# Supplementary material for: Single-cell transcriptional profile of CD34+ hematopoietic progenitor cells from del(5q) myelodysplastic syndromes and impact of lenalidomide
Source: Nat Commun. 2024 Jun 20;15:5272. doi: 10.1038/s41467-024-49529-x (PMC11189937; doi:10.1038/s41467-024-49529-x)
Supplement: Supplementary file 3 — Supplementary Data 1 [file 41467_2024_49529_MOESM3_ESM.xlsx]

## Sheet: 13-33
Gene stable ID	Karyotype band	Chromosome/scaffold name	Gene name	Gene type	Gene start (bp)	Gene end (bp)
ENSG00000250978	q13.1	5		lncRNA	67463809	67475592
ENSG00000239870	q13.1	5		processed_pseudogene	67608654	67609130
ENSG00000249736	q13.1	5	LINC02242	lncRNA	67632266	67646789
ENSG00000249238	q13.1	5	BCL9P1	processed_pseudogene	67636382	67638942
ENSG00000250669	q13.1	5		processed_pseudogene	67690033	67690437
ENSG00000249721	q13.1	5		processed_pseudogene	67692812	67693200
ENSG00000250421	q13.1	5		lncRNA	67699429	67902600
ENSG00000249894	q13.1	5		lncRNA	67800740	67890096
ENSG00000273860	q13.1	5		processed_pseudogene	67855735	67855986
ENSG00000253801	q13.1	5		processed_pseudogene	68087161	68087494
ENSG00000252108	q13.1	5	RNU6-1232P	snRNA	68159061	68159146
ENSG00000213864	q13.1	5	EEF1B2P2	processed_pseudogene	68159218	68159893
ENSG00000253787	q13.1	5	LINC02219	lncRNA	68189876	68198407
ENSG00000145675	q13.1	5	PIK3R1	protein_coding	68215740	68301821
ENSG00000248884	q13.1	5		lncRNA	68430339	68434481
ENSG00000248359	q13.1	5		lncRNA	68508223	68565515
ENSG00000249588	q13.1	5		lncRNA	68523878	68530007
ENSG00000250237	q13.1	5		lncRNA	68535024	68759652
ENSG00000249335	q13.1	5		lncRNA	68792609	69043850
ENSG00000250289	q13.1	5	VWA8P1	processed_pseudogene	68854910	68855085
ENSG00000212249	q13.1	5	U8	snoRNA	68873954	68874087
ENSG00000250066	q13.1	5		lncRNA	68963246	68967845
ENSG00000276309	q13.1	5	RN7SKP251	misc_RNA	68970439	68970752
ENSG00000249352	q13.1	5	LINC02198	lncRNA	68970692	69030165
ENSG00000249183	q13.1	5	SUMO2P4	processed_pseudogene	69068925	69069200
ENSG00000145740	q13.1	5	SLC30A5	protein_coding	69093991	69131069
ENSG00000248664	q13.2	5		lncRNA	69113109	69166949
ENSG00000220986	q13.2	5		snoRNA	69160806	69160939
ENSG00000280894	q13.2	5	SNORA50D	snoRNA	69160808	69160939
ENSG00000134057	q13.2	5	CCNB1	protein_coding	69167135	69178245
ENSG00000280187	q13.2	5		TEC	69186359	69189511
ENSG00000153044	q13.2	5	CENPH	protein_coding	69189574	69210357
ENSG00000134056	q13.2	5	MRPS36	protein_coding	69217760	69230158
ENSG00000134058	q13.2	5	CDK7	protein_coding	69234795	69277430
ENSG00000183323	q13.2	5	CCDC125	protein_coding	69280175	69332809
ENSG00000213830	q13.2	5	CFL1P5	processed_pseudogene	69313371	69313872
ENSG00000215006	q13.2	5	CHCHD2P2	processed_pseudogene	69333929	69334249
ENSG00000271045	q13.2	5	NDUFB9P1	processed_pseudogene	69349936	69350445
ENSG00000085231	q13.2	5	AK6	protein_coding	69350984	69370013
ENSG00000273841	q13.2	5	TAF9	protein_coding	69362026	69370013
ENSG00000152942	q13.2	5	RAD17	protein_coding	69369293	69414801
ENSG00000152939	q13.2	5	MARVELD2	protein_coding	69415065	69444330
ENSG00000244717	q13.2	5	RPS27P14	processed_pseudogene	69469883	69470136
ENSG00000249295	q13.2	5		lncRNA	69477472	69502466
ENSG00000266477	q13.2	5	RN7SL616P	misc_RNA	69478997	69479265
ENSG00000197822	q13.2	5	OCLN	protein_coding	69492292	69558104
ENSG00000212260	q13.2	5	RNU6-724P	snRNA	69530613	69530717
ENSG00000183474	q13.2	5	GTF2H2C	protein_coding	69560191	69595221
ENSG00000290556	q13.2	5		lncRNA	69607099	69624049
ENSG00000248477	q13.2	5	NAIPP3	transcribed_unprocessed_pseudogene	69618313	69623446
ENSG00000250138	q13.2	5		unprocessed_pseudogene	69631963	69636399
ENSG00000290560	q13.2	5		lncRNA	69639459	69679259
ENSG00000253203	q13.2	5	GUSBP3	transcribed_unprocessed_pseudogene	69640266	69679193
ENSG00000248769	q13.2	5		unprocessed_pseudogene	69653248	69654334
ENSG00000198237	q13.2	5	GUSBP13	unprocessed_pseudogene	69875271	69920867
ENSG00000251158	q13.2	5		unprocessed_pseudogene	69898867	69903198
ENSG00000249230	q13.2	5	CDH12P2	unprocessed_pseudogene	69985204	69985501
ENSG00000205572	q13.2	5	SERF1B	protein_coding	70025247	70043113
ENSG00000205571	q13.2	5	SMN2	protein_coding	70049638	70078522
ENSG00000285151	q13.2	5		lncRNA	70055820	70057416
ENSG00000179978	q13.2	5	NAIPP2	unprocessed_pseudogene	70094659	70128434
ENSG00000253492	q13.2	5	CDH12P3	unprocessed_pseudogene	70132679	70132973
ENSG00000254701	q13.2	5		unprocessed_pseudogene	70197255	70207745
ENSG00000253816	q13.2	5	GUSBP14	unprocessed_pseudogene	70219918	70258930
ENSG00000226259	q13.2	5	GTF2H2B	transcribed_unprocessed_pseudogene	70415352	70447526
ENSG00000291220	q13.2	5		lncRNA	70415396	70448015
ENSG00000269983	q13.2	5		lncRNA	70449636	70450353
ENSG00000291221	q13.2	5		lncRNA	70462244	70479215
ENSG00000250687	q13.2	5	NAIPP1	transcribed_unprocessed_pseudogene	70473448	70478581
ENSG00000253333	q13.2	5		unprocessed_pseudogene	70495100	70500903
ENSG00000196302	q13.2	5	GUSBP15	unprocessed_pseudogene	70516387	70555266
ENSG00000253366	q13.2	5	GUSBP16	unprocessed_pseudogene	70751184	70795914
ENSG00000288349	q13.2	5		processed_pseudogene	70775506	70778475
ENSG00000254335	q13.2	5	CDH12P1	unprocessed_pseudogene	70860285	70860579
ENSG00000172058	q13.2	5	SERF1A	protein_coding	70900669	70918530
ENSG00000172062	q13.2	5	SMN1	protein_coding	70925030	70953942
ENSG00000285204	q13.2	5		lncRNA	70931244	70932840
ENSG00000249437	q13.2	5	NAIP	protein_coding	70968166	71025339
ENSG00000289810	q13.2	5		lncRNA	71032670	71034400
ENSG00000145736	q13.2	5	GTF2H2	protein_coding	71035016	71067689
ENSG00000230847	q13.2	5	OCLNP1	unprocessed_pseudogene	71074225	71093193
ENSG00000251634	q13.2	5	NAIPP4	unprocessed_pseudogene	71102898	71128753
ENSG00000253900	q13.2	5	CDH12P4	unprocessed_pseudogene	71132993	71133287
ENSG00000215630	q13.2	5	GUSBP9	unprocessed_pseudogene	71197646	71208130
ENSG00000235558	q13.2	5	GUSBP17	unprocessed_pseudogene	71220356	71259238
ENSG00000250387	q13.2	5	LINC02197	lncRNA	71337182	71446772
ENSG00000253985	q13.2	5		lncRNA	71372676	71374898
ENSG00000290836	q13.2	5	PMCHL2	lncRNA	71375786	71385993
ENSG00000169040	q13.2	5	PMCHL2	transcribed_unprocessed_pseudogene	71375830	71376336
ENSG00000249981	q13.2	5		lncRNA	71445616	71446569
ENSG00000145734	q13.2	5	BDP1	protein_coding	71455651	71567820
ENSG00000253536	q13.2	5		processed_pseudogene	71475761	71476316
ENSG00000247911	q13.2	5	HMGN1P12	processed_pseudogene	71537652	71537846
ENSG00000131844	q13.2	5	MCCC2	protein_coding	71579531	71658706
ENSG00000164326	q13.2	5	CARTPT	protein_coding	71719275	71721048
ENSG00000278824	q13.2	5		processed_pseudogene	71754378	71756301
ENSG00000285804	q13.2	5		lncRNA	72087782	72108000
ENSG00000131711	q13.2	5	MAP1B	protein_coding	72107234	72209565
ENSG00000264099	q13.2	5	MIR4803	miRNA	72169467	72169540
ENSG00000113048	q13.2	5	MRPS27	protein_coding	72214953	72321717
ENSG00000244748	q13.2	5	RN7SL153P	misc_RNA	72314397	72314688
ENSG00000049883	q13.2	5	PTCD2	protein_coding	72320367	72368395
ENSG00000244061	q13.2	5		processed_pseudogene	72381794	72382393
ENSG00000251108	q13.2	5	YBX1P5	processed_pseudogene	72417489	72418335
ENSG00000261269	q13.2	5		lncRNA	72439903	72442387
ENSG00000178175	q13.2	5	ZNF366	protein_coding	72439903	72507410
ENSG00000248371	q13.2	5	LINC02056	lncRNA	72574120	72660669
ENSG00000251613	q13.2	5		lncRNA	72687112	72771733
ENSG00000226544	q13.2	5	RPL7P22	processed_pseudogene	72725419	72726151
ENSG00000223497	q13.2	5	H2BL1P	unitary_pseudogene	72733833	72734209
ENSG00000206770	q13.2	5	Y_RNA	misc_RNA	72768702	72768811
ENSG00000249085	q13.2	5	TNPO1-DT	lncRNA	72794405	72816565
ENSG00000083312	q13.2	5	TNPO1	protein_coding	72816312	72916733
ENSG00000263593	q13.2	5	MIR4804	miRNA	72878591	72878663
ENSG00000242602	q13.2	5	RPL35AP13	processed_pseudogene	72878868	72879185
ENSG00000271926	q13.2	5		lncRNA	72953635	72954274
ENSG00000272081	q13.2	5	FCHO2-DT	lncRNA	72955206	72955699
ENSG00000157107	q13.2	5	FCHO2	protein_coding	72956041	73090522
ENSG00000251467	q13.2	5		processed_pseudogene	72996920	72997642
ENSG00000248930	q13.2	5	CHP1P1	processed_pseudogene	73020700	73021279
ENSG00000157111	q13.2	5	TMEM171	protein_coding	73120569	73131809
ENSG00000251599	q13.2	5		lncRNA	73132008	73150592
ENSG00000250747	q13.2	5		processed_pseudogene	73152416	73152938
ENSG00000164325	q13.2	5	TMEM174	protein_coding	73173193	73175143
ENSG00000287090	q13.2	5		lncRNA	73195314	73201973
ENSG00000249743	q13.2	5		lncRNA	73213930	73295258
ENSG00000251543	q13.2	5	LINC02230	lncRNA	73337906	73338533
ENSG00000249149	q13.2	5		transcribed_processed_pseudogene	73382384	73410509
ENSG00000251493	q13.2	5	FOXD1	protein_coding	73444827	73448777
ENSG00000247993	q13.2	5	FOXD1-AS1	lncRNA	73446357	73446984
ENSG00000251604	q13.2	5	LINC01385	lncRNA	73451498	73453395
ENSG00000251324	q13.2	5	LINC01386	lncRNA	73454187	73472896
ENSG00000272525	q13.2	5	BTF3-DT	lncRNA	73497549	73498386
ENSG00000145741	q13.2	5	BTF3	protein_coding	73498408	73505667
ENSG00000255883	q13.2	5	FUNDC2P1	processed_pseudogene	73508685	73509254
ENSG00000164331	q13.2	5	ANKRA2	protein_coding	73552190	73565667
ENSG00000164338	q13.2	5	UTP15	protein_coding	73565443	73583380
ENSG00000214944	q13.2	5	ARHGEF28	protein_coding	73626158	73941993
ENSG00000249293	q13.2	5		lncRNA	73778039	73786491
ENSG00000184084	q13.2	5		processed_pseudogene	73803296	73803599
ENSG00000238913	q13.2	5	RNU7-196P	snRNA	73828012	73828073
ENSG00000259968	q13.2	5		lncRNA	73952940	73954014
ENSG00000248474	q13.3	5	LINC02122	lncRNA	74084068	74103216
ENSG00000248673	q13.3	5	LINC01331	lncRNA	74111690	74536976
ENSG00000248942	q13.3	5	LINC01335	lncRNA	74258689	74321255
ENSG00000288883	q13.3	5		lncRNA	74294413	74302610
ENSG00000244326	q13.3	5	RN7SL814P	misc_RNA	74317986	74318285
ENSG00000249343	q13.3	5	LINC01333	lncRNA	74321293	74341236
ENSG00000250446	q13.3	5	LINC01332	lncRNA	74327995	74334766
ENSG00000171617	q13.3	5	ENC1	protein_coding	74627406	74641424
ENSG00000049860	q13.3	5	HEXB	protein_coding	74640023	74722647
ENSG00000164347	q13.3	5	GFM2	protein_coding	74721206	74767147
ENSG00000207336	q13.3	5	RNU6-658P	snRNA	74725099	74725204
ENSG00000164346	q13.3	5	NSA2	protein_coding	74766991	74780113
ENSG00000198780	q13.3	5	FAM169A	protein_coding	74777574	74866966
ENSG00000199645	q13.3	5	RNU6-1330P	snRNA	74779309	74779413
ENSG00000250071	q13.3	5		processed_pseudogene	74798994	74800100
ENSG00000271714	q13.3	5	FAM169A-AS1	lncRNA	74865893	74867854
ENSG00000289639	q13.3	5		lncRNA	74868003	74868695
ENSG00000212363	q13.3	5		snoRNA	74882656	74882783
ENSG00000287701	q13.3	5		lncRNA	74899115	74903650
ENSG00000249856	q13.3	5		lncRNA	74917726	75023928
ENSG00000196390	q13.3	5		processed_pseudogene	74929880	74930566
ENSG00000239517	q13.3	5		processed_pseudogene	74931662	74931817
ENSG00000289535	q13.3	5		lncRNA	74948146	74975765
ENSG00000182383	q13.3	5	RPL27AP5	processed_pseudogene	74990189	74990637
ENSG00000249157	q13.3	5		processed_pseudogene	75006713	75007012
ENSG00000176928	q13.3	5	GCNT4	protein_coding	75025346	75052558
ENSG00000145700	q13.3	5	ANKRD31	protein_coding	75068275	75236911
ENSG00000251663	q13.3	5	SUMO2P5	processed_pseudogene	75225424	75225668
ENSG00000247372	q13.3	5		lncRNA	75320155	75336914
ENSG00000113161	q13.3	5	HMGCR	protein_coding	75336329	75364001
ENSG00000113163	q13.3	5	CERT1	protein_coding	75356345	75512138
ENSG00000242198	q13.3	5		processed_pseudogene	75374463	75374809
ENSG00000122008	q13.3	5	POLK	protein_coding	75511845	75609991
ENSG00000251724	q13.3	5	RNU7-175P	snRNA	75538598	75538658
ENSG00000248881	q13.3	5		lncRNA	75598482	75599380
ENSG00000189045	q13.3	5	ANKDD1B	protein_coding	75611182	75681773
ENSG00000152359	q13.3	5	POC5	protein_coding	75674124	75717448
ENSG00000207333	q13.3	5	RNU6-680P	snRNA	75709495	75709599
ENSG00000251078	q13.3	5	SLC25A5P9	processed_pseudogene	75752570	75753479
ENSG00000251419	q13.3	5		processed_pseudogene	75831255	75832764
ENSG00000249301	q13.3	5		processed_pseudogene	75910283	75910576
ENSG00000248684	q13.3	5	BIN2P2	processed_pseudogene	75910565	75911867
ENSG00000228367	q13.3	5		processed_pseudogene	75920670	75921660
ENSG00000249777	q13.3	5	SAP18P1	processed_pseudogene	76075531	76075920
ENSG00000251342	q13.3	5		processed_pseudogene	76078666	76079763
ENSG00000248127	q13.3	5	SV2C-AS1	lncRNA	76081946	76084186
ENSG00000122012	q13.3	5	SV2C	protein_coding	76083383	76353939
ENSG00000252833	q13.3	5	RNA5SP186	rRNA_pseudogene	76091708	76091801
ENSG00000251668	q13.3	5		unprocessed_pseudogene	76170930	76171106
ENSG00000254893	q13.3	5	RAP1BL	translated_processed_pseudogene	76173629	76174183
ENSG00000249014	q13.3	5	HMGN2P4	processed_pseudogene	76242024	76242404
ENSG00000251107	q13.3	5	PDCD5P2	processed_pseudogene	76280956	76281267
ENSG00000250348	q13.3	5		lncRNA	76285542	76311462
ENSG00000251235	q13.3	5	SNRPCP2	processed_pseudogene	76376675	76377149
ENSG00000145703	q13.3	5	IQGAP2	protein_coding	76403285	76708132
ENSG00000250574	q13.3	5		processed_pseudogene	76510440	76510766
ENSG00000249713	q13.3	5		lncRNA	76606608	76608970
ENSG00000164220	q13.3	5	F2RL2	protein_coding	76615482	76623413
ENSG00000225407	q13.3	5		lncRNA	76691439	76716215
ENSG00000277188	q13.3	5		misc_RNA	76712195	76712327
ENSG00000278237	q13.3	5		misc_RNA	76712763	76712861
ENSG00000181104	q13.3	5	F2R	protein_coding	76716126	76735770
ENSG00000289924	q13.3	5		lncRNA	76818312	76819577
ENSG00000164251	q13.3	5	F2RL1	protein_coding	76818933	76835315
ENSG00000264391	q13.3	5	RN7SL208P	misc_RNA	76836900	76837195
ENSG00000171643	q13.3	5	S100Z	protein_coding	76850001	76921650
ENSG00000252684	q13.3	5	RNU6ATAC36P	snRNA	76948791	76948870
ENSG00000145708	q13.3	5	CRHBP	protein_coding	76953045	76981158
ENSG00000164252	q13.3	5	AGGF1	protein_coding	77029251	77065234
ENSG00000285000	q13.3	5		protein_coding	77030902	77152155
ENSG00000132846	q13.3	5	ZBED3	protein_coding	77072072	77087285
ENSG00000250615	q13.3	5		lncRNA	77073881	77074520
ENSG00000238961	q13.3	5	SNORA47	snoRNA	77080434	77080571
ENSG00000250802	q13.3	5	ZBED3-AS1	lncRNA	77086688	77166909
ENSG00000284762	q13.3	5		protein_coding	77086732	77427124
ENSG00000251566	q13.3	5	HMGB1P35	transcribed_processed_pseudogene	77146568	77147165
ENSG00000113231	q13.3	5	PDE8B	protein_coding	77210449	77428256
ENSG00000251400	q13.3	5	ALDH7A1P1	processed_pseudogene	77290268	77291800
ENSG00000244019	q13.3	5	RPS2P24	processed_pseudogene	77545397	77546266
ENSG00000244363	q13.3	5	RPL7P23	processed_pseudogene	77582376	77583122
ENSG00000164253	q14.1	5	WDR41	protein_coding	77425970	77620611
ENSG00000171540	q14.1	5	OTP	protein_coding	77628712	77638713
ENSG00000171530	q14.1	5	TBCA	protein_coding	77691166	77868780
ENSG00000213763	q14.1	5	ACTBP2	processed_pseudogene	77784881	77786003
ENSG00000253572	q14.1	5		lncRNA	77942757	77946438
ENSG00000287162	q14.1	5		lncRNA	77958198	77959094
ENSG00000132842	q14.1	5	AP3B1	protein_coding	78000522	78294762
ENSG00000253558	q14.1	5		transcribed_processed_pseudogene	78041888	78044136
ENSG00000249372	q14.1	5	ATP6V1G1P6	processed_pseudogene	78222184	78222517
ENSG00000251605	q14.1	5		processed_pseudogene	78307503	78307914
ENSG00000200331	q14.1	5	RNU6-183P	snRNA	78314916	78315025
ENSG00000206714	q14.1	5	Y_RNA	misc_RNA	78317036	78317137
ENSG00000245556	q14.1	5	SCAMP1-AS1	lncRNA	78342333	78360507
ENSG00000085365	q14.1	5	SCAMP1	protein_coding	78360611	78480739
ENSG00000145685	q14.1	5	LHFPL2	protein_coding	78485215	78770021
ENSG00000248909	q14.1	5	HMGB1P21	processed_pseudogene	78644265	78644845
ENSG00000254170	q14.1	5		processed_pseudogene	78708734	78716082
ENSG00000254310	q14.1	5		processed_pseudogene	78753596	78753873
ENSG00000113273	q14.1	5	ARSB	protein_coding	78777209	78986087
ENSG00000132837	q14.1	5	DMGDH	protein_coding	78997564	79236038
ENSG00000214890	q14.1	5		processed_pseudogene	79000112	79001124
ENSG00000132840	q14.1	5	BHMT2	protein_coding	79069767	79090069
ENSG00000145692	q14.1	5	BHMT	protein_coding	79111809	79132288
ENSG00000201955	q14.1	5	RNY3P1	misc_RNA	79170234	79170335
ENSG00000249829	q14.1	5		processed_pseudogene	79191549	79191747
ENSG00000206592	q14.1	5		snoRNA	79220942	79221073
ENSG00000250330	q14.1	5		processed_pseudogene	79229904	79230588
ENSG00000152409	q14.1	5	JMY	protein_coding	79236131	79327211
ENSG00000213757	q14.1	5	RPS3AP20	processed_pseudogene	79284132	79284918
ENSG00000152413	q14.1	5	HOMER1	protein_coding	79372636	79514134
ENSG00000213755	q14.1	5		processed_pseudogene	79510434	79510919
ENSG00000243160	q14.1	5	RPL7AP32	processed_pseudogene	79529302	79530093
ENSG00000207391	q14.1	5	Y_RNA	misc_RNA	79534853	79534954
ENSG00000288846	q14.1	5		lncRNA	79543786	79547655
ENSG00000277818	q14.1	5	Y_RNA	misc_RNA	79562745	79562846
ENSG00000164329	q14.1	5	TENT2	protein_coding	79612120	79688246
ENSG00000164309	q14.1	5	CMYA5	protein_coding	79689836	79800240
ENSG00000250258	q14.1	5		lncRNA	79774348	79816190
ENSG00000286818	q14.1	5		lncRNA	79840797	79846449
ENSG00000238254	q14.1	5		processed_pseudogene	79849552	79849846
ENSG00000250888	q14.1	5	LINC01455	lncRNA	79936579	79967626
ENSG00000177034	q14.1	5	MTX3	protein_coding	79976716	79991262
ENSG00000113296	q14.1	5	THBS4	protein_coding	79991311	80083287
ENSG00000251050	q14.1	5	RBX1P2	processed_pseudogene	80019609	80019920
ENSG00000249778	q14.1	5	TRMT112P2	processed_pseudogene	80033171	80033302
ENSG00000249825	q14.1	5	THBS4-AS1	lncRNA	80052374	80083654
ENSG00000164300	q14.1	5	SERINC5	protein_coding	80111651	80256048
ENSG00000251675	q14.1	5		lncRNA	80128361	80143883
ENSG00000288741	q14.1	5		lncRNA	80256200	80258040
ENSG00000249438	q14.1	5	KRT18P45	processed_pseudogene	80288449	80289781
ENSG00000184188	q14.1	5		processed_pseudogene	80299678	80302847
ENSG00000251828	q14.1	5		snoRNA	80306235	80306368
ENSG00000244076	q14.1	5		processed_pseudogene	80315671	80315826
ENSG00000164299	q14.1	5	SPZ1	protein_coding	80319625	80321842
ENSG00000227087	q14.1	5	RBMX2P5	processed_pseudogene	80331573	80332541
ENSG00000248569	q14.1	5		processed_pseudogene	80351021	80351956
ENSG00000220157	q14.1	5	HNRNPA1P12	processed_pseudogene	80359080	80360040
ENSG00000206774	q14.1	5	RNU6-211P	snRNA	80365726	80365832
ENSG00000289317	q14.1	5		lncRNA	80407323	80407925
ENSG00000039319	q14.1	5	ZFYVE16	protein_coding	80408013	80483379
ENSG00000249042	q14.1	5	FAM151B-DT	lncRNA	80411231	80488095
ENSG00000152380	q14.1	5	FAM151B	protein_coding	80487969	80542563
ENSG00000242706	q14.1	5	RPS27AP9	processed_pseudogene	80498534	80498971
ENSG00000240003	q14.1	5	RPL7P24	processed_pseudogene	80500332	80501400
ENSG00000189127	q14.1	5	ANKRD34B	protein_coding	80556755	80570280
ENSG00000251366	q14.1	5	DBIP2	processed_pseudogene	80603383	80603644
ENSG00000251221	q14.1	5	LINC01337	lncRNA	80608623	80622524
ENSG00000228716	q14.1	5	DHFR	protein_coding	80626226	80654983
ENSG00000249655	q14.1	5		lncRNA	80630313	80631590
ENSG00000113318	q14.1	5	MSH3	protein_coding	80654652	80876815
ENSG00000248967	q14.1	5		processed_pseudogene	80746339	80746819
ENSG00000244630	q14.1	5		processed_pseudogene	80855507	80855843
ENSG00000251450	q14.1	5	RASGRF2-AS1	lncRNA	80947694	80960907
ENSG00000113319	q14.1	5	RASGRF2	protein_coding	80960363	81230162
ENSG00000251001	q14.1	5		processed_pseudogene	80997183	80998047
ENSG00000249772	q14.1	5		lncRNA	81113385	81114852
ENSG00000247572	q14.1	5	CKMT2-AS1	lncRNA	81201341	81301565
ENSG00000131730	q14.1	5	CKMT2	protein_coding	81233320	81266398
ENSG00000248794	q14.1	5		processed_pseudogene	81242330	81242599
ENSG00000131732	q14.1	5	ZCCHC9	protein_coding	81301587	81313297
ENSG00000172497	q14.1	5	ACOT12	protein_coding	81329996	81394179
ENSG00000286721	q14.1	5		lncRNA	81408517	81411867
ENSG00000145687	q14.1	5	SSBP2	protein_coding	81412804	81751797
ENSG00000287938	q14.1	5		lncRNA	81817531	81842360
ENSG00000249483	q14.1	5		lncRNA	81851601	81852201
ENSG00000214857	q14.1	5	SEM1P1	processed_pseudogene	81892490	81892721
ENSG00000152348	q14.1	5	ATG10	protein_coding	81972023	82276857
ENSG00000236447	q14.1	5	ATG10-IT1	lncRNA	81991995	81992481
ENSG00000251495	q14.1	5	PPIAP11	processed_pseudogene	82009602	82010094
ENSG00000248192	q14.1	5	ATG10-AS1	lncRNA	82073055	82073702
ENSG00000265684	q14.1	5	RN7SL378P	misc_RNA	82078427	82078724
ENSG00000251374	q14.2	5		processed_pseudogene	82265157	82265259
ENSG00000186468	q14.2	5	RPS23	protein_coding	82273320	82278396
ENSG00000205464	q14.2	5	ATP6AP1L	transcribed_unitary_pseudogene	82279462	82386977
ENSG00000248393	q14.2	5		lncRNA	82545862	82546310
ENSG00000248870	q14.2	5		lncRNA	82586776	82587411
ENSG00000249100	q14.2	5		lncRNA	82765404	82766333
ENSG00000240411	q14.2	5	RPL5P16	processed_pseudogene	82777797	82778586
ENSG00000281327	q14.2	5	LINC01338	lncRNA	82807475	82860008
ENSG00000248105	q14.2	5		processed_pseudogene	82824884	82825184
ENSG00000283359	q14.2	5	MIR3977	miRNA	82840155	82840224
ENSG00000248112	q14.2	5		lncRNA	82919376	82921119
ENSG00000249857	q14.2	5		lncRNA	82940458	82940983
ENSG00000248400	q14.2	5	ST13P12	processed_pseudogene	82968888	82977153
ENSG00000249664	q14.2	5		lncRNA	83012285	83013109
ENSG00000271862	q14.2	5		lncRNA	83049376	83050964
ENSG00000174695	q14.2	5	TMEM167A	protein_coding	83052846	83077863
ENSG00000238835	q14.2	5	SCARNA18	snoRNA	83064204	83064337
ENSG00000152422	q14.2	5	XRCC4	protein_coding	83077498	83353787
ENSG00000243385	q14.2	5		processed_pseudogene	83201229	83202141
ENSG00000251552	q14.2	5	COQ10BP2	processed_pseudogene	83279921	83280644
ENSG00000251395	q14.2	5	FTH1P9	processed_pseudogene	83426676	83427030
ENSG00000038427	q14.2	5	VCAN	protein_coding	83471618	83582303
ENSG00000249835	q14.3	5	VCAN-AS1	lncRNA	83531352	83581320
ENSG00000145681	q14.3	5	HAPLN1	protein_coding	83637805	83720855
ENSG00000253073	q14.3	5	RN7SKP295	misc_RNA	83685866	83686018
ENSG00000206744	q14.3	5	RNU6-620P	snRNA	83703448	83703543
ENSG00000242858	q14.3	5		processed_pseudogene	83746388	83746989
ENSG00000202157	q14.3	5	RNU4-11P	snRNA	83803554	83803685
ENSG00000250013	q14.3	5	ZP3P1	processed_pseudogene	83875166	83875821
ENSG00000164176	q14.3	5	EDIL3	protein_coding	83940554	84384880
ENSG00000252861	q14.3	5	RNU6-448P	snRNA	84196883	84196989
ENSG00000250320	q14.3	5	EDIL3-DT	lncRNA	84382424	84490765
ENSG00000214853	q14.3	5	PPIAP79	processed_pseudogene	84999812	85000315
ENSG00000249349	q14.3	5		lncRNA	85112342	85112756
ENSG00000248674	q14.3	5	RBBP4P6	processed_pseudogene	85190629	85190830
ENSG00000250253	q14.3	5		processed_pseudogene	85210060	85210903
ENSG00000249792	q14.3	5		lncRNA	85212958	85213614
ENSG00000248170	q14.3	5		processed_pseudogene	85237681	85238074
ENSG00000248667	q14.3	5		lncRNA	85420028	85420451
ENSG00000249023	q14.3	5		lncRNA	85429702	85430184
ENSG00000249842	q14.3	5		lncRNA	85446974	85447758
ENSG00000243859	q14.3	5	RPL5P17	processed_pseudogene	85464434	85465310
ENSG00000251066	q14.3	5		processed_pseudogene	85549409	85549952
ENSG00000250874	q14.3	5		lncRNA	85663232	85664684
ENSG00000241965	q14.3	5	RPS2P25	processed_pseudogene	85762559	85763138
ENSG00000249153	q14.3	5		lncRNA	85848502	85849199
ENSG00000250359	q14.3	5	PTP4A1P4	processed_pseudogene	86087526	86087847
ENSG00000290550	q14.3	5		lncRNA	86282460	86296463
ENSG00000205449	q14.3	5	NBPF22P	transcribed_unprocessed_pseudogene	86282766	86296309
ENSG00000280009	q14.3	5		TEC	86305233	86306149
ENSG00000248195	q14.3	5		lncRNA	86335024	86335808
ENSG00000248363	q14.3	5		lncRNA	86353803	86368854
ENSG00000250124	q14.3	5		lncRNA	86380660	86381426
ENSG00000251585	q14.3	5		processed_pseudogene	86402465	86402960
ENSG00000127184	q14.3	5	COX7C	protein_coding	86617928	86620962
ENSG00000284078	q14.3	5	SNORD138	miRNA	86620497	86620575
ENSG00000207013	q14.3	5	RNU6-804P	snRNA	86663144	86663250
ENSG00000250544	q14.3	5	LINC02059	lncRNA	86746818	86749777
ENSG00000248701	q14.3	5		lncRNA	86797685	86800280
ENSG00000242477	q14.3	5		processed_pseudogene	86884231	86884881
ENSG00000249061	q14.3	5		lncRNA	86967321	87137712
ENSG00000233828	q14.3	5	MIR4280HG	lncRNA	87048858	87138397
ENSG00000251951	q14.3	5	RN7SKP34	misc_RNA	87102603	87102846
ENSG00000265919	q14.3	5	MIR4280	miRNA	87114879	87114954
ENSG00000288569	q14.3	5	LINC01949	lncRNA	87205408	87240145
ENSG00000145715	q14.3	5	RASA1	protein_coding	87267883	87391931
ENSG00000241243	q14.3	5	RN7SL629P	misc_RNA	87294189	87294473
ENSG00000207452	q14.3	5	RNU6-606P	snRNA	87299687	87299797
ENSG00000134480	q14.3	5	CCNH	protein_coding	87318416	87412930
ENSG00000285190	q14.3	5		lncRNA	87412342	87499340
ENSG00000200462	q14.3	5	RNU6-727P	snRNA	87420341	87420447
ENSG00000249362	q14.3	5	LINC02488	lncRNA	87662040	87705337
ENSG00000248708	q14.3	5	LINC02144	lncRNA	87665345	87733269
ENSG00000287783	q14.3	5		lncRNA	87767608	87774070
ENSG00000287862	q14.3	5		lncRNA	87863703	88144455
ENSG00000289462	q14.3	5		lncRNA	88140403	88141322
ENSG00000289184	q14.3	5		lncRNA	88143177	88143582
ENSG00000164180	q14.3	5	TMEM161B	protein_coding	88189633	88269476
ENSG00000247828	q14.3	5	TMEM161B-DT	lncRNA	88268864	88439337
ENSG00000207129	q14.3	5	RNA5SP187	rRNA_pseudogene	88274258	88274376
ENSG00000240083	q14.3	5	RPS3AP22	processed_pseudogene	88381957	88382725
ENSG00000206958	q14.3	5	SNORA70	snoRNA	88382772	88382907
ENSG00000250306	q14.3	5		processed_pseudogene	88382948	88383260
ENSG00000250156	q14.3	5	LINC02060	lncRNA	88408982	88439090
ENSG00000271904	q14.3	5		lncRNA	88433892	88498697
ENSG00000245526	q14.3	5	LINC00461	lncRNA	88507546	88691057
ENSG00000250705	q14.3	5	H3P23	processed_pseudogene	88602780	88603117
ENSG00000284447	q14.3	5	MIR9-2	miRNA	88666853	88666939
ENSG00000245864	q14.3	5	MEF2C-AS2	lncRNA	88676014	88779088
ENSG00000289008	q14.3	5		lncRNA	88685191	88686159
ENSG00000250377	q14.3	5		lncRNA	88691757	88695041
ENSG00000250555	q14.3	5		lncRNA	88692651	88692859
ENSG00000081189	q14.3	5	MEF2C	protein_coding	88717117	88904257
ENSG00000248309	q14.3	5	MEF2C-AS1	lncRNA	88883328	89466398
ENSG00000288740	q14.3	5		lncRNA	89301289	89303089
ENSG00000250831	q14.3	5		lncRNA	89466537	89470039
ENSG00000250437	q14.3	5	LINC02161	lncRNA	89581209	89677701
ENSG00000214942	q14.3	5		lncRNA	89900664	89990883
ENSG00000264342	q14.3	5	MIR3660	miRNA	90016621	90016720
ENSG00000248555	q14.3	5	LINC01339	lncRNA	90153052	90290078
ENSG00000253321	q14.3	5		lncRNA	90353037	90356609
ENSG00000260871	q14.3	5		lncRNA	90388468	90389363
ENSG00000153140	q14.3	5	CETN3	protein_coding	90392257	90409766
ENSG00000255647	q14.3	5		lncRNA	90410000	90410669
ENSG00000176055	q14.3	5	MBLAC2	protein_coding	90458209	90474771
ENSG00000113356	q14.3	5	POLR3G	protein_coding	90471748	90514557
ENSG00000176018	q14.3	5	LYSMD3	protein_coding	90515611	90529584
ENSG00000164199	q14.3	5	ADGRV1	protein_coding	90529344	91164437
ENSG00000249514	q14.3	5	TMEM251P1	processed_pseudogene	91030990	91031307
ENSG00000248323	q14.3	5	LUCAT1	lncRNA	91054834	91314547
ENSG00000285618	q14.3	5		lncRNA	91132303	91142470
ENSG00000212930	q14.3	5		lncRNA	91223419	91223967
ENSG00000251093	q14.3	5		lncRNA	91226475	91227071
ENSG00000199643	q14.3	5	RNU4-90P	snRNA	91270727	91270867
ENSG00000234292	q14.3	5		lncRNA	91280097	91281142
ENSG00000286638	q14.3	5		lncRNA	91280229	91282713
ENSG00000277001	q14.3	5	Metazoa_SRP	misc_RNA	91314716	91314997
ENSG00000240388	q14.3	5		processed_pseudogene	91354478	91354934
ENSG00000241059	q14.3	5		lncRNA	91355380	91356026
ENSG00000113369	q14.3	5	ARRDC3	protein_coding	91368631	91383317
ENSG00000281357	q14.3	5	ARRDC3-AS1	lncRNA	91380349	91616105
ENSG00000251356	q14.3	5	RAB5CP2	processed_pseudogene	91476382	91477018
ENSG00000286121	q14.3	5		lncRNA	91642643	91799234
ENSG00000248826	q14.3	5	PCBP2P3	processed_pseudogene	91843687	91844529
ENSG00000276426	q14.3	5		misc_RNA	91844022	91844116
ENSG00000250049	q14.3	5		lncRNA	92082597	92479426
ENSG00000249776	q14.3	5		lncRNA	92410256	92660863
ENSG00000249169	q14.3	5		lncRNA	92654848	92679141
ENSG00000249984	q14.3	5		lncRNA	92675956	92688254
ENSG00000248588	q14.3	5		lncRNA	92823935	92844992
ENSG00000248950	q14.3	5	LDHBP3	processed_pseudogene	92840807	92841628
ENSG00000249958	q14.3	5	CCT7P2	processed_pseudogene	92889387	92890840
ENSG00000248528	q14.3	5	LINC02058	lncRNA	92907180	92939591
ENSG00000251361	q15	5		lncRNA	93019663	93068669
ENSG00000286509	q15	5		lncRNA	93088856	93091768
ENSG00000213730	q15	5	POLD2P1	processed_pseudogene	93267429	93268425
ENSG00000237187	q15	5	NR2F1-AS1	lncRNA	93360779	93585649
ENSG00000175745	q15	5	NR2F1	protein_coding	93583222	93594611
ENSG00000289274	q15	5		lncRNA	93598593	93600214
ENSG00000278905	q15	5		TEC	93600357	93603598
ENSG00000113391	q15	5	FAM172A	protein_coding	93617725	94111699
ENSG00000284336	q15	5	MIR2277	miRNA	93620696	93620788
ENSG00000287180	q15	5		lncRNA	93621683	93675081
ENSG00000249353	q15	5	NPM1P27	processed_pseudogene	93682838	93683667
ENSG00000248483	q15	5	POU5F2	protein_coding	93733220	93741600
ENSG00000272406	q15	5		lncRNA	93741640	93743500
ENSG00000287447	q15	5		lncRNA	93790505	93801320
ENSG00000251023	q15	5		lncRNA	93860669	93863825
ENSG00000286577	q15	5		lncRNA	94111720	94176029
ENSG00000185261	q15	5	KIAA0825	protein_coding	94150851	94618604
ENSG00000251544	q15	5	MTND5P12	processed_pseudogene	94567461	94568909
ENSG00000254132	q15	5	MTND6P3	processed_pseudogene	94568929	94569470
ENSG00000251340	q15	5	MTCYBP35	processed_pseudogene	94569540	94570676
ENSG00000232578	q15	5		processed_pseudogene	94592771	94594791
ENSG00000270133	q15	5		lncRNA	94611906	94618122
ENSG00000133302	q15	5	SLF1	protein_coding	94618669	94739436
ENSG00000175471	q15	5	MCTP1	protein_coding	94703690	95285094
ENSG00000249175	q15	5		lncRNA	94788789	94793599
ENSG00000243806	q15	5	RPL7P18	processed_pseudogene	94825961	94826694
ENSG00000276514	q15	5		misc_RNA	94877599	94877777
ENSG00000249545	q15	5	MCTP1-AS1	lncRNA	94979151	94980893
ENSG00000153347	q15	5	FAM81B	protein_coding	95391366	95450454
ENSG00000225165	q15	5	RTRAFP2	processed_pseudogene	95440044	95440687
ENSG00000198677	q15	5	SKIC3	protein_coding	95461755	95555050
ENSG00000212259	q15	5	RNU6-308P	snRNA	95521369	95521475
ENSG00000164291	q15	5	ARSK	protein_coding	95555101	95605102
ENSG00000178015	q15	5	GPR150	protein_coding	95620087	95622142
ENSG00000175449	q15	5	RFESD	protein_coding	95646777	95684773
ENSG00000145757	q15	5	SPATA9	protein_coding	95652181	95698711
ENSG00000250240	q15	5		lncRNA	95701249	95732295
ENSG00000164292	q15	5	RHOBTB3	protein_coding	95713522	95824383
ENSG00000173221	q15	5	GLRX	protein_coding	95751319	95822726
ENSG00000251348	q15	5	HSPD1P11	processed_pseudogene	95768999	95770700
ENSG00000251000	q15	5	GGCTP1	processed_pseudogene	95834424	95835046
ENSG00000251409	q15	5		lncRNA	95835521	95852721
ENSG00000236882	q15	5	LINC01554	lncRNA	95838245	95860141
ENSG00000272021	q15	5		lncRNA	95849309	95849855
ENSG00000250362	q15	5		lncRNA	95861786	95874519
ENSG00000118985	q15	5	ELL2	protein_coding	95885098	95961851
ENSG00000251314	q15	5		lncRNA	95962001	96631085
ENSG00000250955	q15	5		lncRNA	95964999	95986311
ENSG00000213716	q15	5	FABP5P5	processed_pseudogene	95973041	95973446
ENSG00000250551	q15	5	MIR583HG	lncRNA	96050115	96215519
ENSG00000207578	q15	5	MIR583	miRNA	96079138	96079212
ENSG00000289337	q15	5		lncRNA	96165522	96172063
ENSG00000206997	q15	5	RNU6-524P	snRNA	96210121	96210227
ENSG00000249746	q15	5		lncRNA	96213263	96215075
ENSG00000250158	q15	5		lncRNA	96247776	96278751
ENSG00000175426	q15	5	PCSK1	protein_coding	96390333	96434143
ENSG00000153113	q15	5	CAST	protein_coding	96525267	96779595
ENSG00000249180	q15	5		lncRNA	96741079	96742698
ENSG00000164307	q15	5	ERAP1	protein_coding	96760810	96808100
ENSG00000248734	q15	5		lncRNA	96784777	96785999
ENSG00000272109	q15	5		lncRNA	96803688	96806105
ENSG00000247121	q15	5		lncRNA	96814028	96935821
ENSG00000164308	q15	5	ERAP2	protein_coding	96875986	96919703
ENSG00000113441	q15	5	LNPEP	protein_coding	96935394	97037513
ENSG00000227836	q15	5		processed_pseudogene	96942299	96943184
ENSG00000200884	q15	5	Y_RNA	misc_RNA	96962656	96962757
ENSG00000213701	q15	5	SETP22	processed_pseudogene	97056402	97057358
ENSG00000251513	q15	5	LIX1-AS1	lncRNA	97089075	97437217
ENSG00000145721	q15	5	LIX1	protein_coding	97091867	97142753
ENSG00000058729	q15	5	RIOK2	protein_coding	97160867	97183247
ENSG00000206698	q15	5	RNU1-73P	snRNA	97175950	97176113
ENSG00000286828	q15	5		lncRNA	97183827	97216074
ENSG00000248758	q15	5		lncRNA	97188090	97201880
ENSG00000251054	q15	5		lncRNA	97223371	97227957
ENSG00000249761	q15	5		processed_pseudogene	97336858	97337040
ENSG00000251389	q15	5	YTHDF1P1	processed_pseudogene	97368776	97370421
ENSG00000249977	q15	5		processed_pseudogene	97449358	97449741
ENSG00000250331	q15	5	LINC01340	lncRNA	97504663	97690180
ENSG00000248931	q15	5	MTCYBP40	processed_pseudogene	97677547	97678681
ENSG00000251193	q15	5		processed_pseudogene	97737894	97738913
ENSG00000286953	q15	5		lncRNA	97799404	97882687
ENSG00000248202	q15	5	LINC02234	lncRNA	97840912	97923497
ENSG00000249101	q15	5		processed_pseudogene	98025965	98026139
ENSG00000248901	q15	5	LINC01846	lncRNA	98085866	98161352
ENSG00000249135	q15	5		processed_pseudogene	98203059	98205193
ENSG00000238000	q15	5	PSME2P1	processed_pseudogene	98213402	98214121
ENSG00000176183	q15	5		processed_pseudogene	98338744	98339832
ENSG00000250221	q15	5	KRT8P32	processed_pseudogene	98392070	98393530
ENSG00000250830	q15	5	MRPS35P2	processed_pseudogene	98402542	98402732
ENSG00000249990	q15	5	MTCO2P24	processed_pseudogene	98409675	98410100
ENSG00000249448	q15	5	MTCO1P24	processed_pseudogene	98410235	98411792
ENSG00000251102	q15	5	CTBP2P4	processed_pseudogene	98576341	98577260
ENSG00000251553	q15	5	DDX18P4	processed_pseudogene	98679402	98681367
ENSG00000174136	q15	5	RGMB	protein_coding	98768650	98798643
ENSG00000246763	q15	5	RGMB-AS1	lncRNA	98769618	98773469
ENSG00000279232	q15	5		lncRNA	98792861	98795766
ENSG00000250162	q15	5	CSNK1A1P3	processed_pseudogene	98833382	98833711
ENSG00000222610	q15	5	RNU6-402P	snRNA	98889731	98889833
ENSG00000153922	q21.1	5	CHD1	protein_coding	98853985	98929007
ENSG00000248489	q21.1	5	CHD1-DT	lncRNA	98929163	98995013
ENSG00000200351	q21.1	5	Y_RNA	misc_RNA	98936638	98936747
ENSG00000241597	q21.1	5		processed_pseudogene	98954394	98954972
ENSG00000290580	q21.1	5		lncRNA	99489559	99499367
ENSG00000249444	q21.1	5		transcribed_unprocessed_pseudogene	99499070	99499203
ENSG00000206356	q21.1	5		processed_pseudogene	99522311	99525462
ENSG00000227762	q21.1	5	GUSBP8	unprocessed_pseudogene	99532628	99534611
ENSG00000249515	q21.1	5	LINC02113	lncRNA	99549432	99577957
ENSG00000248236	q21.1	5		processed_pseudogene	99594329	99594740
ENSG00000248928	q21.1	5		processed_pseudogene	99594880	99595297
ENSG00000250391	q21.1	5	CRLF3P2	processed_pseudogene	99948295	99949583
ENSG00000249963	q21.1	5	EEF1A1P20	processed_pseudogene	99996547	99997932
ENSG00000199378	q21.1	5	Y_RNA	misc_RNA	100021804	100021906
ENSG00000270232	q21.1	5	MTCYBP22	processed_pseudogene	100045928	100046374
ENSG00000270230	q21.1	5	MTND6P22	processed_pseudogene	100046450	100046970
ENSG00000271687	q21.1	5	MTND5P10	processed_pseudogene	100046977	100048785
ENSG00000270906	q21.1	5	MTND4P35	processed_pseudogene	100048988	100050362
ENSG00000270350	q21.1	5	MTND4LP5	processed_pseudogene	100050359	100050650
ENSG00000271480	q21.1	5	MTND3P19	processed_pseudogene	100050719	100051063
ENSG00000270388	q21.1	5	MTCO3P22	processed_pseudogene	100051133	100051916
ENSG00000270307	q21.1	5	MTATP6P2	processed_pseudogene	100051920	100052597
ENSG00000270225	q21.1	5	MTCO2P22	processed_pseudogene	100052859	100053539
ENSG00000271207	q21.1	5	MTCO1P22	processed_pseudogene	100053686	100055045
ENSG00000274455	q21.1	5	GUSBP7	unprocessed_pseudogene	100062275	100067954
ENSG00000207077	q21.1	5	RNU6-1119P	snRNA	100153672	100153779
ENSG00000275374	q21.1	5	GUSBP19	unprocessed_pseudogene	100375700	100381398
ENSG00000273957	q21.1	5		unprocessed_pseudogene	100388853	100389938
ENSG00000249787	q21.1	5		lncRNA	100399047	100526912
ENSG00000247877	q21.1	5	FAM174A-DT	lncRNA	100428124	100535262
ENSG00000174132	q21.1	5	FAM174A	protein_coding	100535374	100586741
ENSG00000250806	q21.1	5		lncRNA	100654112	100657970
ENSG00000207269	q21.1	5	RN7SKP62	misc_RNA	100733058	100733386
ENSG00000113532	q21.1	5	ST8SIA4	protein_coding	100806933	100903282
ENSG00000221263	q21.1	5	MIR548P	miRNA	100816482	100816565
ENSG00000289912	q21.1	5		lncRNA	100903394	100904959
ENSG00000277506	q21.1	5	RN7SL802P	misc_RNA	101581830	101582128
ENSG00000251261	q21.1	5	OR7H2P	unprocessed_pseudogene	101816475	101816780
ENSG00000249495	q21.1	5		processed_pseudogene	101976296	101976798
ENSG00000199786	q21.1	5	RNA5SP188	rRNA_pseudogene	102131007	102131135
ENSG00000248261	q21.1	5		lncRNA	102141893	102146874
ENSG00000173930	q21.1	5	SLCO4C1	protein_coding	102233986	102296284
ENSG00000222987	q21.1	5	RN7SKP68	misc_RNA	102302504	102302810
ENSG00000205359	q21.1	5	SLCO6A1	protein_coding	102371774	102499016
ENSG00000249017	q21.1	5		lncRNA	102500541	102505670
ENSG00000250958	q21.1	5	LINC00492	lncRNA	102581368	102617589
ENSG00000250682	q21.1	5	LINC00491	lncRNA	102604220	102671765
ENSG00000247402	q21.1	5		lncRNA	102605635	102606197
ENSG00000286338	q21.1	5		lncRNA	102664610	102726598
ENSG00000145730	q21.1	5	PAM	protein_coding	102753981	103029730
ENSG00000175749	q21.1	5	EIF3KP1	processed_pseudogene	103032376	103033031
ENSG00000145723	q21.1	5	GIN1	protein_coding	103086000	103120138
ENSG00000145725	q21.1	5	PPIP5K2	protein_coding	103120149	103212799
ENSG00000248203	q21.1	5		lncRNA	103246048	103253519
ENSG00000181751	q21.1	5	MACIR	protein_coding	103258763	103278660
ENSG00000250567	q21.2	5		lncRNA	103408941	103412511
ENSG00000226926	q21.2	5	PDZPH1P	transcribed_unitary_pseudogene	103430406	103526618
ENSG00000248757	q21.2	5	LINC02115	lncRNA	103528434	103541985
ENSG00000112874	q21.2	5	NUDT12	protein_coding	103548855	103562790
ENSG00000283462	q21.2	5		lncRNA	103880129	103891433
ENSG00000251026	q21.2	5	NIHCOLE	lncRNA	104079847	104406121
ENSG00000201910	q21.2	5	RNU1-140P	snRNA	104098874	104099038
ENSG00000239808	q21.2	5	RN7SL255P	misc_RNA	104260531	104260826
ENSG00000278958	q21.2	5		TEC	104434772	104435499
ENSG00000253776	q21.2	5		lncRNA	104773641	104799772
ENSG00000252881	q21.2	5	RNU6-334P	snRNA	104780288	104780389
ENSG00000232159	q21.2	5	RAB9BP1	processed_pseudogene	105099473	105100098
ENSG00000251574	q21.3	5		lncRNA	104383298	105392970
ENSG00000253584	q21.3	5		lncRNA	104917492	105246364
ENSG00000201790	q21.3	5	RNA5SP189	rRNA_pseudogene	105922994	105923108
ENSG00000251204	q21.3	5		processed_pseudogene	106415576	106417241
ENSG00000250145	q21.3	5		processed_pseudogene	106543066	106544330
ENSG00000252337	q21.3	5		snoRNA	106546665	106546803
ENSG00000251027	q21.3	5	LINC01950	lncRNA	106815197	107011052
ENSG00000250273	q21.3	5	PSMC1P5	processed_pseudogene	107195156	107195332
ENSG00000184349	q21.3	5	EFNA5	protein_coding	107376894	107670937
ENSG00000249959	q21.3	5		lncRNA	107699392	107716841
ENSG00000248827	q21.3	5		processed_pseudogene	107724961	107727117
ENSG00000239708	q21.3	5	RN7SL782P	misc_RNA	107734773	107735066
ENSG00000251732	q21.3	5	RN7SKP122	misc_RNA	107810629	107810924
ENSG00000145743	q21.3	5	FBXL17	protein_coding	107859035	108382098
ENSG00000286503	q21.3	5		lncRNA	108382156	108418016
ENSG00000244245	q21.3	5		processed_pseudogene	108593609	108593967
ENSG00000272523	q21.3	5	LINC01023	lncRNA	108725707	108728322
ENSG00000289260	q21.3	5		lncRNA	108727866	108728874
ENSG00000151422	q21.3	5	FER	protein_coding	108747841	109196841
ENSG00000249921	q21.3	5	RACK1P1	processed_pseudogene	108784098	108785552
ENSG00000250383	q21.3	5		lncRNA	108818041	108830790
ENSG00000207404	q21.3	5	Y_RNA	misc_RNA	108891437	108891546
ENSG00000250441	q21.3	5		processed_pseudogene	108894347	108894628
ENSG00000206593	q21.3	5	RNU6-47P	snRNA	109014834	109014940
ENSG00000176857	q21.3	5	GJA1P1	processed_pseudogene	109051315	109052457
ENSG00000286882	q21.3	5		lncRNA	109165289	109187152
ENSG00000249476	q21.3	5		lncRNA	109237120	109326369
ENSG00000198961	q21.3	5	PJA2	protein_coding	109334713	109409974
ENSG00000248867	q21.3	5		processed_pseudogene	109448349	109449063
ENSG00000251367	q21.3	5		lncRNA	109467353	109467952
ENSG00000248876	q21.3	5		lncRNA	109470843	109471586
ENSG00000248440	q21.3	5		lncRNA	109497877	109499108
ENSG00000214794	q21.3	5	KRT18P42	processed_pseudogene	109588338	109589592
ENSG00000271849	q21.3	5	MAN2A1-DT	lncRNA	109687802	109688329
ENSG00000112893	q21.3	5	MAN2A1	protein_coding	109689927	109869625
ENSG00000202512	q21.3	5	RN7SKP230	misc_RNA	109699500	109699834
ENSG00000249068	q21.3	5		processed_pseudogene	109840128	109840692
ENSG00000254106	q21.3	5	LINC01848	lncRNA	109883182	109884751
ENSG00000253224	q21.3	5	PGAM5P1	processed_pseudogene	109884610	109885423
ENSG00000186952	q22.1	5	TMEM232	protein_coding	110289233	110738956
ENSG00000221436	q22.1	5	MIR548F3	miRNA	110513829	110513915
ENSG00000207177	q22.1	5		snoRNA	110684794	110684927
ENSG00000164209	q22.1	5	SLC25A46	protein_coding	110738136	110765161
ENSG00000270779	q22.1	5		processed_pseudogene	110908284	110908713
ENSG00000248966	q22.1	5	BCLAF1P1	processed_pseudogene	110948029	110950780
ENSG00000248428	q22.1	5		lncRNA	110970951	111008899
ENSG00000251627	q22.1	5		processed_pseudogene	110983563	110984466
ENSG00000145777	q22.1	5	TSLP	protein_coding	111070062	111078026
ENSG00000253613	q22.1	5		lncRNA	111076921	111092115
ENSG00000134987	q22.1	5	WDR36	protein_coding	111092321	111130502
ENSG00000250728	q22.1	5		processed_pseudogene	111155244	111156152
ENSG00000214784	q22.1	5	RPS3AP21	processed_pseudogene	111192226	111193042
ENSG00000152495	q22.1	5	CAMK4	protein_coding	111223653	111494886
ENSG00000288965	q22.1	5		lncRNA	111238810	111240319
ENSG00000249318	q22.1	5		lncRNA	111265809	111270089
ENSG00000248268	q22.1	5		lncRNA	111277517	111302567
ENSG00000164211	q22.1	5	STARD4	protein_coding	111496033	111512590
ENSG00000246859	q22.1	5	STARD4-AS1	lncRNA	111510396	111739726
ENSG00000249619	q22.1	5	HMGN1P13	processed_pseudogene	111572102	111572239
ENSG00000251099	q22.1	5		processed_pseudogene	111572236	111572398
ENSG00000134986	q22.1	5	NREP	protein_coding	111662621	111997464
ENSG00000253057	q22.1	5	RN7SKP57	misc_RNA	111719769	111720061
ENSG00000249439	q22.1	5	HMGN1P14	processed_pseudogene	111846050	111846566
ENSG00000250095	q22.1	5	NREP-AS1	lncRNA	111912508	112017309
ENSG00000224032	q22.1	5	EPB41L4A-AS1	lncRNA	112160526	112164818
ENSG00000238363	q22.1	5	SNORA13	snoRNA	112161485	112161617
ENSG00000250882	q22.1	5		lncRNA	112173570	112175548
ENSG00000251187	q22.1	5		lncRNA	112192020	112210139
ENSG00000129595	q22.2	5	EPB41L4A	protein_coding	112142441	112419313
ENSG00000251076	q22.2	5		lncRNA	112228283	112257309
ENSG00000248350	q22.2	5		processed_pseudogene	112363456	112363666
ENSG00000278921	q22.2	5	EPB41L4A-DT	lncRNA	112419583	112420978
ENSG00000248430	q22.2	5	HMGB3P16	processed_pseudogene	112452703	112452989
ENSG00000290027	q22.2	5		lncRNA	112521511	112530412
ENSG00000251014	q22.2	5		processed_pseudogene	112546973	112547505
ENSG00000250358	q22.2	5	LINC02200	lncRNA	112628436	112682077
ENSG00000134982	q22.2	5	APC	protein_coding	112707498	112846239
ENSG00000250045	q22.2	5	CBX3P3	processed_pseudogene	112777630	112778161
ENSG00000212370	q22.2	5	RNU6-482P	snRNA	112778363	112778469
ENSG00000258864	q22.2	5		protein_coding	112827213	112867582
ENSG00000153037	q22.2	5	SRP19	protein_coding	112861188	112898371
ENSG00000129625	q22.2	5	REEP5	protein_coding	112876385	112922289
ENSG00000249947	q22.2	5	XBP1P1	processed_pseudogene	112885094	112885745
ENSG00000212643	q22.2	5	ZRSR2P1	transcribed_processed_pseudogene	112891610	112893079
ENSG00000172795	q22.2	5	DCP2	protein_coding	112976702	113022195
ENSG00000171444	q22.2	5	MCC	protein_coding	113022106	113488823
ENSG00000232633	q22.2	5		lncRNA	113323028	113437174
ENSG00000212122	q22.2	5	TSSK1B	protein_coding	113432553	113434989
ENSG00000251741	q22.2	5	RNU4ATAC13P	snRNA	113493835	113493960
ENSG00000047188	q22.2	5	YTHDC2	protein_coding	113513694	113595285
ENSG00000286839	q22.2	5		lncRNA	113738106	113776837
ENSG00000080709	q22.3	5	KCNN2	protein_coding	114055926	114496500
ENSG00000222706	q22.3	5	RN7SKP89	misc_RNA	114253513	114253754
ENSG00000246316	q22.3	5		lncRNA	114475339	114668410
ENSG00000251542	q22.3	5	LINC01957	lncRNA	114576041	114579970
ENSG00000251132	q22.3	5		lncRNA	115031273	115031894
ENSG00000250242	q22.3	5		lncRNA	115087892	115088475
ENSG00000152503	q22.3	5	TRIM36	protein_coding	115124762	115180546
ENSG00000250472	q22.3	5	TRIM36-IT1	lncRNA	115148764	115149644
ENSG00000249791	q22.3	5		lncRNA	115188563	115188932
ENSG00000164219	q22.3	5	PGGT1B	protein_coding	115204012	115262877
ENSG00000271797	q22.3	5		lncRNA	115262505	115263448
ENSG00000243304	q22.3	5		processed_pseudogene	115264669	115265464
ENSG00000164221	q22.3	5	CCDC112	protein_coding	115267190	115296693
ENSG00000250197	q22.3	5	HMGN1P15	processed_pseudogene	115289036	115289330
ENSG00000289497	q22.3	5		lncRNA	115364197	115415268
ENSG00000249026	q22.3	5	CTNNA1P1	processed_pseudogene	115389643	115392370
ENSG00000248722	q22.3	5	AK3P4	processed_pseudogene	115402380	115402962
ENSG00000249944	q22.3	5		processed_pseudogene	115489634	115489931
ENSG00000249433	q22.3	5		processed_pseudogene	115493557	115493821
ENSG00000250444	q22.3	5	CCT5P1	processed_pseudogene	115512077	115513694
ENSG00000145780	q22.3	5	FEM1C	protein_coding	115520908	115544775
ENSG00000243414	q22.3	5	TICAM2	protein_coding	115578496	115602479
ENSG00000251201	q22.3	5	TMED7-TICAM2	protein_coding	115578642	115626161
ENSG00000249249	q22.3	5	TICAM2-AS1	lncRNA	115602057	115623897
ENSG00000134970	q22.3	5	TMED7	protein_coding	115613210	115632992
ENSG00000249021	q22.3	5		lncRNA	115691462	115692167
ENSG00000248709	q22.3	5		lncRNA	115738978	115756543
ENSG00000251118	q22.3	5	H3P24	processed_pseudogene	115770586	115770989
ENSG00000222598	q22.3	5	RNU2-49P	snRNA	115774319	115774502
ENSG00000129596	q22.3	5	CDO1	protein_coding	115804733	115816659
ENSG00000145782	q22.3	5	ATG12	protein_coding	115828200	115841837
ENSG00000177879	q22.3	5	AP3S1	protein_coding	115841592	115914081
ENSG00000287148	q23.1	5	LINCADL	lncRNA	115956571	115958599
ENSG00000172901	q23.1	5	LVRN	protein_coding	115962454	116027619
ENSG00000248295	q23.1	5	DDX43P1	processed_pseudogene	115974513	115976275
ENSG00000268223	q23.1	5	ARL14EPL	protein_coding	116032324	116060118
ENSG00000185641	q23.1	5		processed_pseudogene	116051917	116052289
ENSG00000272265	q23.1	5		lncRNA	116078110	116078570
ENSG00000271918	q23.1	5		lncRNA	116083807	116085444
ENSG00000145781	q23.1	5	COMMD10	protein_coding	116085016	116412762
ENSG00000212457	q23.1	5	RNU6-644P	snRNA	116188455	116188552
ENSG00000232916	q23.1	5	HMGN2P27	processed_pseudogene	116218026	116218295
ENSG00000250015	q23.1	5		lncRNA	116302354	116304134
ENSG00000092421	q23.1	5	SEMA6A	protein_coding	116443555	116574823
ENSG00000248445	q23.1	5	SEMA6A-AS1	lncRNA	116447547	116508276
ENSG00000239528	q23.1	5	RPS14P8	processed_pseudogene	116562562	116562930
ENSG00000249167	q23.1	5	SEMA6A-AS2	lncRNA	116574482	116611200
ENSG00000197575	q23.1	5	RPS17P2	processed_pseudogene	116716243	116716650
ENSG00000251311	q23.1	5	LINC02214	lncRNA	116742991	116762209
ENSG00000249150	q23.1	5		lncRNA	116819220	116830370
ENSG00000250650	q23.1	5		processed_pseudogene	117019548	117019679
ENSG00000250949	q23.1	5		lncRNA	117031200	117038569
ENSG00000243758	q23.1	5	RPL35AP15	processed_pseudogene	117301104	117301442
ENSG00000285809	q23.1	5		lncRNA	117313085	117330149
ENSG00000248663	q23.1	5	LINC00992	lncRNA	117415509	117546298
ENSG00000251477	q23.1	5		processed_pseudogene	117719240	117722097
ENSG00000249797	q23.1	5	LINC02147	lncRNA	117730515	118266267
ENSG00000249582	q23.1	5	RPL7L1P4	processed_pseudogene	117778826	117779532
ENSG00000250891	q23.1	5	LINC02208	lncRNA	118000253	118562199
ENSG00000250427	q23.1	5	LINC02148	lncRNA	118282575	118284782
ENSG00000249551	q23.1	5	LINC02216	lncRNA	118575575	118581324
ENSG00000286745	q23.1	5		lncRNA	118581242	118628178
ENSG00000249128	q23.1	5	LINC02215	lncRNA	118596188	118628092
ENSG00000238904	q23.1	5	RNU7-34P	snRNA	118758211	118758274
ENSG00000249426	q23.1	5		lncRNA	118760474	118785459
ENSG00000169570	q23.1	5	DTWD2	protein_coding	118836074	118988547
ENSG00000197744	q23.1	5	PTMAP2	processed_pseudogene	118973796	118974122
ENSG00000283498	q23.1	5	MIR1244-2	miRNA	118974586	118974670
ENSG00000249494	q23.1	5	DMXL1-DT	lncRNA	119006347	119070902
ENSG00000223179	q23.1	5	RNU6-373P	snRNA	119007571	119007668
ENSG00000250678	q23.1	5		processed_pseudogene	119010060	119010542
ENSG00000250928	q23.1	5		processed_pseudogene	119011471	119012056
ENSG00000172869	q23.1	5	DMXL1	protein_coding	119037772	119249138
ENSG00000248885	q23.1	5	SEPTIN7P10	processed_pseudogene	119126782	119128444
ENSG00000248979	q23.1	5	LAMTOR3P2	processed_pseudogene	119132651	119132882
ENSG00000206786	q23.1	5	RNU6-701P	snRNA	119138859	119138965
ENSG00000264536	q23.1	5	MIR5706	miRNA	119154637	119154716
ENSG00000145779	q23.1	5	TNFAIP8	protein_coding	119268692	119399688
ENSG00000243333	q23.1	5	RN7SL174P	misc_RNA	119306343	119306631
ENSG00000202092	q23.1	5	RNA5SP190	rRNA_pseudogene	119445716	119445833
ENSG00000133835	q23.1	5	HSD17B4	protein_coding	119452465	119637199
ENSG00000213663	q23.1	5		processed_pseudogene	119547131	119547606
ENSG00000249919	q23.1	5	FABP5P6	processed_pseudogene	119555250	119555658
ENSG00000164334	q23.1	5	FAM170A	protein_coding	119629558	119635822
ENSG00000250895	q23.1	5	TUBAP15	processed_pseudogene	119652523	119653000
ENSG00000234259	q23.1	5		processed_pseudogene	119680197	119681080
ENSG00000251293	q23.1	5		lncRNA	120245448	120333502
ENSG00000251975	q23.1	5	RNU6-718P	snRNA	120337549	120337653
ENSG00000261036	q23.1	5		lncRNA	120345907	120410969
ENSG00000184838	q23.1	5	PRR16	protein_coding	120464300	120687332
ENSG00000270741	q23.1	5	PRELID3BP8	processed_pseudogene	120658077	120658371
ENSG00000222609	q23.1	5	RNU4-69P	snRNA	120710698	120710840
ENSG00000248927	q23.1	5		lncRNA	120781218	120790778
ENSG00000251135	q23.1	5		processed_pseudogene	121040090	121044032
ENSG00000248853	q23.1	5		processed_pseudogene	121059244	121060953
ENSG00000229855	q23.1	5		lncRNA	121164687	121359869
ENSG00000250847	q23.1	5		unprocessed_pseudogene	121195980	121196210
ENSG00000279860	q23.1	5		TEC	121363002	121365314
ENSG00000244088	q23.1	5	RPL23AP44	processed_pseudogene	121575848	121576320
ENSG00000213661	q23.1	5		processed_pseudogene	121616247	121616807
ENSG00000249600	q23.1	5		processed_pseudogene	121671373	121671872
ENSG00000181867	q23.1	5	FTMT	protein_coding	121851882	121852833
ENSG00000151304	q23.1	5	SRFBP1	protein_coding	121961975	122075570
ENSG00000113083	q23.1	5	LOX	protein_coding	122063195	122078413
ENSG00000247311	q23.2	5		lncRNA	122114598	122154856
ENSG00000164185	q23.2	5	ZNF474	protein_coding	122129546	122182658
ENSG00000250803	q23.2	5		protein_coding	122129622	122182658
ENSG00000249610	q23.2	5	ZNF474-AS1	lncRNA	122154496	122156015
ENSG00000272139	q23.2	5		lncRNA	122311297	122311673
ENSG00000064692	q23.2	5	SNCAIP	protein_coding	122311354	122464219
ENSG00000249621	q23.2	5		lncRNA	122321291	122323358
ENSG00000289054	q23.2	5		lncRNA	122326610	122329279
ENSG00000249916	q23.2	5		lncRNA	122369762	122383568
ENSG00000287794	q23.2	5		unitary_pseudogene	122373512	122374481
ENSG00000250328	q23.2	5	MGC32805	lncRNA	122436497	122479087
ENSG00000251538	q23.2	5	LINC02201	lncRNA	122628952	122730685
ENSG00000240058	q23.2	5	ARGFXP1	processed_pseudogene	122675795	122676755
ENSG00000205302	q23.2	5	SNX2	protein_coding	122775079	122834543
ENSG00000260686	q23.2	5		lncRNA	122832356	122834533
ENSG00000064652	q23.2	5	SNX24	protein_coding	122843439	123029354
ENSG00000263432	q23.2	5	RN7SL689P	misc_RNA	123022487	123022783
ENSG00000168938	q23.2	5	PPIC	protein_coding	123023250	123036725
ENSG00000249996	q23.2	5	PPIC-AS1	lncRNA	123036271	123054667
ENSG00000276047	q23.2	5	RN7SL711P	misc_RNA	123070782	123071080
ENSG00000223652	q23.2	5	PRDM6-AS1	lncRNA	123087248	123090299
ENSG00000061455	q23.2	5	PRDM6	protein_coding	123089241	123194266
ENSG00000213655	q23.2	5		processed_pseudogene	123236079	123236370
ENSG00000168944	q23.2	5	CEP120	protein_coding	123344890	123423592
ENSG00000250539	q23.2	5	KRT8P33	processed_pseudogene	123400922	123402344
ENSG00000249400	q23.2	5	HMGB3P17	processed_pseudogene	123468781	123469429
ENSG00000279772	q23.2	5		TEC	123508736	123509187
ENSG00000288766	q23.2	5		lncRNA	123511177	123511984
ENSG00000151292	q23.2	5	CSNK1G3	protein_coding	123512177	123617049
ENSG00000288890	q23.2	5		lncRNA	123619519	123620540
ENSG00000235275	q23.2	5	KRT18P16	processed_pseudogene	123636110	123637403
ENSG00000253807	q23.2	5	LINC01170	lncRNA	124059794	124438625
ENSG00000250862	q23.2	5	HMGB1P29	processed_pseudogene	124220579	124221077
ENSG00000251421	q23.2	5		lncRNA	124395603	124400655
ENSG00000248600	q23.2	5		lncRNA	124452277	124460552
ENSG00000251214	q23.2	5		lncRNA	124459912	124460549
ENSG00000250438	q23.2	5		lncRNA	124469591	124469901
ENSG00000248296	q23.2	5		lncRNA	124492775	124536348
ENSG00000289458	q23.2	5		lncRNA	124497294	124505110
ENSG00000168916	q23.2	5	ZNF608	protein_coding	124636913	124748807
ENSG00000249112	q23.2	5		lncRNA	124707827	124710737
ENSG00000251456	q23.2	5		lncRNA	124734618	124735175
ENSG00000242814	q23.2	5		processed_pseudogene	124808828	124809233
ENSG00000260192	q23.2	5	LINC02240	lncRNA	124808981	125602227
ENSG00000248443	q23.2	5		lncRNA	124829472	124830290
ENSG00000249261	q23.2	5		lncRNA	124868972	124869914
ENSG00000288008	q23.2	5		lncRNA	124993408	124996096
ENSG00000250194	q23.2	5		processed_pseudogene	125074665	125074980
ENSG00000250721	q23.2	5	HMGB1P22	processed_pseudogene	125265528	125265651
ENSG00000248752	q23.2	5		lncRNA	125333369	126368755
ENSG00000222107	q23.2	5	RN7SKP117	misc_RNA	125350868	125351131
ENSG00000250402	q23.2	5		lncRNA	125376828	125377439
ENSG00000286111	q23.2	5		lncRNA	125493261	125602229
ENSG00000249950	q23.2	5		processed_pseudogene	125862746	125863193
ENSG00000249904	q23.2	5		processed_pseudogene	125886285	125886753
ENSG00000241888	q23.2	5	RPSAP37	processed_pseudogene	125966777	125968085
ENSG00000248107	q23.2	5	LINC02039	lncRNA	126179565	126193858
ENSG00000155324	q23.2	5	GRAMD2B	protein_coding	126360132	126496494
ENSG00000250602	q23.2	5		lncRNA	126372477	126509021
ENSG00000279118	q23.2	5		TEC	126496279	126498604
ENSG00000164904	q23.2	5	ALDH7A1	protein_coding	126531200	126595362
ENSG00000202082	q23.2	5	RNU6-290P	snRNA	126553302	126553402
ENSG00000164902	q23.2	5	PHAX	protein_coding	126600925	126627252
ENSG00000230929	q23.2	5		processed_pseudogene	126628019	126628319
ENSG00000196900	q23.2	5	TEX43	protein_coding	126631705	126636284
ENSG00000213630	q23.2	5	BOLA3P3	processed_pseudogene	126663337	126663568
ENSG00000249768	q23.2	5	HSPE1P10	processed_pseudogene	126737438	126737995
ENSG00000251072	q23.2	5	LMNB1-DT	lncRNA	126751963	126776486
ENSG00000252185	q23.2	5	RNU6-752P	snRNA	126755316	126755417
ENSG00000113368	q23.2	5	LMNB1	protein_coding	126776623	126837020
ENSG00000173926	q23.2	5	MARCHF3	protein_coding	126867714	127030558
ENSG00000164241	q23.2	5	C5orf63	protein_coding	127045235	127073506
ENSG00000279446	q23.2	5		TEC	127073587	127075604
ENSG00000214743	q23.2	5	MRPS5P3	processed_pseudogene	127143082	127143247
ENSG00000250080	q23.2	5		processed_pseudogene	127170535	127172266
ENSG00000271585	q23.2	5	SELENOTP2	processed_pseudogene	127176696	127177050
ENSG00000250956	q23.2	5		processed_pseudogene	127179756	127179900
ENSG00000283897	q23.2	5		lncRNA	127215159	127229828
ENSG00000286615	q23.2	5		lncRNA	127231959	127290736
ENSG00000145794	q23.2	5	MEGF10	protein_coding	127290796	127465737
ENSG00000249577	q23.2	5		processed_pseudogene	127465822	127466118
ENSG00000271766	q23.2	5		lncRNA	127478295	127478737
ENSG00000250859	q23.2	5	HNRNPKP1	processed_pseudogene	127511464	127512842
ENSG00000164244	q23.2	5	PRRC1	protein_coding	127517640	127555085
ENSG00000282925	q23.2	5		lncRNA	127588746	127590710
ENSG00000205279	q23.2	5	CTXN3	protein_coding	127649082	127658630
ENSG00000248799	q23.2	5		lncRNA	127651693	127664029
ENSG00000230561	q23.2	5	CCDC192	protein_coding	127703361	127941507
ENSG00000251032	q23.2	5	CUL1P1	processed_pseudogene	127784618	127787042
ENSG00000250603	q23.2	5		lncRNA	127838486	127857804
ENSG00000245937	q23.3	5	SLC12A2-DT	lncRNA	127939152	128083172
ENSG00000064651	q23.3	5	SLC12A2	protein_coding	128083766	128189677
ENSG00000250329	q23.3	5	POGLUT2P1	processed_pseudogene	128109486	128110994
ENSG00000138829	q23.3	5	FBN2	protein_coding	128257909	128659185
ENSG00000207290	q23.3	5	Y_RNA	misc_RNA	128371099	128371212
ENSG00000113396	q23.3	5	SLC27A6	protein_coding	128538013	129033642
ENSG00000248634	q23.3	5		lncRNA	128663978	128742829
ENSG00000288697	q23.3	5		unprocessed_pseudogene	128932070	128932175
ENSG00000066583	q23.3	5	ISOC1	protein_coding	129094749	129114028
ENSG00000264563	q23.3	5	MIR4633	miRNA	129097688	129097766
ENSG00000286274	q23.3	5		lncRNA	129150677	129173257
ENSG00000265691	q23.3	5	MIR4460	miRNA	129397062	129397147
ENSG00000249421	q23.3	5	ADAMTS19-AS1	lncRNA	129424782	129461076
ENSG00000145808	q23.3	5	ADAMTS19	protein_coding	129460281	129738683
ENSG00000251680	q23.3	5		lncRNA	129500361	129905917
ENSG00000186367	q23.3	5	MINAR2	protein_coding	129748094	129766732
ENSG00000198108	q23.3	5	CHSY3	protein_coding	129904465	130186634
ENSG00000221562	q23.3	5	RNU6ATAC10P	snRNA	129974891	129975001
ENSG00000199455	q23.3	5	RNA5SP191	rRNA_pseudogene	130114409	130114510
ENSG00000248610	q23.3	5	HSPA8P4	processed_pseudogene	130140031	130141950
ENSG00000252514	q23.3	5	RNU7-53P	snRNA	130386621	130386680
ENSG00000249312	q23.3	5	ARL2BPP4	processed_pseudogene	130529419	130529889
ENSG00000249418	q23.3	5		processed_pseudogene	130598348	130598779
ENSG00000287390	q23.3	5		lncRNA	130655383	130944178
ENSG00000244192	q23.3	5		processed_pseudogene	130989897	130990428
ENSG00000250405	q23.3	5		processed_pseudogene	130994253	130996164
ENSG00000248955	q23.3	5		processed_pseudogene	131008583	131008742
ENSG00000186687	q23.3	5	LYRM7	protein_coding	131170944	131205428
ENSG00000169567	q31.1	5	HINT1	protein_coding	131155383	131224468
ENSG00000290020	q31.1	5		lncRNA	131210048	131223514
ENSG00000158985	q31.1	5	CDC42SE2	protein_coding	131245493	131398447
ENSG00000279370	q31.1	5		TEC	131261321	131261607
ENSG00000158987	q31.1	5	RAPGEF6	protein_coding	131423921	131635231
ENSG00000273217	q31.1	5		protein_coding	131425891	131796983
ENSG00000275939	q31.1	5		misc_RNA	131440031	131440196
ENSG00000217128	q31.1	5	FNIP1	protein_coding	131641714	131797017
ENSG00000286676	q31.1	5	ACTBP4	processed_pseudogene	131659046	131660115
ENSG00000279584	q31.1	5		TEC	131797415	131797929
ENSG00000239642	q31.1	5	MEIKIN	protein_coding	131806990	131945698
ENSG00000281938	q31.1	5		protein_coding	131807143	132011637
ENSG00000234758	q31.1	5		lncRNA	131944408	131968220
ENSG00000164398	q31.1	5	ACSL6	protein_coding	131949973	132012243
ENSG00000223548	q31.1	5	ACSL6-AS1	lncRNA	132003592	132007022
ENSG00000231585	q31.1	5		lncRNA	132011448	132013199
ENSG00000164399	q31.1	5	IL3	protein_coding	132060655	132063204
ENSG00000164400	q31.1	5	CSF2	protein_coding	132073789	132076170
ENSG00000253067	q31.1	5		snoRNA	132080066	132080133
ENSG00000227616	q31.1	5		unprocessed_pseudogene	132147491	132149559
ENSG00000235775	q31.1	5		unprocessed_pseudogene	132163603	132163765
ENSG00000224015	q31.1	5		lncRNA	132179234	132181128
ENSG00000237714	q31.1	5	P4HA2-AS1	lncRNA	132184876	132192808
ENSG00000072682	q31.1	5	P4HA2	protein_coding	132190147	132295315
ENSG00000224431	q31.1	5		processed_pseudogene	132199456	132203487
ENSG00000283678	q31.1	5	MIR6830	miRNA	132217849	132217918
ENSG00000131435	q31.1	5	PDLIM4	protein_coding	132257696	132273454
ENSG00000197208	q31.1	5	SLC22A4	protein_coding	132294394	132344190
ENSG00000233006	q31.1	5	MIR3936HG	lncRNA	132311285	132370170
ENSG00000263597	q31.1	5	MIR3936	miRNA	132365490	132365599
ENSG00000197375	q31.1	5	SLC22A5	protein_coding	132369710	132395613
ENSG00000197536	q31.1	5	IRF1-AS1	lncRNA	132410636	132488702
ENSG00000283782	q31.1	5		protein_coding	132410832	132646079
ENSG00000238160	q31.1	5	LINC02863	lncRNA	132419416	132426714
ENSG00000125347	q31.1	5	IRF1	protein_coding	132440440	132508719
ENSG00000202533	q31.1	5	Y_RNA	misc_RNA	132468147	132468257
ENSG00000113525	q31.1	5	IL5	protein_coding	132541445	132556838
ENSG00000113522	q31.1	5	RAD50	protein_coding	132556019	132646349
ENSG00000223442	q31.1	5	TH2LCRR	lncRNA	132630589	132664272
ENSG00000169194	q31.1	5	IL13	protein_coding	132656263	132661110
ENSG00000113520	q31.1	5	IL4	protein_coding	132673986	132682678
ENSG00000230612	q31.1	5		lncRNA	132688681	132723725
ENSG00000131437	q31.1	5	KIF3A	protein_coding	132692628	132737638
ENSG00000205089	q31.1	5	CCNI2	protein_coding	132747426	132754403
ENSG00000164402	q31.1	5	SEPTIN8	protein_coding	132750819	132807241
ENSG00000198944	q31.1	5	SOWAHA	protein_coding	132813302	132816786
ENSG00000272203	q31.1	5		lncRNA	132817248	132818000
ENSG00000164403	q31.1	5	SHROOM1	protein_coding	132822141	132830659
ENSG00000201274	q31.1	5	RNA5SP192	rRNA_pseudogene	132848577	132848696
ENSG00000164404	q31.1	5	GDF9	protein_coding	132861181	132866884
ENSG00000164405	q31.1	5	UQCRQ	protein_coding	132866630	132868847
ENSG00000164406	q31.1	5	LEAP2	protein_coding	132873444	132875046
ENSG00000072364	q31.1	5	AFF4	protein_coding	132875395	132963634
ENSG00000235253	q31.1	5	EEF1A1P50	processed_pseudogene	132942932	132945050
ENSG00000202417	q31.1	5	Y_RNA	misc_RNA	132945342	132945454
ENSG00000225364	q31.1	5	ATP6V0E1P1	processed_pseudogene	132948493	132948718
ENSG00000272023	q31.1	5	AFF4-DT	lncRNA	132963770	132964164
ENSG00000229738	q31.1	5		processed_pseudogene	132987652	132988110
ENSG00000199677	q31.1	5	Y_RNA	misc_RNA	132993099	132993200
ENSG00000155329	q31.1	5	ZCCHC10	protein_coding	132996985	133026604
ENSG00000248648	q31.1	5		processed_pseudogene	133003119	133003365
ENSG00000287054	q31.1	5		lncRNA	133025847	133050178
ENSG00000286408	q31.1	5		lncRNA	133051065	133051893
ENSG00000170606	q31.1	5	HSPA4	protein_coding	133052013	133106449
ENSG00000279691	q31.1	5		TEC	133052769	133052971
ENSG00000251616	q31.1	5		lncRNA	133111055	133114475
ENSG00000248245	q31.1	5		lncRNA	133160438	133224413
ENSG00000240611	q31.1	5	RPL6P15	processed_pseudogene	133172218	133173053
ENSG00000053108	q31.1	5	FSTL4	protein_coding	133196455	133612541
ENSG00000288758	q31.1	5		lncRNA	133239988	133241250
ENSG00000249478	q31.1	5		lncRNA	133243764	133248781
ENSG00000250244	q31.1	5		lncRNA	133256492	133275977
ENSG00000250409	q31.1	5		lncRNA	133387773	133388549
ENSG00000221287	q31.1	5	MIR1289-2	miRNA	133427596	133427706
ENSG00000280104	q31.1	5		TEC	133457805	133458331
ENSG00000279197	q31.1	5		TEC	133574829	133575298
ENSG00000251243	q31.1	5		processed_pseudogene	133720495	133720934
ENSG00000249073	q31.1	5	WSPAR	lncRNA	133913677	133917269
ENSG00000113583	q31.1	5	C5orf15	protein_coding	133955510	133968674
ENSG00000213585	q31.1	5	VDAC1	protein_coding	133971871	134004975
ENSG00000271737	q31.1	5		lncRNA	134004834	134005563
ENSG00000271128	q31.1	5		processed_pseudogene	134081914	134082040
ENSG00000081059	q31.1	5	TCF7	protein_coding	134114681	134151865
ENSG00000113558	q31.1	5	SKP1	protein_coding	134148935	134176964
ENSG00000272772	q31.1	5		protein_coding	134157088	134225861
ENSG00000113575	q31.1	5	PPP2CA	protein_coding	134194035	134226073
ENSG00000273345	q31.1	5		protein_coding	134196905	134371044
ENSG00000266751	q31.1	5	MIR3661	miRNA	134225757	134225852
ENSG00000270177	q31.1	5	PPP2CA-DT	lncRNA	134226410	134227827
ENSG00000239615	q31.1	5		processed_pseudogene	134267421	134267856
ENSG00000006837	q31.1	5	CDKL3	protein_coding	134286350	134371047
ENSG00000119048	q31.1	5	UBE2B	protein_coding	134371184	134392108
ENSG00000279469	q31.1	5		TEC	134394360	134395008
ENSG00000248559	q31.1	5		lncRNA	134399495	134401921
ENSG00000237190	q31.1	5	CDKN2AIPNL	protein_coding	134402065	134411881
ENSG00000243648	q31.1	5		processed_pseudogene	134422838	134423335
ENSG00000250564	q31.1	5	LINC02999	lncRNA	134429051	134460615
ENSG00000250994	q31.1	5		lncRNA	134436686	134492750
ENSG00000207222	q31.1	5	RNU6-456P	snRNA	134500178	134500284
ENSG00000251169	q31.1	5	LINC01843	lncRNA	134506552	134509230
ENSG00000240250	q31.1	5	RN7SL541P	misc_RNA	134517810	134518092
ENSG00000280420	q31.1	5		TEC	134522613	134523096
ENSG00000043143	q31.1	5	JADE2	protein_coding	134524312	134583230
ENSG00000152700	q31.1	5	SAR1B	protein_coding	134601149	134649271
ENSG00000207459	q31.1	5	RNU6-1311P	snRNA	134634839	134634945
ENSG00000113615	q31.1	5	SEC24A	protein_coding	134648785	134727909
ENSG00000201298	q31.1	5	RNU6-1164P	snRNA	134701172	134701278
ENSG00000222266	q31.1	5	RNU6-757P	snRNA	134715483	134715582
ENSG00000164615	q31.1	5	CAMLG	protein_coding	134738495	134752157
ENSG00000145833	q31.1	5	DDX46	protein_coding	134758771	134855133
ENSG00000241179	q31.1	5		processed_pseudogene	134804778	134805132
ENSG00000181904	q31.1	5	C5orf24	protein_coding	134845680	134859735
ENSG00000270892	q31.1	5		processed_pseudogene	134863091	134863433
ENSG00000113621	q31.1	5	TXNDC15	protein_coding	134874371	134901635
ENSG00000132570	q31.1	5	PCBD2	protein_coding	134905120	135007959
ENSG00000279799	q31.1	5		TEC	134905235	134905691
ENSG00000244921	q31.1	5	MTCYBP18	processed_pseudogene	134923303	134924049
ENSG00000249119	q31.1	5	MTND6P4	processed_pseudogene	134924123	134924644
ENSG00000248923	q31.1	5	MTND5P11	processed_pseudogene	134924648	134926459
ENSG00000247627	q31.1	5	MTND4P12	processed_pseudogene	134926660	134928036
ENSG00000198868	q31.1	5	MTND4LP30	processed_pseudogene	134928030	134928326
ENSG00000263963	q31.1	5		miRNA	134928039	134928112
ENSG00000249192	q31.1	5	MTND3P25	processed_pseudogene	134928393	134928527
ENSG00000152705	q31.1	5	CATSPER3	protein_coding	134967907	135011696
ENSG00000069011	q31.1	5	PITX1	protein_coding	135027734	135034813
ENSG00000224186	q31.1	5	PITX1-AS1	lncRNA	135033280	135358219
ENSG00000277619	q31.1	5		lncRNA	135034521	135035894
ENSG00000249082	q31.1	5	EPIST	lncRNA	135038831	135040047
ENSG00000248753	q31.1	5		lncRNA	135120526	135139681
ENSG00000248482	q31.1	5		lncRNA	135124380	135131249
ENSG00000249647	q31.1	5	LINC02900	lncRNA	135236234	135248179
ENSG00000113648	q31.1	5	MACROH2A1	protein_coding	135334381	135399914
ENSG00000270021	q31.1	5		lncRNA	135399280	135401296
ENSG00000251380	q31.1	5	DCANP1	protein_coding	135444214	135447348
ENSG00000255833	q31.1	5	TIFAB	protein_coding	135444226	135452351
ENSG00000249639	q31.1	5		lncRNA	135450613	135458697
ENSG00000250167	q31.1	5		lncRNA	135476913	135638231
ENSG00000145832	q31.1	5	SLC25A48	protein_coding	135476913	135889770
ENSG00000181965	q31.1	5	NEUROG1	protein_coding	135534282	135535964
ENSG00000145824	q31.1	5	CXCL14	protein_coding	135570679	135579279
ENSG00000251045	q31.1	5	SLC25A48-AS1	lncRNA	135648584	135653935
ENSG00000223539	q31.1	5		unprocessed_pseudogene	135742462	135746356
ENSG00000265924	q31.1	5	MIR5692C1	miRNA	135802985	135803075
ENSG00000250378	q31.1	5		lncRNA	135812667	135827546
ENSG00000145839	q31.1	5	IL9	protein_coding	135892246	135895841
ENSG00000254239	q31.1	5		lncRNA	135897637	135900250
ENSG00000253927	q31.1	5		lncRNA	135900353	135918161
ENSG00000145826	q31.1	5	LECT2	protein_coding	135922279	135954983
ENSG00000164616	q31.1	5	FBXL21P	transcribed_unitary_pseudogene	135930317	135951591
ENSG00000120708	q31.1	5	TGFBI	protein_coding	136028988	136063818
ENSG00000270123	q31.1	5	VTRNA2-1	vault_RNA	136080470	136080597
ENSG00000278815	q31.1	5	Vault	misc_RNA	136080497	136080597
ENSG00000164621	q31.1	5	SMAD5-AS1	lncRNA	136129507	136134890
ENSG00000277859	q31.1	5		misc_RNA	136129516	136129781
ENSG00000113658	q31.1	5	SMAD5	protein_coding	136132845	136188747
ENSG00000275646	q31.1	5		misc_RNA	136133696	136133826
ENSG00000277524	q31.1	5		misc_RNA	136133912	136134035
ENSG00000274934	q31.1	5		misc_RNA	136134082	136134248
ENSG00000271824	q31.1	5	SMIM32	protein_coding	136191468	136193162
ENSG00000069018	q31.1	5	TRPC7	protein_coding	136212745	136365545
ENSG00000248211	q31.1	5	TRPC7-AS1	lncRNA	136214048	136222159
ENSG00000250947	q31.1	5	TRPC7-AS2	lncRNA	136303757	136316100
ENSG00000279240	q31.1	5		lncRNA	136376348	136397042
ENSG00000248351	q31.1	5	HSPD1P18	processed_pseudogene	136381268	136381511
ENSG00000213568	q31.1	5	HNRNPA1P13	processed_pseudogene	136428892	136429854
ENSG00000249803	q31.1	5		lncRNA	136466645	136521432
ENSG00000250284	q31.1	5		lncRNA	136734830	136763409
ENSG00000248616	q31.1	5	ANKRD49P3	processed_pseudogene	136857628	136858342
ENSG00000222285	q31.2	5	RNA5SP193	rRNA_pseudogene	136969200	136969306
ENSG00000152377	q31.2	5	SPOCK1	protein_coding	136975298	137598379
ENSG00000146021	q31.2	5	KLHL3	protein_coding	137617500	137736089
ENSG00000216009	q31.2	5	MIR874	miRNA	137647572	137647649
ENSG00000177733	q31.2	5	HNRNPA0	protein_coding	137745651	137754363
ENSG00000287067	q31.2	5		transcribed_processed_pseudogene	137755740	137760740
ENSG00000270697	q31.2	5		lncRNA	137761546	137761936
ENSG00000226306	q31.2	5	NPY6R	transcribed_unitary_pseudogene	137801193	137810755
ENSG00000250159	q31.2	5	PKD2L2-DT	lncRNA	137809780	137889394
ENSG00000120729	q31.2	5	MYOT	protein_coding	137867858	137887851
ENSG00000078795	q31.2	5	PKD2L2	protein_coding	137887968	137942747
ENSG00000031003	q31.2	5	FAM13B	protein_coding	137937960	138051961
ENSG00000246323	q31.2	5	FAM13B-AS1	lncRNA	138032774	138037266
ENSG00000250260	q31.2	5		lncRNA	138039199	138039979
ENSG00000222924	q31.2	5	RNU6-1148P	snRNA	138069355	138069458
ENSG00000061492	q31.2	5	WNT8A	protein_coding	138083990	138092365
ENSG00000112981	q31.2	5	NME5	protein_coding	138115175	138139443
ENSG00000212460	q31.2	5	RNU6-460P	snRNA	138116573	138116680
ENSG00000199880	q31.2	5	RNU6-888P	snRNA	138123011	138123111
ENSG00000112983	q31.2	5	BRD8	protein_coding	138139770	138178953
ENSG00000112984	q31.2	5	KIF20A	protein_coding	138178719	138187723
ENSG00000094880	q31.2	5	CDC23	protein_coding	138187650	138213343
ENSG00000146013	q31.2	5	GFRA3	protein_coding	138252380	138274621
ENSG00000249851	q31.2	5	RPS27AP18	processed_pseudogene	138266996	138267757
ENSG00000158402	q31.2	5	CDC25C	protein_coding	138285269	138338355
ENSG00000120709	q31.2	5	FAM53C	protein_coding	138331935	138349729
ENSG00000249971	q31.2	5		lncRNA	138347027	138349641
ENSG00000120733	q31.2	5	KDM3B	protein_coding	138352685	138437028
ENSG00000132563	q31.2	5	REEP2	protein_coding	138439057	138446969
ENSG00000271196	q31.2	5		processed_pseudogene	138454540	138454732
ENSG00000289267	q31.2	5		lncRNA	138463990	138464678
ENSG00000120738	q31.2	5	EGR1	protein_coding	138465479	138469303
ENSG00000241458	q31.2	5	RPL7P19	processed_pseudogene	138473744	138474361
ENSG00000120705	q31.2	5	ETF1	protein_coding	138506095	138543236
ENSG00000289155	q31.2	5		lncRNA	138543464	138544243
ENSG00000113013	q31.2	5	HSPA9	protein_coding	138553756	138575675
ENSG00000222937	q31.2	5	SNORD63B	snoRNA	138558970	138559039
ENSG00000206989	q31.2	5	SNORD63	snoRNA	138561043	138561110
ENSG00000044115	q31.2	5	CTNNA1	protein_coding	138610967	138935034
ENSG00000232174	q31.2	5		processed_pseudogene	138620329	138620964
ENSG00000238745	q31.2	5		snoRNA	138623479	138623582
ENSG00000253404	q31.2	5	CTNNA1-AS1	lncRNA	138744434	138753309
ENSG00000146006	q31.2	5	LRRTM2	protein_coding	138868921	138875368
ENSG00000120725	q31.2	5	SIL1	protein_coding	138946724	139293557
ENSG00000201532	q31.2	5	RNA5SP194	rRNA	139012329	139012441
ENSG00000249593	q31.2	5		lncRNA	139012647	139051203
ENSG00000242683	q31.2	5	RPL12P21	processed_pseudogene	139035148	139035987
ENSG00000252533	q31.2	5	RNU6-572P	snRNA	139221758	139221837
ENSG00000280987	q31.2	5	MATR3	protein_coding	139273752	139331671
ENSG00000281398	q31.2	5	SNHG4	lncRNA	139274102	139284899
ENSG00000252213	q31.2	5	SNORA74D	snoRNA	139276180	139276320
ENSG00000200959	q31.2	5	SNORA74A	snoRNA	139278781	139278978
ENSG00000015479	q31.2	5	MATR3	protein_coding	139293674	139331677
ENSG00000199545	q31.2	5	RNA5SP195	rRNA_pseudogene	139299852	139299968
ENSG00000253015	q31.2	5	RN7SKP64	misc_RNA	139333038	139333365
ENSG00000120727	q31.2	5	PAIP2	protein_coding	139341587	139369720
ENSG00000272742	q31.2	5		lncRNA	139364677	139369717
ENSG00000170482	q31.2	5	SLC23A1	protein_coding	139367196	139384553
ENSG00000170476	q31.2	5	MZB1	protein_coding	139387467	139390081
ENSG00000228672	q31.2	5	PROB1	protein_coding	139390592	139395104
ENSG00000170469	q31.2	5	SPATA24	protein_coding	139396563	139404089
ENSG00000170464	q31.2	5	DNAJC18	protein_coding	139408588	139444491
ENSG00000279686	q31.2	5		protein_coding	139442316	139462707
ENSG00000200378	q31.2	5	RNU5B-4P	snRNA	139447907	139448017
ENSG00000249751	q31.2	5	ECSCR	protein_coding	139448560	139462743
ENSG00000283288	q31.2	5	SMIM33	protein_coding	139471004	139473700
ENSG00000184584	q31.2	5	STING1	protein_coding	139475533	139482935
ENSG00000249689	q31.2	5		processed_pseudogene	139492538	139493105
ENSG00000249215	q31.2	5	NCOA4P4	processed_pseudogene	139494256	139496116
ENSG00000286403	q31.2	5		lncRNA	139503242	139511374
ENSG00000131508	q31.2	5	UBE2D2	protein_coding	139526431	139628434
ENSG00000207020	q31.2	5	Y_RNA	misc_RNA	139554900	139555001
ENSG00000275506	q31.2	5	H3P25	processed_pseudogene	139612002	139612363
ENSG00000272255	q31.2	5		lncRNA	139644460	139645002
ENSG00000171604	q31.2	5	CXXC5	protein_coding	139647299	139683882
ENSG00000250635	q31.2	5	CXXC5-AS1	lncRNA	139648999	139649728
ENSG00000249526	q31.2	5		lncRNA	139684645	139745010
ENSG00000200756	q31.2	5	RNU6-236P	snRNA	139717985	139718090
ENSG00000249131	q31.2	5	PSD2-AS1	lncRNA	139740951	139747406
ENSG00000251387	q31.2	5		lncRNA	139772528	139775406
ENSG00000271792	q31.2	5		lncRNA	139775305	139775472
ENSG00000146005	q31.2	5	PSD2	protein_coding	139795808	139844466
ENSG00000158458	q31.2	5	NRG2	protein_coding	139846779	140043299
ENSG00000250692	q31.2	5		lncRNA	139848290	139856389
ENSG00000207317	q31.2	5	Y_RNA	misc_RNA	140019492	140019592
ENSG00000245146	q31.3	5	MALINC1	lncRNA	140071312	140109274
ENSG00000185129	q31.3	5	PURA	protein_coding	140107777	140125619
ENSG00000182700	q31.3	5	IGIP	protein_coding	140125937	140129392
ENSG00000254363	q31.3	5		lncRNA	140157319	140173051
ENSG00000120306	q31.3	5	CYSTM1	protein_coding	140175156	140282052
ENSG00000250069	q31.3	5		lncRNA	140200163	140203187
ENSG00000113068	q31.3	5	PFDN1	protein_coding	140245035	140303113
ENSG00000113070	q31.3	5	HBEGF	protein_coding	140332843	140346603
ENSG00000253965	q31.3	5		lncRNA	140347868	140357794
ENSG00000113073	q31.3	5	SLC4A9	protein_coding	140360194	140375141
ENSG00000249637	q31.3	5	ANKHD1-DT	lncRNA	140370891	140401460
ENSG00000222790	q31.3	5	RNU4-14P	snRNA	140397323	140397444
ENSG00000131503	q31.3	5	ANKHD1	protein_coding	140401814	140539856
ENSG00000254996	q31.3	5	ANKHD1-EIF4EBP3	protein_coding	140401908	140549569
ENSG00000200051	q31.3	5		snoRNA	140527352	140527428
ENSG00000213523	q31.3	5	SRA1	protein_coding	140537340	140557677
ENSG00000243056	q31.3	5	EIF4EBP3	protein_coding	140547662	140549576
ENSG00000113108	q31.3	5	APBB3	protein_coding	140558268	140564781
ENSG00000283155	q31.3	5		lncRNA	140562443	140592123
ENSG00000283717	q31.3	5	MIR6831	miRNA	140563671	140563751
ENSG00000176087	q31.3	5	SLC35A4	protein_coding	140564446	140569100
ENSG00000283602	q31.3	5		transcribed_unitary_pseudogene	140569962	140594570
ENSG00000200235	q31.3	5		snoRNA	140579667	140579792
ENSG00000251453	q31.3	5	HAUS1P1	processed_pseudogene	140581504	140582335
ENSG00000240518	q31.3	5	RPL36P11	processed_pseudogene	140609085	140609400
ENSG00000170458	q31.3	5	CD14	protein_coding	140631728	140633700
ENSG00000131495	q31.3	5	NDUFA2	protein_coding	140638740	140647771
ENSG00000113119	q31.3	5	TMCO6	protein_coding	140639435	140645408
ENSG00000113141	q31.3	5	IK	protein_coding	140647058	140662480
ENSG00000284325	q31.3	5	MIR3655	miRNA	140647844	140647926
ENSG00000120314	q31.3	5	WDR55	protein_coding	140664868	140674124
ENSG00000256453	q31.3	5	DND1	protein_coding	140670794	140673576
ENSG00000170445	q31.3	5	HARS1	protein_coding	140673035	140691537
ENSG00000112855	q31.3	5	HARS2	protein_coding	140691430	140699305
ENSG00000146007	q31.3	5	ZMAT2	protein_coding	140698680	140706686
ENSG00000199990	q31.3	5	VTRNA1-1	misc_RNA	140711275	140711373
ENSG00000202111	q31.3	5	VTRNA1-2	misc_RNA	140718925	140719013
ENSG00000202515	q31.3	5	VTRNA1-3	misc_RNA	140726158	140726246
ENSG00000250515	q31.3	5		processed_pseudogene	140732290	140732863
ENSG00000248106	q31.3	5		processed_pseudogene	140764110	140764821
ENSG00000279726	q31.3	5		lncRNA	140785698	140828549
ENSG00000204970	q31.3	5	PCDHA1	protein_coding	140786136	141012347
ENSG00000204969	q31.3	5	PCDHA2	protein_coding	140794852	141012347
ENSG00000255408	q31.3	5	PCDHA3	protein_coding	140801028	141012347
ENSG00000204967	q31.3	5	PCDHA4	protein_coding	140806929	141012347
ENSG00000204965	q31.3	5	PCDHA5	protein_coding	140821604	141012347
ENSG00000081842	q31.3	5	PCDHA6	protein_coding	140827958	141012347
ENSG00000204963	q31.3	5	PCDHA7	protein_coding	140834248	141012347
ENSG00000204962	q31.3	5	PCDHA8	protein_coding	140841187	141012347
ENSG00000204961	q31.3	5	PCDHA9	protein_coding	140847772	141012347
ENSG00000278907	q31.3	5		lncRNA	140849105	140849696
ENSG00000250120	q31.3	5	PCDHA10	protein_coding	140855883	141012347
ENSG00000249504	q31.3	5	PCDHA14	transcribed_unprocessed_pseudogene	140861224	140863521
ENSG00000278946	q31.3	5		lncRNA	140867513	140867959
ENSG00000249158	q31.3	5	PCDHA11	protein_coding	140868183	141012347
ENSG00000251664	q31.3	5	PCDHA12	protein_coding	140875302	141012347
ENSG00000278915	q31.3	5		lncRNA	140875346	140875922
ENSG00000278901	q31.3	5		lncRNA	140878073	140882642
ENSG00000239389	q31.3	5	PCDHA13	protein_coding	140882124	141012347
ENSG00000248383	q31.3	5	PCDHAC1	protein_coding	140926299	141012347
ENSG00000279028	q31.3	5		lncRNA	140966212	140966490
ENSG00000243232	q31.3	5	PCDHAC2	protein_coding	140966470	141012347
ENSG00000288892	q31.3	5		lncRNA	141039993	141040905
ENSG00000279047	q31.3	5	PCDHB1-AS1	lncRNA	141046260	141096402
ENSG00000171815	q31.3	5	PCDHB1	protein_coding	141051374	141059346
ENSG00000279558	q31.3	5		lncRNA	141078076	141084481
ENSG00000289752	q31.3	5		unprocessed_pseudogene	141087470	141089210
ENSG00000112852	q31.3	5	PCDHB2	protein_coding	141094606	141098703
ENSG00000272154	q31.3	5		lncRNA	141100242	141174391
ENSG00000113205	q31.3	5	PCDHB3	protein_coding	141100473	141103827
ENSG00000272108	q31.3	5		lncRNA	141118680	141120765
ENSG00000081818	q31.3	5	PCDHB4	protein_coding	141121818	141125623
ENSG00000113209	q31.3	5	PCDHB5	protein_coding	141135206	141138615
ENSG00000280029	q31.3	5		lncRNA	141136683	141245380
ENSG00000113211	q31.3	5	PCDHB6	protein_coding	141150057	141153287
ENSG00000255622	q31.3	5	PCDHB17P	transcribed_unprocessed_pseudogene	141155996	141158388
ENSG00000290893	q31.3	5		lncRNA	141155996	141159061
ENSG00000280336	q31.3	5		lncRNA	141168231	141168893
ENSG00000113212	q31.3	5	PCDHB7	protein_coding	141172644	141176383
ENSG00000120322	q31.3	5	PCDHB8	protein_coding	141177790	141180539
ENSG00000279472	q31.3	5		lncRNA	141177849	141182369
ENSG00000272674	q31.3	5	PCDHB16	protein_coding	141182387	141186226
ENSG00000279068	q31.3	5		lncRNA	141182409	141188582
ENSG00000278936	q31.3	5		lncRNA	141183401	141201396
ENSG00000177839	q31.3	5	PCDHB9	protein_coding	141187127	141191541
ENSG00000279375	q31.3	5		lncRNA	141191599	141194088
ENSG00000120324	q31.3	5	PCDHB10	protein_coding	141192353	141195647
ENSG00000197479	q31.3	5	PCDHB11	protein_coding	141199610	141203779
ENSG00000120328	q31.3	5	PCDHB12	protein_coding	141208697	141212571
ENSG00000187372	q31.3	5	PCDHB13	protein_coding	141213919	141218979
ENSG00000120327	q31.3	5	PCDHB14	protein_coding	141223343	141227759
ENSG00000279983	q31.3	5		protein_coding	141223372	141245861
ENSG00000290894	q31.3	5	PCDHB18P	lncRNA	141234333	141237529
ENSG00000146001	q31.3	5	PCDHB18P	transcribed_unprocessed_pseudogene	141234551	141236918
ENSG00000262096	q31.3	5	PCDHB19P	transcribed_unprocessed_pseudogene	141239923	141242293
ENSG00000290895	q31.3	5		lncRNA	141240121	141243034
ENSG00000113248	q31.3	5	PCDHB15	protein_coding	141245395	141249365
ENSG00000277795	q31.3	5		processed_pseudogene	141259235	141261364
ENSG00000178913	q31.3	5	TAF7	protein_coding	141259884	141320784
ENSG00000120329	q31.3	5	SLC25A2	protein_coding	141302635	141304049
ENSG00000288095	q31.3	5		lncRNA	141320910	141325985
ENSG00000272070	q31.3	5		lncRNA	141326210	141329363
ENSG00000204956	q31.3	5	PCDHGA1	protein_coding	141330514	141512975
ENSG00000081853	q31.3	5	PCDHGA2	protein_coding	141338760	141512975
ENSG00000254245	q31.3	5	PCDHGA3	protein_coding	141343829	141512975
ENSG00000254221	q31.3	5	PCDHGB1	protein_coding	141350099	141512975
ENSG00000280026	q31.3	5		lncRNA	141350109	141350662
ENSG00000262576	q31.3	5	PCDHGA4	protein_coding	141355021	141512975
ENSG00000253910	q31.3	5	PCDHGB2	protein_coding	141359994	141512975
ENSG00000253485	q31.3	5	PCDHGA5	protein_coding	141364162	141512975
ENSG00000262209	q31.3	5	PCDHGB3	protein_coding	141370242	141512975
ENSG00000253731	q31.3	5	PCDHGA6	protein_coding	141373891	141512975
ENSG00000253537	q31.3	5	PCDHGA7	protein_coding	141382739	141512975
ENSG00000253953	q31.3	5	PCDHGB4	protein_coding	141387698	141512975
ENSG00000253767	q31.3	5	PCDHGA8	protein_coding	141390157	141512975
ENSG00000276547	q31.3	5	PCDHGB5	protein_coding	141397947	141512975
ENSG00000261934	q31.3	5	PCDHGA9	protein_coding	141402778	141512975
ENSG00000253305	q31.3	5	PCDHGB6	protein_coding	141408021	141512975
ENSG00000253846	q31.3	5	PCDHGA10	protein_coding	141412987	141512975
ENSG00000254122	q31.3	5	PCDHGB7	protein_coding	141417645	141512975
ENSG00000253873	q31.3	5	PCDHGA11	protein_coding	141421047	141512975
ENSG00000248449	q31.3	5	PCDHGB8P	transcribed_unitary_pseudogene	141426286	141429158
ENSG00000279855	q31.3	5		lncRNA	141427295	141427752
ENSG00000253159	q31.3	5	PCDHGA12	protein_coding	141430507	141512975
ENSG00000276545	q31.3	5	PCDHGB9P	unprocessed_pseudogene	141439853	141442449
ENSG00000273557	q31.3	5		lncRNA	141468465	141471528
ENSG00000240184	q31.3	5	PCDHGC3	protein_coding	141475947	141512977
ENSG00000242020	q31.3	5	RN7SL68P	misc_RNA	141479316	141479625
ENSG00000242419	q31.3	5	PCDHGC4	protein_coding	141484997	141512975
ENSG00000240764	q31.3	5	PCDHGC5	protein_coding	141489081	141512975
ENSG00000131504	q31.3	5	DIAPH1	protein_coding	141515016	141619055
ENSG00000246422	q31.3	5	DIAPH1-AS1	lncRNA	141558311	141565263
ENSG00000240974	q31.3	5	RPS27AP10	processed_pseudogene	141588935	141589142
ENSG00000228737	q31.3	5		lncRNA	141618414	141626481
ENSG00000171720	q31.3	5	HDAC3	protein_coding	141620876	141636849
ENSG00000164620	q31.3	5	RELL2	protein_coding	141636950	141641064
ENSG00000197948	q31.3	5	FCHSD1	protein_coding	141639302	141651418
ENSG00000120318	q31.3	5	ARAP3	protein_coding	141653401	141682230
ENSG00000289478	q31.3	5		lncRNA	141682325	141683437
ENSG00000286736	q31.3	5		lncRNA	141718711	141775187
ENSG00000287527	q31.3	5		lncRNA	141822076	141825488
ENSG00000278925	q31.3	5		lncRNA	141825708	141826325
ENSG00000156453	q31.3	5	PCDH1	protein_coding	141853090	141879246
ENSG00000287726	q31.3	5		lncRNA	141882815	141907939
ENSG00000226040	q31.3	5		processed_pseudogene	141896168	141896689
ENSG00000081791	q31.3	5	DELE1	protein_coding	141923855	141942047
ENSG00000113555	q31.3	5	PCDH12	protein_coding	141943581	141969741
ENSG00000271871	q31.3	5		lncRNA	141952419	141953375
ENSG00000013561	q31.3	5	RNF14	protein_coding	141958328	141990292
ENSG00000254099	q31.3	5		lncRNA	141970637	141982687
ENSG00000113552	q31.3	5	GNPDA1	protein_coding	141991749	142013041
ENSG00000250347	q31.3	5		processed_pseudogene	142036707	142037125
ENSG00000131507	q31.3	5	NDFIP1	protein_coding	142108779	142154440
ENSG00000289306	q31.3	5		lncRNA	142149435	142150200
ENSG00000280047	q31.3	5		TEC	142165767	142168387
ENSG00000187678	q31.3	5	SPRY4	protein_coding	142310427	142326455
ENSG00000277968	q31.3	5		misc_RNA	142317830	142317920
ENSG00000274721	q31.3	5		misc_RNA	142318047	142318167
ENSG00000231185	q31.3	5	SPRY4-AS1	lncRNA	142325209	142672001
ENSG00000225147	q31.3	5	RPS12P10	processed_pseudogene	142566700	142567076
ENSG00000113578	q31.3	5	FGF1	protein_coding	142592178	142698070
ENSG00000261757	q31.3	5		lncRNA	142703782	142705421
ENSG00000236714	q31.3	5	LINC01844	lncRNA	142716229	142761035
ENSG00000287203	q31.3	5		lncRNA	142732704	142737461
ENSG00000145819	q31.3	5	ARHGAP26	protein_coding	142770377	143229011
ENSG00000226272	q31.3	5	ARHGAP26-AS1	lncRNA	142859604	142868922
ENSG00000285366	q31.3	5		TEC	142946569	142947105
ENSG00000230789	q31.3	5	ARHGAP26-IT1	lncRNA	143192500	143194166
ENSG00000113580	q31.3	5	NR3C1	protein_coding	143277931	143435512
ENSG00000231579	q31.3	5	RPL7P21	processed_pseudogene	143332605	143333239
ENSG00000279679	q31.3	5		TEC	143375628	143375883
ENSG00000279130	q31.3	5		TEC	143406959	143407420
ENSG00000249429	q31.3	5		lncRNA	143489855	143531350
ENSG00000251205	q31.3	5		lncRNA	143531331	143598434
ENSG00000253023	q31.3	5	RNU7-156P	snRNA	143542514	143542587
ENSG00000249881	q31.3	5		lncRNA	143605628	143828772
ENSG00000266478	q31.3	5	MIR5197	miRNA	143679860	143679971
ENSG00000225869	q31.3	5		processed_pseudogene	143752090	143752704
ENSG00000158497	q31.3	5	HMHB1	protein_coding	143812161	143820716
ENSG00000239390	q31.3	5	RN7SL87P	misc_RNA	144140879	144141166
ENSG00000145817	q31.3	5	YIPF5	protein_coding	144158162	144170714
ENSG00000183775	q31.3	5	KCTD16	protein_coding	144170873	144485686
ENSG00000249605	q31.3	5		lncRNA	144369334	144385310
ENSG00000285605	q31.3	5		lncRNA	144439204	144468471
ENSG00000250972	q31.3	5	CKS1BP5	processed_pseudogene	144439206	144439478
ENSG00000213488	q31.3	5		processed_pseudogene	144522140	144522988
ENSG00000201423	q31.3	5	RN7SKP246	misc_RNA	144535354	144535670
ENSG00000249229	q31.3	5	NAMPTP2	processed_pseudogene	145001853	145005789
ENSG00000251031	q32	5		lncRNA	144856890	145228982
ENSG00000215325	q32	5	ASS1P10	processed_pseudogene	145228811	145230054
ENSG00000250842	q32	5		lncRNA	145337932	145381670
ENSG00000248125	q32	5		lncRNA	145429811	145451108
ENSG00000186314	q32	5	PRELID2	protein_coding	145471799	145835369
ENSG00000249363	q32	5	TRPC6P2	processed_pseudogene	145728360	145729349
ENSG00000204928	q32	5	GRXCR2	protein_coding	145858521	145937126
ENSG00000156463	q32	5	SH3RF2	protein_coding	145936578	146081791
ENSG00000248493	q32	5		processed_pseudogene	145997218	145998003
ENSG00000173261	q32	5	PLAC8L1	protein_coding	146084313	146105577
ENSG00000251556	q32	5		lncRNA	146099406	146120412
ENSG00000133706	q32	5	LARS1	protein_coding	146110566	146182696
ENSG00000239602	q32	5	RPL35AP16	processed_pseudogene	146137755	146138381
ENSG00000239317	q32	5	RPL35AP17	processed_pseudogene	146138771	146139008
ENSG00000275740	q32	5		protein_coding	146203550	146339251
ENSG00000091009	q32	5	RBM27	protein_coding	146203605	146289223
ENSG00000238374	q32	5	RNU7-180P	snRNA	146245191	146245253
ENSG00000250025	q32	5		lncRNA	146307098	146376963
ENSG00000091010	q32	5	POU4F3	protein_coding	146338839	146341728
ENSG00000271724	q32	5		lncRNA	146375591	146376219
ENSG00000248842	q32	5		lncRNA	146400981	146407359
ENSG00000113649	q32	5	TCERG1	protein_coding	146447311	146511961
ENSG00000277568	q32	5		misc_RNA	146510116	146510271
ENSG00000173250	q32	5	GPR151	protein_coding	146513144	146516190
ENSG00000250407	q32	5		lncRNA	146563226	146617004
ENSG00000156475	q32	5	PPP2R2B	protein_coding	146580742	147084784
ENSG00000280646	q32	5	RNA5SP196	rRNA_pseudogene	146586099	146586200
ENSG00000241291	q32	5	RN7SL791P	misc_RNA	146656401	146656695
ENSG00000248568	q32	5	KRT8P48	processed_pseudogene	146706381	146707600
ENSG00000249553	q32	5	PPP2R2B-IT1	lncRNA	146914207	146919506
ENSG00000286468	q32	5		lncRNA	147093259	147097240
ENSG00000250343	q32	5	STK32A-AS1	lncRNA	147180204	147234859
ENSG00000169302	q32	5	STK32A	protein_coding	147234963	147387855
ENSG00000113657	q32	5	DPYSL3	protein_coding	147390808	147510068
ENSG00000272239	q32	5		lncRNA	147401760	147401996
ENSG00000280780	q32	5	JAKMIP2-AS1	lncRNA	147559994	147694827
ENSG00000176049	q32	5	JAKMIP2	protein_coding	147585438	147782775
ENSG00000287630	q32	5		lncRNA	147725551	147728464
ENSG00000164266	q32	5	SPINK1	protein_coding	147824572	147831671
ENSG00000249518	q32	5		processed_pseudogene	147851644	147852659
ENSG00000164265	q32	5	SCGB3A2	protein_coding	147870682	147882191
ENSG00000288774	q32	5		lncRNA	147874114	147874331
ENSG00000178776	q32	5	C5orf46	protein_coding	147880726	147906538
ENSG00000248362	q32	5		lncRNA	147886086	147886878
ENSG00000251320	q32	5		lncRNA	147887112	147887704
ENSG00000250346	q32	5	EEF1GP2	processed_pseudogene	147922179	147923421
ENSG00000133710	q32	5	SPINK5	protein_coding	148025683	148137382
ENSG00000247199	q32	5	FBXO38-DT	lncRNA	148088125	148383907
ENSG00000196800	q32	5	SPINK14	protein_coding	148168546	148175619
ENSG00000178172	q32	5	SPINK6	protein_coding	148202794	148215137
ENSG00000249503	q32	5	HMGN1P16	processed_pseudogene	148221360	148221642
ENSG00000248109	q32	5	MARCOL	protein_coding	148221650	148243580
ENSG00000214510	q32	5	SPINK13	protein_coding	148268180	148286255
ENSG00000249834	q32	5	PGBD4P3	processed_pseudogene	148307298	148308258
ENSG00000145879	q32	5	SPINK7	protein_coding	148312419	148315922
ENSG00000204909	q32	5	SPINK9	protein_coding	148321203	148339852
ENSG00000283653	q32	5		unprocessed_pseudogene	148362777	148372152
ENSG00000145868	q32	5	FBXO38	protein_coding	148383935	148442836
ENSG00000274799	q32	5	Metazoa_SRP	misc_RNA	148389748	148390029
ENSG00000251330	q32	5		lncRNA	148430159	148430807
ENSG00000164270	q32	5	HTR4	protein_coding	148446042	148677235
ENSG00000253297	q32	5		lncRNA	148644687	148646390
ENSG00000169252	q32	5	ADRB2	protein_coding	148826611	148828623
ENSG00000289430	q32	5		lncRNA	148859611	148860384
ENSG00000169247	q32	5	SH3TC2	protein_coding	148923639	149063163
ENSG00000272411	q32	5		lncRNA	148970340	148970653
ENSG00000251842	q32	5	RNU6-732P	snRNA	149057554	149057656
ENSG00000207714	q32	5	MIR584	miRNA	149062313	149062409
ENSG00000250072	q32	5	SH3TC2-DT	lncRNA	149063239	149129578
ENSG00000200161	q32	5	RN7SKP145	misc_RNA	149116178	149116480
ENSG00000173210	q32	5	ABLIM3	protein_coding	149141483	149260542
ENSG00000248647	q32	5		lncRNA	149163955	149276776
ENSG00000253406	q32	5		lncRNA	149216523	149276805
ENSG00000157510	q32	5	AFAP1L1	protein_coding	149271859	149343637
ENSG00000285736	q32	5		lncRNA	149324220	149345333
ENSG00000164284	q32	5	GRPEL2	protein_coding	149345430	149354583
ENSG00000253618	q32	5	GRPEL2-AS1	lncRNA	149348116	149357642
ENSG00000145882	q32	5	PCYOX1L	protein_coding	149358037	149369653
ENSG00000127743	q32	5	IL17B	protein_coding	149371324	149404202
ENSG00000253865	q32	5		lncRNA	149372174	149375116
ENSG00000249669	q32	5	CARMN	lncRNA	149406689	149432835
ENSG00000275871	q32	5		lncRNA	149425771	149428289
ENSG00000284182	q32	5	MIR143	miRNA	149428918	149429023
ENSG00000276365	q32	5	MIR145	miRNA	149430646	149430733
ENSG00000113712	q32	5	CSNK1A1	protein_coding	149492982	149551471
ENSG00000230551	q32	5		lncRNA	149494314	149504670
ENSG00000241112	q32	5	RPL29P14	processed_pseudogene	149545383	149545810
ENSG00000183111	q32	5	ARHGEF37	protein_coding	149551947	149634968
ENSG00000222213	q32	5	RNU6-588P	snRNA	149606637	149606741
ENSG00000287323	q32	5		lncRNA	149694237	149696308
ENSG00000221043	q32	5	U3	snoRNA	149695748	149695959
ENSG00000242928	q32	5	RN7SL868P	misc_RNA	149722070	149722372
ENSG00000155846	q32	5	PPARGC1B	protein_coding	149730298	149855022
ENSG00000199047	q32	5	MIR378A	miRNA	149732825	149732890
ENSG00000132915	q32	5	PDE6A	protein_coding	149857953	149944793
ENSG00000251583	q32	5	MFFP2	processed_pseudogene	149932014	149932668
ENSG00000200334	q32	5	Y_RNA	misc_RNA	149940030	149940131
ENSG00000155850	q32	5	SLC26A2	protein_coding	149960758	149993455
ENSG00000164296	q32	5	TIGD6	protein_coding	149993118	150000654
ENSG00000113716	q32	5	HMGXB3	protein_coding	150000046	150053142
ENSG00000248696	q32	5		processed_pseudogene	150014785	150015154
ENSG00000241907	q32	5	RPS20P4	processed_pseudogene	150021567	150021921
ENSG00000182578	q32	5	CSF1R	protein_coding	150053291	150113372
ENSG00000214485	q32	5	RPL7P1	processed_pseudogene	150094302	150095048
ENSG00000199409	q32	5	Y_RNA	misc_RNA	150098406	150098506
ENSG00000113721	q32	5	PDGFRB	protein_coding	150113839	150155872
ENSG00000113722	q32	5	CDX1	protein_coding	150166778	150184558
ENSG00000011083	q32	5	SLC6A7	protein_coding	150190062	150222788
ENSG00000070808	q32	5	CAMK2A	protein_coding	150219491	150290093
ENSG00000183876	q32	5	ARSI	protein_coding	150296343	150339307
ENSG00000070814	q32	5	TCOF1	protein_coding	150357629	150400308
ENSG00000019582	q33.1	5	CD74	protein_coding	150401637	150412969
ENSG00000286331	q33.1	5		lncRNA	150427904	150429906
ENSG00000164587	q33.1	5	RPS14	protein_coding	150442635	150449739
ENSG00000254333	q33.1	5	NDST1-AS1	lncRNA	150475531	150485968
ENSG00000070614	q33.1	5	NDST1	protein_coding	150485818	150558211
ENSG00000171992	q33.1	5	SYNPO	protein_coding	150601080	150659207
ENSG00000253852	q33.1	5		lncRNA	150608428	150615354
ENSG00000286657	q33.1	5		lncRNA	150621007	150626779
ENSG00000164591	q33.1	5	MYOZ3	protein_coding	150660882	150679368
ENSG00000250309	q33.1	5	MYOZ3-AS1	lncRNA	150670658	150672390
ENSG00000086589	q33.1	5	RBM22	protein_coding	150690792	150701077
ENSG00000132912	q33.1	5	DCTN4	protein_coding	150708440	150759095
ENSG00000256235	q33.1	5	SMIM3	protein_coding	150778757	150796734
ENSG00000237693	q33.1	5	IRGM	protein_coding	150846521	150900736
ENSG00000145908	q33.1	5	ZNF300	protein_coding	150894392	150904983
ENSG00000291115	q33.1	5	ZNF300P1	lncRNA	150930456	150946598
ENSG00000197083	q33.1	5	ZNF300P1	transcribed_unprocessed_pseudogene	150930763	150946289
ENSG00000274235	q33.1	5		unprocessed_pseudogene	150950109	150952460
ENSG00000277866	q33.1	5		unprocessed_pseudogene	150978419	150979175
ENSG00000211445	q33.1	5	GPX3	protein_coding	151020591	151028988
ENSG00000145901	q33.1	5	TNIP1	protein_coding	151029945	151093577
ENSG00000289970	q33.1	5		lncRNA	151081195	151081617
ENSG00000197043	q33.1	5	ANXA6	protein_coding	151100706	151157815
ENSG00000254298	q33.1	5		lncRNA	151158106	151158462
ENSG00000285420	q33.1	5	PDGFRL2P	unitary_pseudogene	151173981	151180617
ENSG00000198624	q33.1	5	CCDC69	protein_coding	151181052	151224093
ENSG00000196743	q33.1	5	GM2A	protein_coding	151212150	151270440
ENSG00000186334	q33.1	5	SLC36A3	protein_coding	151276358	151303766
ENSG00000186335	q33.1	5	SLC36A2	protein_coding	151314972	151347590
ENSG00000270904	q33.1	5	ATP6V1G1P5	processed_pseudogene	151319422	151319776
ENSG00000290991	q33.1	5		lncRNA	151366299	151436953
ENSG00000253897	q33.1	5		transcribed_unprocessed_pseudogene	151366433	151431352
ENSG00000253472	q33.1	5		processed_pseudogene	151378003	151378640
ENSG00000271494	q33.1	5		processed_pseudogene	151380341	151382381
ENSG00000123643	q33.1	5	SLC36A1	protein_coding	151437046	151492379
ENSG00000200227	q33.1	5	RNA5SP197	rRNA_pseudogene	151477459	151477577
ENSG00000086570	q33.1	5	FAT2	protein_coding	151504092	151591331
ENSG00000271795	q33.1	5		lncRNA	151509453	151512769
ENSG00000276622	q33.1	5	MIR6499	miRNA	151522087	151522148
ENSG00000288081	q33.1	5		lncRNA	151595264	151602709
ENSG00000260581	q33.1	5		lncRNA	151652275	151655449
ENSG00000113140	q33.1	5	SPARC	protein_coding	151661096	151686975
ENSG00000249035	q33.1	5	CLMAT3	lncRNA	151676945	151725473
ENSG00000222102	q33.1	5	RN7SKP232	misc_RNA	151704289	151704578
ENSG00000272112	q33.1	5		lncRNA	151724831	151725356
ENSG00000177556	q33.1	5	ATOX1	protein_coding	151742316	151772532
ENSG00000253921	q33.1	5	ATOX1-AS1	lncRNA	151753992	151767247
ENSG00000213433	q33.1	5	RPLP1P6	transcribed_processed_pseudogene	151765859	151766378
ENSG00000275765	q33.1	5		lncRNA	151769783	151771508
ENSG00000145907	q33.1	5	G3BP1	protein_coding	151771045	151812911
ENSG00000145888	q33.1	5	GLRA1	protein_coding	151822513	151924851
ENSG00000270978	q33.1	5		processed_pseudogene	151848886	151850791
ENSG00000222308	q33.1	5	RNA5SP198	rRNA_pseudogene	151875566	151875692
ENSG00000254226	q33.1	5	LINC01933	lncRNA	151949571	152270449
ENSG00000286749	q33.1	5		lncRNA	152374998	152726160
ENSG00000132911	q33.1	5	NMUR2	protein_coding	152391546	152433368
ENSG00000242080	q33.1	5	RPL36AP20	processed_pseudogene	152495718	152496017
ENSG00000249484	q33.1	5	LINC01470	lncRNA	152618965	153223543
ENSG00000155511	q33.2	5	GRIA1	protein_coding	153489615	153813869
ENSG00000242976	q33.2	5	RN7SL177P	misc_RNA	153755382	153755680
ENSG00000251183	q33.2	5	LINC01861	lncRNA	153887428	153898987
ENSG00000261382	q33.2	5		lncRNA	153901459	153903223
ENSG00000055147	q33.2	5	FAM114A2	protein_coding	153990148	154038936
ENSG00000037749	q33.2	5	MFAP3	protein_coding	154038959	154220478
ENSG00000164574	q33.2	5	GALNT10	protein_coding	154190730	154420984
ENSG00000245275	q33.2	5	SAP30L-AS1	lncRNA	154325568	154445850
ENSG00000253119	q33.2	5	HNRNPA3P7	processed_pseudogene	154337471	154338452
ENSG00000287695	q33.2	5		lncRNA	154346042	154347834
ENSG00000221430	q33.2	5	MIR1294	miRNA	154347106	154347247
ENSG00000241963	q33.2	5	RN7SL655P	misc_RNA	154349428	154349725
ENSG00000164576	q33.2	5	SAP30L	protein_coding	154445997	154461053
ENSG00000113196	q33.2	5	HAND1	protein_coding	154474972	154478227
ENSG00000254293	q33.2	5		lncRNA	154483917	154486150
ENSG00000253886	q33.2	5		processed_pseudogene	154493576	154494743
ENSG00000253146	q33.2	5	CIR1P1	processed_pseudogene	154559308	154560440
ENSG00000264760	q33.2	5	MIR3141	miRNA	154596012	154596072
ENSG00000155506	q33.2	5	LARP1	protein_coding	154682986	154817605
ENSG00000221552	q33.2	5	MIR1303	miRNA	154685776	154685861
ENSG00000274472	q33.2	5	Y_RNA	misc_RNA	154705626	154705727
ENSG00000272197	q33.2	5	RN7SL803P	misc_RNA	154718383	154718689
ENSG00000241187	q33.2	5		processed_pseudogene	154729231	154729694
ENSG00000170271	q33.2	5	FAXDC2	protein_coding	154818492	154859252
ENSG00000277039	q33.2	5	Metazoa_SRP	misc_RNA	154821943	154822258
ENSG00000263361	q33.2	5	MIR378H	miRNA	154829458	154829540
ENSG00000155508	q33.2	5	CNOT8	protein_coding	154857553	154876792
ENSG00000082516	q33.2	5	GEMIN5	protein_coding	154887411	154938211
ENSG00000082515	q33.2	5	MRPL22	protein_coding	154941073	154969411
ENSG00000253261	q33.2	5		processed_pseudogene	154993598	154994445
ENSG00000226650	q33.2	5	KIF4B	protein_coding	155013755	155018141
ENSG00000287963	q33.2	5		lncRNA	155087430	155199252
ENSG00000253646	q33.2	5	RPL6P32	processed_pseudogene	155111184	155112324
ENSG00000271477	q33.2	5		processed_pseudogene	155397291	155398353
ENSG00000270442	q33.2	5		processed_pseudogene	155491336	155493598
ENSG00000200275	q33.2	5	RNA5SP199	rRNA_pseudogene	155845437	155845528
ENSG00000170624	q33.2	5	SGCD	protein_coding	155870344	156767788
ENSG00000286690	q33.2	5		lncRNA	156019228	156039977
ENSG00000253370	q33.3	5		unprocessed_pseudogene	156458398	156458507
ENSG00000254163	q33.3	5		lncRNA	156704058	156739812
ENSG00000199468	q33.3	5	RNU6-556P	snRNA	156814130	156814234
ENSG00000231989	q33.3	5	PPP1R2B	protein_coding	156850295	156852528
ENSG00000145850	q33.3	5	TIMD4	protein_coding	156919292	156963226
ENSG00000270560	q33.3	5	APOOP1	processed_pseudogene	156924119	156924710
ENSG00000113249	q33.3	5	HAVCR1	protein_coding	157026742	157069396
ENSG00000135077	q33.3	5	HAVCR2	protein_coding	157085422	157142869
ENSG00000254246	q33.3	5		lncRNA	157104788	157114900
ENSG00000155868	q33.3	5	MED7	protein_coding	157137424	157159019
ENSG00000113263	q33.3	5	ITK	protein_coding	157142933	157255185
ENSG00000170613	q33.3	5	GARIN3	protein_coding	157161846	157166264
ENSG00000253980	q33.3	5		lncRNA	157199242	157224380
ENSG00000253653	q33.3	5		lncRNA	157260122	157266625
ENSG00000055163	q33.3	5	CYFIP2	protein_coding	157266079	157395595
ENSG00000285868	q33.3	5		protein_coding	157341596	157460100
ENSG00000172568	q33.3	5	FNDC9	protein_coding	157341598	157345677
ENSG00000251405	q33.3	5	NIPAL4-DT	lncRNA	157363382	157365501
ENSG00000248544	q33.3	5		lncRNA	157375741	157384950
ENSG00000135074	q33.3	5	ADAM19	protein_coding	157395534	157575775
ENSG00000253155	q33.3	5		processed_pseudogene	157422439	157422873
ENSG00000172548	q33.3	5	NIPAL4	protein_coding	157460213	157474722
ENSG00000253519	q33.3	5		lncRNA	157565964	157569098
ENSG00000252068	q33.3	5	RNU6-390P	snRNA	157579497	157579599
ENSG00000254336	q33.3	5		processed_pseudogene	157604707	157605637
ENSG00000039600	q33.3	5	SOX30	protein_coding	157625679	157671480
ENSG00000187658	q33.3	5	C5orf52	protein_coding	157671533	157680158
ENSG00000290601	q33.3	5		lncRNA	157682985	157690266
ENSG00000253798	q33.3	5		transcribed_unprocessed_pseudogene	157689934	157690878
ENSG00000113272	q33.3	5	THG1L	protein_coding	157731420	157741449
ENSG00000155858	q33.3	5	LSM11	protein_coding	157743712	157760709
ENSG00000253630	q33.3	5		unprocessed_pseudogene	157747504	157747707
ENSG00000113282	q33.3	5	CLINT1	protein_coding	157785743	157859145
ENSG00000206819	q33.3	5	RNU6-260P	snRNA	157809098	157809204
ENSG00000244331	q33.3	5		processed_pseudogene	157931258	157931563
ENSG00000222626	q33.3	5	RNU2-48P	snRNA	157976766	157976956
ENSG00000253743	q33.3	5	MARK2P11	unprocessed_pseudogene	157984658	157989990
ENSG00000213414	q33.3	5		processed_pseudogene	157986146	157987706
ENSG00000253422	q33.3	5		processed_pseudogene	158078099	158078764
ENSG00000253792	q33.3	5		lncRNA	158173601	158176422
ENSG00000253673	q33.3	5		lncRNA	158175396	158200016
ENSG00000254047	q33.3	5		processed_pseudogene	158188977	158189911
ENSG00000253449	q33.3	5		lncRNA	158225352	158234376
ENSG00000253424	q33.3	5		lncRNA	158256137	158258436
ENSG00000253134	q33.3	5		lncRNA	158275711	158278813
ENSG00000276778	q33.3	5	LINC02227	lncRNA	158320683	158409773
ENSG00000254350	q33.3	5		lncRNA	158424585	158452758
ENSG00000272085	q33.3	5		lncRNA	158464465	158464678
ENSG00000254135	q33.3	5		lncRNA	158485190	158588546
ENSG00000164330	q33.3	5	EBF1	protein_coding	158695916	159099916
ENSG00000253811	q33.3	5		lncRNA	158983006	158984789
ENSG00000253456	q33.3	5		lncRNA	158985806	158987199
ENSG00000245812	q33.3	5	LINC02202	lncRNA	159100483	159117478
ENSG00000279204	q33.3	5		TEC	159106380	159108617
ENSG00000145860	q33.3	5	RNF145	protein_coding	159157409	159210053
ENSG00000253256	q33.3	5		lncRNA	159209921	159248796
ENSG00000253315	q33.3	5	LINC01932	lncRNA	159227715	159245127
ENSG00000252458	q33.3	5		snoRNA	159230194	159230322
ENSG00000288764	q33.3	5		lncRNA	159262272	159263266
ENSG00000164332	q33.3	5	UBLCP1	protein_coding	159263290	159286036
ENSG00000249738	q33.3	5		lncRNA	159310745	159805536
ENSG00000113302	q33.3	5	IL12B	protein_coding	159314780	159330863
ENSG00000221601	q33.3	5	RNU4ATAC2P	snRNA	159318042	159318167
ENSG00000253298	q33.3	5	LINC01845	lncRNA	159448556	159466291
ENSG00000283413	q33.3	5		lncRNA	159484130	159511687
ENSG00000253311	q33.3	5	LINC01847	lncRNA	159698586	159937766
ENSG00000170214	q33.3	5	ADRA1B	protein_coding	159865080	159973012
ENSG00000248626	q33.3	5	GAPDHP40	processed_pseudogene	159950493	159951498
ENSG00000199398	q33.3	5	Y_RNA	misc_RNA	160008445	160008546
ENSG00000113312	q33.3	5	TTC1	protein_coding	160009113	160065543
ENSG00000223908	q33.3	5		processed_pseudogene	160023740	160024045
ENSG00000170234	q33.3	5	PWWP2A	protein_coding	160061801	160119450
ENSG00000170231	q33.3	5	FABP6	protein_coding	160187367	160238735
ENSG00000247699	q33.3	5	FABP6-AS1	lncRNA	160195744	160204826
ENSG00000253772	q33.3	5		processed_pseudogene	160247517	160248217
ENSG00000135083	q33.3	5	CCNJL	protein_coding	160249083	160345396
ENSG00000254373	q33.3	5		processed_pseudogene	160258253	160258585
ENSG00000270612	q33.3	5		processed_pseudogene	160326693	160326969
ENSG00000145861	q33.3	5	C1QTNF2	protein_coding	160347754	160370641
ENSG00000221886	q33.3	5	ZBED8	protein_coding	160393148	160400054
ENSG00000164609	q33.3	5	SLU7	protein_coding	160401641	160421711
ENSG00000164611	q33.3	5	PTTG1	protein_coding	160421855	160428739
ENSG00000253522	q33.3	5	MIR3142HG	lncRNA	160438594	160487426
ENSG00000265237	q33.3	5	MIR3142	miRNA	160474402	160474483
ENSG00000283733	q33.3	5	MIR146A	miRNA	160485352	160485450
