# Supplementary material for: Single-cell transcriptional profile of CD34+ hematopoietic progenitor cells from del(5q) myelodysplastic syndromes and impact of lenalidomide
Source: Nat Commun. 2024 Jun 20;15:5272. doi: 10.1038/s41467-024-49529-x (PMC11189937; doi:10.1038/s41467-024-49529-x)
Supplement: Supplementary file 4 — Supplementary Data 2 [file 41467_2024_49529_MOESM4_ESM.xlsx]

## Sheet: del(5q)diagnosedVsHealthy
cell_type	gene	avg_logFC	p_val	p_val_adj	de_family	de_method	de_type
Basophil	AC004069.1	-2.04324	0.000136035	0.0136679	pseudobulk	edgeR	LRT
Basophil	AC005670.2	3.52254	2.38436e-06	0.000749748	pseudobulk	edgeR	LRT
Basophil	AC013394.1	2.6304	7.8335e-07	0.000316697	pseudobulk	edgeR	LRT
Basophil	AC015982.1	-2.13696	0.000902381	0.0390878	pseudobulk	edgeR	LRT
Basophil	AC020916.1	-2.42846	0.000153209	0.0146623	pseudobulk	edgeR	LRT
Basophil	AC024060.1	-2.57628	0.000630363	0.0316661	pseudobulk	edgeR	LRT
Basophil	AC073610.3	-4.20878	0.000147021	0.0143292	pseudobulk	edgeR	LRT
Basophil	AC090204.1	-1.50396	0.000564846	0.0305448	pseudobulk	edgeR	LRT
Basophil	AC097534.2	-1.71744	0.000356568	0.0242181	pseudobulk	edgeR	LRT
Basophil	AC099062.1	-2.75604	2.98158e-05	0.00506272	pseudobulk	edgeR	LRT
Basophil	AC124283.1	-2.44406	0.0012614	0.0479163	pseudobulk	edgeR	LRT
Basophil	ADAL	-1.2955	0.0011458	0.0450361	pseudobulk	edgeR	LRT
Basophil	ADORA2B	-2.21826	0.000841508	0.0374052	pseudobulk	edgeR	LRT
Basophil	ADPRM	-1.67059	0.000512173	0.0290109	pseudobulk	edgeR	LRT
Basophil	AKR7A2	1.64868	0.000626268	0.0316661	pseudobulk	edgeR	LRT
Basophil	AL031777.3	2.86178	1.70449e-06	0.000567496	pseudobulk	edgeR	LRT
Basophil	AL035078.1	-2.02188	0.000574371	0.0308022	pseudobulk	edgeR	LRT
Basophil	AL136454.1	-4.80974	7.46272e-12	2.11195e-08	pseudobulk	edgeR	LRT
Basophil	AL157895.1	-2.70803	4.98638e-08	3.68125e-05	pseudobulk	edgeR	LRT
Basophil	AL355075.4	2.3762	3.83818e-05	0.00606696	pseudobulk	edgeR	LRT
Basophil	AL357060.1	-2.5662	0.000683986	0.03347	pseudobulk	edgeR	LRT
Basophil	ALDH7A1	-2.4913	0.00073482	0.0344956	pseudobulk	edgeR	LRT
Basophil	ALKBH2	-1.28054	0.000993471	0.0411442	pseudobulk	edgeR	LRT
Basophil	ALKBH7	-1.30168	0.000463861	0.0277141	pseudobulk	edgeR	LRT
Basophil	ALOX5AP	-1.56808	0.000110425	0.0119117	pseudobulk	edgeR	LRT
Basophil	ALYREF	1.75879	5.0713e-06	0.00130471	pseudobulk	edgeR	LRT
Basophil	AMHR2	-2.10088	0.000475204	0.0277268	pseudobulk	edgeR	LRT
Basophil	ANAPC2	-2.46909	0.000726274	0.0344737	pseudobulk	edgeR	LRT
Basophil	AP3S1	-1.91769	1.56594e-06	0.000531794	pseudobulk	edgeR	LRT
Basophil	APOC1	-2.61566	4.36487e-06	0.00115806	pseudobulk	edgeR	LRT
Basophil	AREG	-2.90661	0.000575046	0.0308022	pseudobulk	edgeR	LRT
Basophil	ARL5B	1.36057	0.000230417	0.0186309	pseudobulk	edgeR	LRT
Basophil	ASCC3	1.22469	0.000833201	0.0371332	pseudobulk	edgeR	LRT
Basophil	ASXL1	1.27199	0.000939337	0.0400753	pseudobulk	edgeR	LRT
Basophil	ATAD3B	1.54763	0.000348746	0.024072	pseudobulk	edgeR	LRT
Basophil	ATF3	2.12455	0.00131464	0.049236	pseudobulk	edgeR	LRT
Basophil	ATF7IP2	-2.83992	9.02009e-06	0.00193875	pseudobulk	edgeR	LRT
Basophil	ATG12	-1.47731	5.56381e-05	0.0074979	pseudobulk	edgeR	LRT
Basophil	ATOX1	-1.35758	0.000179787	0.0162356	pseudobulk	edgeR	LRT
Basophil	ATP5PO	-1.30706	0.000533909	0.0295302	pseudobulk	edgeR	LRT
Basophil	ATP6V0E1	-1.38423	0.000297281	0.0217579	pseudobulk	edgeR	LRT
Basophil	AURKB	-1.37328	0.000627839	0.0316661	pseudobulk	edgeR	LRT
Basophil	AVEN	2.02217	1.37147e-05	0.00280573	pseudobulk	edgeR	LRT
Basophil	B3GAT2	-3.1756	0.000465896	0.0277141	pseudobulk	edgeR	LRT
Basophil	B3GNT2	1.47204	0.000471178	0.0277141	pseudobulk	edgeR	LRT
Basophil	BAG1	1.63695	0.000273065	0.0202842	pseudobulk	edgeR	LRT
Basophil	BBC3	2.97852	0.000387199	0.0256822	pseudobulk	edgeR	LRT
Basophil	BEX1	1.82376	0.000168106	0.015598	pseudobulk	edgeR	LRT
Basophil	BOLA1	-1.40252	0.00102623	0.0417874	pseudobulk	edgeR	LRT
Basophil	BRD8	-1.43056	0.000391869	0.0256896	pseudobulk	edgeR	LRT
Basophil	BRI3	2.06039	8.46858e-07	0.00033441	pseudobulk	edgeR	LRT
Basophil	BRK1	-1.28482	0.000441185	0.0272412	pseudobulk	edgeR	LRT
Basophil	BX890604.1	1.91858	7.89066e-05	0.00999876	pseudobulk	edgeR	LRT
Basophil	C12orf57	-1.49448	2.03514e-05	0.00388277	pseudobulk	edgeR	LRT
Basophil	C16orf72	1.35864	0.000262541	0.0198409	pseudobulk	edgeR	LRT
Basophil	C1QTNF4	2.2464	0.000763444	0.0350359	pseudobulk	edgeR	LRT
Basophil	C1orf54	-3.50137	2.57501e-06	0.000783779	pseudobulk	edgeR	LRT
Basophil	C2orf76	-1.32043	0.000911983	0.0394032	pseudobulk	edgeR	LRT
Basophil	C5orf15	-1.81576	7.62524e-07	0.000316697	pseudobulk	edgeR	LRT
Basophil	C5orf24	-1.30128	0.000831416	0.0371332	pseudobulk	edgeR	LRT
Basophil	C5orf30	-2.44043	7.77639e-07	0.000316697	pseudobulk	edgeR	LRT
Basophil	C5orf63	-2.45575	6.00748e-05	0.00803205	pseudobulk	edgeR	LRT
Basophil	C6orf48	-1.38595	0.00134808	0.0497616	pseudobulk	edgeR	LRT
Basophil	C8orf82	2.50189	4.4613e-07	0.000229554	pseudobulk	edgeR	LRT
Basophil	C9orf139	-2.40648	0.000253462	0.0195952	pseudobulk	edgeR	LRT
Basophil	CAMLG	-1.53952	3.97807e-06	0.00108948	pseudobulk	edgeR	LRT
Basophil	CAPN7	1.50226	0.000191894	0.0170595	pseudobulk	edgeR	LRT
Basophil	CARNMT1	1.56138	0.000247089	0.0193344	pseudobulk	edgeR	LRT
Basophil	CASP4	-1.61078	7.27577e-06	0.0016695	pseudobulk	edgeR	LRT
Basophil	CAVIN2	-1.31899	0.000596078	0.0312067	pseudobulk	edgeR	LRT
Basophil	CCDC159	-1.4403	0.000683785	0.03347	pseudobulk	edgeR	LRT
Basophil	CCDC28B	-1.1918	0.000726831	0.0344737	pseudobulk	edgeR	LRT
Basophil	CCDC32	-1.37438	0.00047681	0.0277268	pseudobulk	edgeR	LRT
Basophil	CCDC51	-1.96252	0.000198222	0.017097	pseudobulk	edgeR	LRT
Basophil	CCDC69	-1.3003	0.000655442	0.0323529	pseudobulk	edgeR	LRT
Basophil	CCL3	-3.72699	0.000237348	0.018921	pseudobulk	edgeR	LRT
Basophil	CCL4	-5.1723	0.000902141	0.0390878	pseudobulk	edgeR	LRT
Basophil	CCNB1	-1.19113	0.00082252	0.0368506	pseudobulk	edgeR	LRT
Basophil	CCNL1	1.27856	0.000272731	0.0202842	pseudobulk	edgeR	LRT
Basophil	CD151	-1.49129	0.000244825	0.019246	pseudobulk	edgeR	LRT
Basophil	CD63	-1.18457	0.00094373	0.0401617	pseudobulk	edgeR	LRT
Basophil	CD70	5.09019	0.000971058	0.0404132	pseudobulk	edgeR	LRT
Basophil	CD74	-1.14411	0.00117129	0.0457207	pseudobulk	edgeR	LRT
Basophil	CD81	1.6477	4.51615e-05	0.00672669	pseudobulk	edgeR	LRT
Basophil	CDC20	-1.58428	4.5036e-05	0.00672669	pseudobulk	edgeR	LRT
Basophil	CDC25C	-3.32565	0.000957299	0.0403319	pseudobulk	edgeR	LRT
Basophil	CDKN3	-1.24431	0.0008929	0.0389754	pseudobulk	edgeR	LRT
Basophil	CDPF1	-1.84747	0.00123812	0.0476718	pseudobulk	edgeR	LRT
Basophil	CDV3	1.96982	1.01456e-07	6.38044e-05	pseudobulk	edgeR	LRT
Basophil	CETN2	-1.54367	0.000681137	0.03347	pseudobulk	edgeR	LRT
Basophil	CHD2	1.33523	0.000472519	0.0277141	pseudobulk	edgeR	LRT
Basophil	CHD3	1.21638	0.0011226	0.0444283	pseudobulk	edgeR	LRT
Basophil	CHST12	-1.26811	0.000714383	0.0343155	pseudobulk	edgeR	LRT
Basophil	CITED4	3.56547	2.45264e-10	4.16136e-07	pseudobulk	edgeR	LRT
Basophil	CLC	-1.08398	0.00115682	0.0453348	pseudobulk	edgeR	LRT
Basophil	CLECL1	-3.29598	0.000253883	0.0195952	pseudobulk	edgeR	LRT
Basophil	CLU	-1.22169	0.00125463	0.0478732	pseudobulk	edgeR	LRT
Basophil	CNKSR3	-1.32434	0.000216873	0.0180999	pseudobulk	edgeR	LRT
Basophil	CNNM2	2.45007	0.000219586	0.0180999	pseudobulk	edgeR	LRT
Basophil	CNRIP1	-2.37032	9.54217e-09	9.00145e-06	pseudobulk	edgeR	LRT
Basophil	COL9A2	-2.78248	0.000167856	0.015598	pseudobulk	edgeR	LRT
Basophil	COLEC12	-2.83981	0.000522057	0.029064	pseudobulk	edgeR	LRT
Basophil	COMMD10	-2.24624	7.91722e-08	5.50715e-05	pseudobulk	edgeR	LRT
Basophil	COPRS	1.71917	0.000229879	0.0186309	pseudobulk	edgeR	LRT
Basophil	CRIP1	-2.69243	3.275e-05	0.00532999	pseudobulk	edgeR	LRT
Basophil	CSGALNACT2	1.36113	0.000898385	0.0390878	pseudobulk	edgeR	LRT
Basophil	CSNK1G2	1.48537	0.000156069	0.0147225	pseudobulk	edgeR	LRT
Basophil	CTNNBIP1	1.32735	0.0010863	0.0434282	pseudobulk	edgeR	LRT
Basophil	CTSZ	1.50967	0.000450162	0.0275948	pseudobulk	edgeR	LRT
Basophil	CTU1	3.97368	2.41372e-08	1.95167e-05	pseudobulk	edgeR	LRT
Basophil	CXCL14	-2.09066	0.00131454	0.049236	pseudobulk	edgeR	LRT
Basophil	CXorf38	1.39638	0.0011211	0.0444283	pseudobulk	edgeR	LRT
Basophil	DCTN6	-1.22869	0.0012748	0.04826	pseudobulk	edgeR	LRT
Basophil	DDAH1	3.83236	2.37948e-05	0.00429825	pseudobulk	edgeR	LRT
Basophil	DDIT3	2.52064	0.000105095	0.0116635	pseudobulk	edgeR	LRT
Basophil	DDX39B	1.2873	0.00111405	0.0443012	pseudobulk	edgeR	LRT
Basophil	DDX3X	1.13662	0.00120768	0.0467525	pseudobulk	edgeR	LRT
Basophil	DHRS7B	-1.61456	0.000554667	0.0302416	pseudobulk	edgeR	LRT
Basophil	DNAJC25	2.00958	0.00014768	0.0143292	pseudobulk	edgeR	LRT
Basophil	DNAJC4	-1.3925	0.000101904	0.0115693	pseudobulk	edgeR	LRT
Basophil	DPH5	-1.42956	0.000517612	0.0290561	pseudobulk	edgeR	LRT
Basophil	DPP10	3.90878	4.17669e-07	0.000221626	pseudobulk	edgeR	LRT
Basophil	DTWD2	-2.02439	1.09476e-06	0.00040411	pseudobulk	edgeR	LRT
Basophil	DUS1L	1.40222	0.000211149	0.0178373	pseudobulk	edgeR	LRT
Basophil	DUSP18	-2.03895	0.000845705	0.0374937	pseudobulk	edgeR	LRT
Basophil	DUSP23	-1.24877	0.000329597	0.0231263	pseudobulk	edgeR	LRT
Basophil	DYNLT1	-1.40232	0.000233662	0.0188037	pseudobulk	edgeR	LRT
Basophil	E2F1	1.48628	0.000373077	0.0250389	pseudobulk	edgeR	LRT
Basophil	ECSIT	-1.28569	0.000689086	0.0336226	pseudobulk	edgeR	LRT
Basophil	EDDM13	-2.62179	0.00126003	0.0479163	pseudobulk	edgeR	LRT
Basophil	EEF1D	-1.34546	0.000241892	0.0191931	pseudobulk	edgeR	LRT
Basophil	EIF1AY	-10.8354	1.02655e-41	1.74308e-37	pseudobulk	edgeR	LRT
Basophil	EIF3E	-1.34192	0.000194193	0.017085	pseudobulk	edgeR	LRT
Basophil	ELANE	-3.10662	0.000398181	0.0258058	pseudobulk	edgeR	LRT
Basophil	ELOA.AS1	-1.93426	0.000569112	0.0306778	pseudobulk	edgeR	LRT
Basophil	ELOF1	-1.20209	0.00122553	0.0472943	pseudobulk	edgeR	LRT
Basophil	EMC9	-1.43372	0.000473326	0.0277141	pseudobulk	edgeR	LRT
Basophil	EMP3	-1.19426	0.00102079	0.041666	pseudobulk	edgeR	LRT
Basophil	EPCAM	-3.33615	1.94732e-10	3.67395e-07	pseudobulk	edgeR	LRT
Basophil	ERAP2	-1.67802	0.0010405	0.0422671	pseudobulk	edgeR	LRT
Basophil	ERGIC3	-1.39418	0.000394876	0.0256896	pseudobulk	edgeR	LRT
Basophil	EXD3	-1.56685	6.6733e-06	0.00159595	pseudobulk	edgeR	LRT
Basophil	EXOSC3	-1.55772	0.000273562	0.0202842	pseudobulk	edgeR	LRT
Basophil	EXOSC4	-1.15658	0.0011251	0.0444283	pseudobulk	edgeR	LRT
Basophil	EXOSC6	1.68811	9.71711e-05	0.0113011	pseudobulk	edgeR	LRT
Basophil	FAM107B	1.55886	0.000259996	0.0198363	pseudobulk	edgeR	LRT
Basophil	FAM174A	-1.88392	0.000968434	0.0404132	pseudobulk	edgeR	LRT
Basophil	FAM199X	1.55282	0.000425826	0.0265828	pseudobulk	edgeR	LRT
Basophil	FAM214A	1.62312	0.00128432	0.048399	pseudobulk	edgeR	LRT
Basophil	FAM50A	1.34879	0.000761562	0.0350359	pseudobulk	edgeR	LRT
Basophil	FAM69B	1.67845	0.000634068	0.0316661	pseudobulk	edgeR	LRT
Basophil	FAM81B	-7.92031	1.19126e-11	2.88965e-08	pseudobulk	edgeR	LRT
Basophil	FAM89B	1.33696	0.000745507	0.0345471	pseudobulk	edgeR	LRT
Basophil	FBLN1	3.74529	0.000110829	0.0119117	pseudobulk	edgeR	LRT
Basophil	FBRSL1	1.35567	0.00113555	0.0447371	pseudobulk	edgeR	LRT
Basophil	FCER1A	-1.75391	2.14426e-05	0.00400106	pseudobulk	edgeR	LRT
Basophil	FCER1G	-1.61945	3.89457e-05	0.00606696	pseudobulk	edgeR	LRT
Basophil	FERMT1	2.82165	0.000643855	0.0319669	pseudobulk	edgeR	LRT
Basophil	FIGN	-5.16784	5.16691e-05	0.00731118	pseudobulk	edgeR	LRT
Basophil	FKBP14	1.3783	0.000249969	0.0194701	pseudobulk	edgeR	LRT
Basophil	FOXJ1	-2.10403	3.05519e-05	0.00513635	pseudobulk	edgeR	LRT
Basophil	FPR1	-4.86225	0.00115873	0.0453348	pseudobulk	edgeR	LRT
Basophil	FXYD5	-1.13387	0.0006524	0.0322966	pseudobulk	edgeR	LRT
Basophil	GATA1	-1.41151	0.000103473	0.0115693	pseudobulk	edgeR	LRT
Basophil	GBP5	2.68285	0.001249	0.0478732	pseudobulk	edgeR	LRT
Basophil	GCAT	-1.35858	0.00100263	0.0413994	pseudobulk	edgeR	LRT
Basophil	GFI1B	-1.51562	5.34635e-05	0.00737494	pseudobulk	edgeR	LRT
Basophil	GIMAP2	-1.65153	0.000484417	0.0279775	pseudobulk	edgeR	LRT
Basophil	GLI4	1.9214	0.00134241	0.0497447	pseudobulk	edgeR	LRT
Basophil	GLRX	-1.50523	0.000408631	0.0260848	pseudobulk	edgeR	LRT
Basophil	GLRX5	2.03449	8.32886e-05	0.0104758	pseudobulk	edgeR	LRT
Basophil	GMFB	-1.76001	0.000316365	0.0227622	pseudobulk	edgeR	LRT
Basophil	GMPR2	-1.13915	0.00128551	0.048399	pseudobulk	edgeR	LRT
Basophil	GPR183	-2.40887	7.49252e-05	0.00976768	pseudobulk	edgeR	LRT
Basophil	GPR85	-2.51286	4.61271e-05	0.00680724	pseudobulk	edgeR	LRT
Basophil	GPRC5D.AS1	-5.81606	5.21798e-05	0.00732242	pseudobulk	edgeR	LRT
Basophil	GRPEL2	-2.39862	0.000145972	0.0143292	pseudobulk	edgeR	LRT
Basophil	GSEC	-1.75759	8.82201e-05	0.0106998	pseudobulk	edgeR	LRT
Basophil	GTPBP6	1.36126	0.000444607	0.027353	pseudobulk	edgeR	LRT
Basophil	GZF1	2.042	7.53572e-05	0.00976768	pseudobulk	edgeR	LRT
Basophil	H1FX	2.19435	0.00135634	0.0499582	pseudobulk	edgeR	LRT
Basophil	H3F3C	-3.77785	0.000561389	0.0304549	pseudobulk	edgeR	LRT
Basophil	HARS	-1.48229	0.000103565	0.0115693	pseudobulk	edgeR	LRT
Basophil	HAX1	-1.17046	0.0012422	0.0477208	pseudobulk	edgeR	LRT
Basophil	HDAC3	-1.15203	0.00085081	0.0376218	pseudobulk	edgeR	LRT
Basophil	HDAC7	-1.2031	0.000703786	0.0341741	pseudobulk	edgeR	LRT
Basophil	HDGF	1.12927	0.000745761	0.0345471	pseudobulk	edgeR	LRT
Basophil	HIF1A	1.27578	0.00119536	0.046479	pseudobulk	edgeR	LRT
Basophil	HINT1	-1.701	2.94722e-06	0.000862823	pseudobulk	edgeR	LRT
Basophil	HIST1H2AE	2.25517	6.9373e-06	0.00161364	pseudobulk	edgeR	LRT
Basophil	HIST1H2AH	2.32637	0.000193021	0.0170703	pseudobulk	edgeR	LRT
Basophil	HIST1H2BC	2.34996	0.000236422	0.018921	pseudobulk	edgeR	LRT
Basophil	HIST1H2BK	3.04532	0.000780941	0.0354691	pseudobulk	edgeR	LRT
Basophil	HIST1H3H	1.93665	0.000626887	0.0316661	pseudobulk	edgeR	LRT
Basophil	HIST2H2AB	3.00837	1.55096e-06	0.000531794	pseudobulk	edgeR	LRT
Basophil	HIST2H2AC	1.91099	0.000158646	0.0148829	pseudobulk	edgeR	LRT
Basophil	HNRNPA0	-1.60337	3.29593e-05	0.00532999	pseudobulk	edgeR	LRT
Basophil	HNRNPA1P48	-1.40005	0.000713425	0.0343155	pseudobulk	edgeR	LRT
Basophil	HNRNPAB	1.31048	0.000711393	0.0343155	pseudobulk	edgeR	LRT
Basophil	HOTAIRM1	-1.8354	0.00032804	0.0231263	pseudobulk	edgeR	LRT
Basophil	HRAS	2.00918	0.000155776	0.0147225	pseudobulk	edgeR	LRT
Basophil	HSPA5	1.71249	2.07278e-05	0.00391064	pseudobulk	edgeR	LRT
Basophil	ID1	-3.96063	2.71301e-05	0.00470071	pseudobulk	edgeR	LRT
Basophil	ID2	-2.7087	1.5684e-07	9.51121e-05	pseudobulk	edgeR	LRT
Basophil	IDNK	-1.51395	0.000506474	0.028956	pseudobulk	edgeR	LRT
Basophil	IER5	1.72264	6.79734e-06	0.00160304	pseudobulk	edgeR	LRT
Basophil	IFI44L	2.49895	0.000734077	0.0344956	pseudobulk	edgeR	LRT
Basophil	IFT22	-1.39933	0.00107222	0.0431427	pseudobulk	edgeR	LRT
Basophil	IGFBP2	3.28851	0.000225179	0.0183824	pseudobulk	edgeR	LRT
Basophil	IGHA1	-7.7573	6.04325e-07	0.000270038	pseudobulk	edgeR	LRT
Basophil	IGLC2	-3.87528	0.00047006	0.0277141	pseudobulk	edgeR	LRT
Basophil	IL1B	-1.85766	6.40358e-06	0.00155333	pseudobulk	edgeR	LRT
Basophil	IL4	-3.26954	7.43312e-06	0.00168286	pseudobulk	edgeR	LRT
Basophil	IL5RA	-2.07796	2.5849e-06	0.000783779	pseudobulk	edgeR	LRT
Basophil	ILK	-1.27629	0.000552586	0.0302416	pseudobulk	edgeR	LRT
Basophil	INO80	1.51191	0.000512561	0.0290109	pseudobulk	edgeR	LRT
Basophil	ISOC1	-1.58946	4.73126e-05	0.0068082	pseudobulk	edgeR	LRT
Basophil	ITGB7	-1.83863	0.000740916	0.0345471	pseudobulk	edgeR	LRT
Basophil	JAK3	1.89413	2.26795e-05	0.00418585	pseudobulk	edgeR	LRT
Basophil	JAKMIP2	-1.70311	0.00013988	0.0139716	pseudobulk	edgeR	LRT
Basophil	JUN	4.21455	2.54623e-13	8.64701e-10	pseudobulk	edgeR	LRT
Basophil	JUND	2.15503	4.14163e-09	5.0232e-06	pseudobulk	edgeR	LRT
Basophil	KANSL1.AS1	-2.36105	6.25852e-06	0.00154014	pseudobulk	edgeR	LRT
Basophil	KAT7	1.34573	0.000322325	0.0229824	pseudobulk	edgeR	LRT
Basophil	KCMF1	1.49055	0.000404588	0.0260223	pseudobulk	edgeR	LRT
Basophil	KCNJ12	2.16145	0.000351255	0.024147	pseudobulk	edgeR	LRT
Basophil	KDM5C	1.5485	0.000118303	0.0123999	pseudobulk	edgeR	LRT
Basophil	KDM6A	1.42391	0.000360958	0.0244186	pseudobulk	edgeR	LRT
Basophil	KHDRBS3	2.34371	0.000633029	0.0316661	pseudobulk	edgeR	LRT
Basophil	KLRB1	-6.48732	2.66918e-06	0.000795136	pseudobulk	edgeR	LRT
Basophil	KMT2B	1.41472	0.000518492	0.0290561	pseudobulk	edgeR	LRT
Basophil	KYNU	-6.39168	4.86531e-07	0.000234057	pseudobulk	edgeR	LRT
Basophil	LAX1	-2.3827	0.000171047	0.0156334	pseudobulk	edgeR	LRT
Basophil	LDHC	4.87005	0.000509309	0.0290109	pseudobulk	edgeR	LRT
Basophil	LETMD1	-1.3121	0.000394589	0.0256896	pseudobulk	edgeR	LRT
Basophil	LIF	2.60908	0.000514667	0.0290333	pseudobulk	edgeR	LRT
Basophil	LINC01023	-3.04082	0.000208582	0.0177976	pseudobulk	edgeR	LRT
Basophil	LINC01140	-1.6208	0.000472534	0.0277141	pseudobulk	edgeR	LRT
Basophil	LINC01355	-4.10426	0.00072312	0.0344737	pseudobulk	edgeR	LRT
Basophil	LINC01597	-3.49973	0.000719905	0.0344338	pseudobulk	edgeR	LRT
Basophil	LINC01641	-2.85358	4.76775e-06	0.00124548	pseudobulk	edgeR	LRT
Basophil	LINC01764	-4.71366	0.000388801	0.0256881	pseudobulk	edgeR	LRT
Basophil	LKAAEAR1	1.94762	0.00106081	0.0428871	pseudobulk	edgeR	LRT
Basophil	LMNA	-2.00122	8.73605e-05	0.0106998	pseudobulk	edgeR	LRT
Basophil	LRCH4	-1.27379	0.000917949	0.0395603	pseudobulk	edgeR	LRT
Basophil	LRP3	3.57767	0.000862805	0.0380531	pseudobulk	edgeR	LRT
Basophil	LSM14B	1.64301	0.000777144	0.0354691	pseudobulk	edgeR	LRT
Basophil	LUM	-3.99981	2.69582e-10	4.16136e-07	pseudobulk	edgeR	LRT
Basophil	LXN	-1.59034	0.000113785	0.0120004	pseudobulk	edgeR	LRT
Basophil	LYRM7	-1.41644	0.000202692	0.0173824	pseudobulk	edgeR	LRT
Basophil	MACROD1	1.97697	0.000459311	0.0277141	pseudobulk	edgeR	LRT
Basophil	MALT1	1.63373	0.000620356	0.0316661	pseudobulk	edgeR	LRT
Basophil	MANBAL	-2.14336	0.000188195	0.0168187	pseudobulk	edgeR	LRT
Basophil	MAP2K2	1.31936	0.00074669	0.0345471	pseudobulk	edgeR	LRT
Basophil	MCM4	1.39202	0.000555677	0.0302416	pseudobulk	edgeR	LRT
Basophil	MCTS1	-1.16028	0.00119619	0.046479	pseudobulk	edgeR	LRT
Basophil	MDFIC	2.20864	9.48553e-05	0.0112613	pseudobulk	edgeR	LRT
Basophil	MEIOC	4.82441	0.000216983	0.0180999	pseudobulk	edgeR	LRT
Basophil	MEX3C	1.86921	3.82939e-06	0.00106595	pseudobulk	edgeR	LRT
Basophil	MGMT	-1.12692	0.000632777	0.0316661	pseudobulk	edgeR	LRT
Basophil	MLF1	-2.77335	0.000145931	0.0143292	pseudobulk	edgeR	LRT
Basophil	MMEL1	-3.33049	0.000110839	0.0119117	pseudobulk	edgeR	LRT
Basophil	MOK	-3.92197	4.12024e-06	0.0011105	pseudobulk	edgeR	LRT
Basophil	MRPL10	-1.25426	0.000740192	0.0345471	pseudobulk	edgeR	LRT
Basophil	MRPL22	-1.44754	0.000244336	0.019246	pseudobulk	edgeR	LRT
Basophil	MRPL27	-1.15311	0.000715411	0.0343155	pseudobulk	edgeR	LRT
Basophil	MS4A2	-3.06818	3.65671e-14	2.0697e-10	pseudobulk	edgeR	LRT
Basophil	MS4A3	-2.38098	3.53003e-10	4.99499e-07	pseudobulk	edgeR	LRT
Basophil	MT.ATP8	2.03151	0.000278889	0.0205893	pseudobulk	edgeR	LRT
Basophil	MT1F	-2.60067	8.41645e-06	0.00187625	pseudobulk	edgeR	LRT
Basophil	MT1X	-1.57303	0.000814948	0.0368027	pseudobulk	edgeR	LRT
Basophil	MT2A	-1.25137	0.00127613	0.04826	pseudobulk	edgeR	LRT
Basophil	MXD1	1.81716	8.48488e-05	0.0105815	pseudobulk	edgeR	LRT
Basophil	NACA2	-2.30409	6.72642e-07	0.000292858	pseudobulk	edgeR	LRT
Basophil	NBEAL1	-2.51202	1.756e-08	1.49084e-05	pseudobulk	edgeR	LRT
Basophil	NDUFA8	-1.37646	0.000100704	0.0115538	pseudobulk	edgeR	LRT
Basophil	NDUFAF8	1.58947	0.000549935	0.0302197	pseudobulk	edgeR	LRT
Basophil	NDUFS7	-1.22654	0.000364511	0.0245611	pseudobulk	edgeR	LRT
Basophil	NECAP1	1.48362	0.000410842	0.0260956	pseudobulk	edgeR	LRT
Basophil	NFKBIZ	1.90742	1.51134e-06	0.000531794	pseudobulk	edgeR	LRT
Basophil	NHLRC4	-2.2053	0.000588602	0.0309426	pseudobulk	edgeR	LRT
Basophil	NHSL2	-2.22739	0.00011312	0.0120004	pseudobulk	edgeR	LRT
Basophil	NOSIP	-1.20017	0.000866337	0.0381099	pseudobulk	edgeR	LRT
Basophil	NPW	3.17839	1.30392e-06	0.000471077	pseudobulk	edgeR	LRT
Basophil	NR4A2	-1.93542	0.000390941	0.0256896	pseudobulk	edgeR	LRT
Basophil	NRIP1	1.55891	4.3114e-05	0.0065364	pseudobulk	edgeR	LRT
Basophil	NRROS	-1.76493	9.2206e-06	0.00194301	pseudobulk	edgeR	LRT
Basophil	NT5M	1.58332	3.22487e-05	0.00532999	pseudobulk	edgeR	LRT
Basophil	ODC1	1.92845	1.70701e-05	0.00341	pseudobulk	edgeR	LRT
Basophil	OGFOD2	-1.40738	0.00134469	0.0497447	pseudobulk	edgeR	LRT
Basophil	OR10H1	-4.53906	0.000616242	0.0316661	pseudobulk	edgeR	LRT
Basophil	OSBP	1.3059	0.00034351	0.0238567	pseudobulk	edgeR	LRT
Basophil	OXA1L	-1.398	0.000102853	0.0115693	pseudobulk	edgeR	LRT
Basophil	P2RX1	-1.33616	0.000120486	0.0124747	pseudobulk	edgeR	LRT
Basophil	PABPC3	-3.75178	1.79092e-07	0.000104861	pseudobulk	edgeR	LRT
Basophil	PAWR	1.83384	8.82105e-05	0.0106998	pseudobulk	edgeR	LRT
Basophil	PAXBP1	1.86814	0.000260512	0.0198363	pseudobulk	edgeR	LRT
Basophil	PCAT18	-7.24565	1.34922e-10	2.86372e-07	pseudobulk	edgeR	LRT
Basophil	PCBD2	-1.4733	0.000463482	0.0277141	pseudobulk	edgeR	LRT
Basophil	PDCD7	1.6701	4.6905e-05	0.00680724	pseudobulk	edgeR	LRT
Basophil	PDZD8	1.24812	0.000751608	0.0346802	pseudobulk	edgeR	LRT
Basophil	PGP	1.94325	0.000121742	0.0125284	pseudobulk	edgeR	LRT
Basophil	PHLDA3	3.41131	7.76905e-05	0.00991868	pseudobulk	edgeR	LRT
Basophil	PIEZO2	2.16986	0.000378776	0.0253213	pseudobulk	edgeR	LRT
Basophil	PIGA	2.25031	2.31478e-05	0.00422633	pseudobulk	edgeR	LRT
Basophil	PIM2	-3.22176	4.92992e-07	0.000234057	pseudobulk	edgeR	LRT
Basophil	PLCB1	1.58334	0.000767766	0.0351393	pseudobulk	edgeR	LRT
Basophil	PLGRKT	-1.18064	0.00131932	0.049236	pseudobulk	edgeR	LRT
Basophil	PM20D2	2.02339	9.00508e-08	5.88101e-05	pseudobulk	edgeR	LRT
Basophil	PMP22	-1.75117	0.000171249	0.0156334	pseudobulk	edgeR	LRT
Basophil	PNMT	-2.88243	5.49028e-06	0.00139142	pseudobulk	edgeR	LRT
Basophil	PODXL2	3.92922	7.74629e-09	8.22075e-06	pseudobulk	edgeR	LRT
Basophil	POLA1	1.55935	0.000704413	0.0341741	pseudobulk	edgeR	LRT
Basophil	PPIL3	-1.38441	0.000387032	0.0256822	pseudobulk	edgeR	LRT
Basophil	PPP1R11	-1.63286	5.46101e-05	0.00741823	pseudobulk	edgeR	LRT
Basophil	PPP1R14B	2.78825	7.21535e-10	9.42435e-07	pseudobulk	edgeR	LRT
Basophil	PPP1R35	1.94902	9.8307e-05	0.0113555	pseudobulk	edgeR	LRT
Basophil	PPP4R3A	1.27897	0.00035638	0.0242181	pseudobulk	edgeR	LRT
Basophil	PRAF2	-1.45661	0.000629333	0.0316661	pseudobulk	edgeR	LRT
Basophil	PRSS21	-7.51579	1.88702e-14	1.60208e-10	pseudobulk	edgeR	LRT
Basophil	PSMB10	-2.19625	3.22952e-06	0.000929445	pseudobulk	edgeR	LRT
Basophil	PTGER2	-2.20354	9.6336e-07	0.000371769	pseudobulk	edgeR	LRT
Basophil	PTP4A1	1.23018	0.000309691	0.0224724	pseudobulk	edgeR	LRT
Basophil	PTRHD1	-1.30094	0.000418887	0.0262528	pseudobulk	edgeR	LRT
Basophil	PTTG1	-1.19054	0.000873966	0.0382473	pseudobulk	edgeR	LRT
Basophil	PUM3	1.31637	0.000180714	0.0162356	pseudobulk	edgeR	LRT
Basophil	R3HDM2	1.64001	9.61825e-05	0.0112633	pseudobulk	edgeR	LRT
Basophil	RAB13	-1.28513	0.000343007	0.0238567	pseudobulk	edgeR	LRT
Basophil	RANBP6	1.34648	0.00073542	0.0344956	pseudobulk	edgeR	LRT
Basophil	RARRES1	-2.97264	0.000638783	0.031808	pseudobulk	edgeR	LRT
Basophil	RARRES3	-2.27423	1.82137e-06	0.000587625	pseudobulk	edgeR	LRT
Basophil	RBM15	1.38142	0.00125377	0.0478732	pseudobulk	edgeR	LRT
Basophil	RCOR1	1.35283	0.000268526	0.0201751	pseudobulk	edgeR	LRT
Basophil	REEP5	-2.23711	8.4874e-09	8.47742e-06	pseudobulk	edgeR	LRT
Basophil	RGPD5	2.04504	6.0921e-05	0.00808155	pseudobulk	edgeR	LRT
Basophil	RHOB	4.23542	5.79015e-06	0.00144584	pseudobulk	edgeR	LRT
Basophil	RHOC	-1.47525	0.000597301	0.0312067	pseudobulk	edgeR	LRT
Basophil	RIOK3	1.3174	0.000586175	0.0309426	pseudobulk	edgeR	LRT
Basophil	RNF157	-2.72559	0.000472444	0.0277141	pseudobulk	edgeR	LRT
Basophil	RNF169	2.17297	4.96233e-07	0.000234057	pseudobulk	edgeR	LRT
Basophil	RNF187	1.27982	0.000588072	0.0309426	pseudobulk	edgeR	LRT
Basophil	RNF19A	1.19216	0.000968486	0.0404132	pseudobulk	edgeR	LRT
Basophil	RNF5	-1.51901	3.2602e-05	0.00532999	pseudobulk	edgeR	LRT
Basophil	RPL10	-1.43337	0.000179901	0.0162356	pseudobulk	edgeR	LRT
Basophil	RPL10L	-5.6789	3.26835e-08	2.52258e-05	pseudobulk	edgeR	LRT
Basophil	RPL13A	-1.40967	0.000412865	0.0260956	pseudobulk	edgeR	LRT
Basophil	RPL31	-1.81345	9.26878e-06	0.00194301	pseudobulk	edgeR	LRT
Basophil	RPL7	-1.44582	0.000309638	0.0224724	pseudobulk	edgeR	LRT
Basophil	RPS17	-2.42469	3.53243e-06	0.000999677	pseudobulk	edgeR	LRT
Basophil	RPS20	-1.2392	0.000951468	0.0403319	pseudobulk	edgeR	LRT
Basophil	RPS26	-1.58756	0.000108169	0.0119117	pseudobulk	edgeR	LRT
Basophil	RTKN2	-1.48384	0.000413411	0.0260956	pseudobulk	edgeR	LRT
Basophil	S100A11	-2.28835	1.88301e-07	0.000106578	pseudobulk	edgeR	LRT
Basophil	S100A4	-1.52093	2.66231e-05	0.00466041	pseudobulk	edgeR	LRT
Basophil	S100A6	-1.34467	0.000344222	0.0238567	pseudobulk	edgeR	LRT
Basophil	S100A8	-5.0139	9.5502e-05	0.0112613	pseudobulk	edgeR	LRT
Basophil	SAP30	2.38129	8.10829e-08	5.50715e-05	pseudobulk	edgeR	LRT
Basophil	SCRN2	-1.28357	0.000466862	0.0277141	pseudobulk	edgeR	LRT
Basophil	SEPT1	-1.23163	0.000544949	0.030043	pseudobulk	edgeR	LRT
Basophil	SESN2	2.82058	0.000585553	0.0309426	pseudobulk	edgeR	LRT
Basophil	SETD2	1.36655	0.000488458	0.0281153	pseudobulk	edgeR	LRT
Basophil	SFSWAP	1.1616	0.00101865	0.041666	pseudobulk	edgeR	LRT
Basophil	SFT2D1	-1.26832	0.000461052	0.0277141	pseudobulk	edgeR	LRT
Basophil	SFT2D3	1.8705	0.00134435	0.0497447	pseudobulk	edgeR	LRT
Basophil	SIAH2	1.64825	1.43156e-05	0.0028938	pseudobulk	edgeR	LRT
Basophil	SIL1	-1.70557	2.00982e-05	0.00388277	pseudobulk	edgeR	LRT
Basophil	SKP1	-1.27033	0.000617318	0.0316661	pseudobulk	edgeR	LRT
Basophil	SLC25A33	1.8416	4.81924e-05	0.00687652	pseudobulk	edgeR	LRT
Basophil	SLC25A6	-1.28746	0.00100809	0.0413994	pseudobulk	edgeR	LRT
Basophil	SLC26A2	-1.87781	3.11727e-07	0.000170746	pseudobulk	edgeR	LRT
Basophil	SLC38A1	1.45453	0.000288213	0.0211855	pseudobulk	edgeR	LRT
Basophil	SLC9A8	2.07633	0.00108861	0.0434282	pseudobulk	edgeR	LRT
Basophil	SLC9B1	-2.94721	0.000959605	0.0403319	pseudobulk	edgeR	LRT
Basophil	SLC9B2	2.05544	5.3857e-05	0.00737494	pseudobulk	edgeR	LRT
Basophil	SMCHD1	1.40729	0.00120874	0.0467525	pseudobulk	edgeR	LRT
Basophil	SMIM1	-1.84389	1.91394e-05	0.00377893	pseudobulk	edgeR	LRT
Basophil	SMIM29	-1.331	0.00131934	0.049236	pseudobulk	edgeR	LRT
Basophil	SMUG1	-1.73184	0.000329588	0.0231263	pseudobulk	edgeR	LRT
Basophil	SNAPIN	-1.34398	0.000619588	0.0316661	pseudobulk	edgeR	LRT
Basophil	SPATA24	-3.10837	0.000436006	0.0270196	pseudobulk	edgeR	LRT
Basophil	SPNS3	2.35949	2.62949e-05	0.00466041	pseudobulk	edgeR	LRT
Basophil	SPTY2D1	1.26738	0.000794282	0.0359651	pseudobulk	edgeR	LRT
Basophil	SRM	1.38799	0.000197936	0.017097	pseudobulk	edgeR	LRT
Basophil	SRP19	-1.44412	0.000218329	0.0180999	pseudobulk	edgeR	LRT
Basophil	STK17A	2.09814	8.50833e-06	0.00187625	pseudobulk	edgeR	LRT
Basophil	SULT1A2	-4.67845	0.000922587	0.0396596	pseudobulk	edgeR	LRT
Basophil	TAPT1	1.56748	0.000198357	0.017097	pseudobulk	edgeR	LRT
Basophil	TEKT2	-5.30779	0.000150353	0.0145056	pseudobulk	edgeR	LRT
Basophil	TGIF1	-1.63329	9.38888e-05	0.0112613	pseudobulk	edgeR	LRT
Basophil	THAP7.AS1	-2.36244	0.000480537	0.0278482	pseudobulk	edgeR	LRT
Basophil	THEM6	1.87845	0.000225111	0.0183824	pseudobulk	edgeR	LRT
Basophil	THG1L	-1.35912	0.000627454	0.0316661	pseudobulk	edgeR	LRT
Basophil	TIPIN	-1.53617	0.000354378	0.0242181	pseudobulk	edgeR	LRT
Basophil	TMBIM4	-1.43794	4.678e-05	0.00680724	pseudobulk	edgeR	LRT
Basophil	TMEM125	-2.62906	0.000494976	0.0283943	pseudobulk	edgeR	LRT
Basophil	TMEM126A	-1.42142	0.000127486	0.0129624	pseudobulk	edgeR	LRT
Basophil	TMEM14A	-1.59196	0.000218921	0.0180999	pseudobulk	edgeR	LRT
Basophil	TMEM173	-2.24474	4.59527e-09	5.20184e-06	pseudobulk	edgeR	LRT
Basophil	TMEM238	5.72843	0.00106752	0.0430559	pseudobulk	edgeR	LRT
Basophil	TMEM255B	-4.52247	4.03419e-05	0.00617123	pseudobulk	edgeR	LRT
Basophil	TMEM60	-1.62797	0.00026291	0.0198409	pseudobulk	edgeR	LRT
Basophil	TMEM69	-1.30019	0.000533661	0.0295302	pseudobulk	edgeR	LRT
Basophil	TNFAIP8	-1.2606	0.000255969	0.0196667	pseudobulk	edgeR	LRT
Basophil	TNFAIP8L2	-2.17469	1.83416e-06	0.000587625	pseudobulk	edgeR	LRT
Basophil	TNFRSF10B	2.74185	0.000452691	0.02765	pseudobulk	edgeR	LRT
Basophil	TNIP1	-1.50235	7.68291e-05	0.00988301	pseudobulk	edgeR	LRT
Basophil	TP53I3	-1.77292	2.66197e-05	0.00466041	pseudobulk	edgeR	LRT
Basophil	TPGS1	2.34744	5.37933e-05	0.00737494	pseudobulk	edgeR	LRT
Basophil	TPSAB1	-4.74099	7.29342e-14	3.09606e-10	pseudobulk	edgeR	LRT
Basophil	TRAPPC1	-1.244	0.000930539	0.0398181	pseudobulk	edgeR	LRT
Basophil	TRDC	-2.26692	0.000585824	0.0309426	pseudobulk	edgeR	LRT
Basophil	TRIB2	-1.54092	0.000954994	0.0403319	pseudobulk	edgeR	LRT
Basophil	TRIM24	1.29206	0.000314981	0.0227591	pseudobulk	edgeR	LRT
Basophil	TRPS1	1.90834	0.000323038	0.0229824	pseudobulk	edgeR	LRT
Basophil	TSC22D3	-3.82106	1.1336e-08	1.01308e-05	pseudobulk	edgeR	LRT
Basophil	TSLP	-2.74146	0.000581324	0.0309426	pseudobulk	edgeR	LRT
Basophil	TSPYL4	1.25248	0.00107905	0.0433149	pseudobulk	edgeR	LRT
Basophil	TTC21B	1.62657	0.000521768	0.029064	pseudobulk	edgeR	LRT
Basophil	TTC9	2.92265	0.00133586	0.0497433	pseudobulk	edgeR	LRT
Basophil	TTC9C	-1.33896	0.000970266	0.0404132	pseudobulk	edgeR	LRT
Basophil	TUBB4B	-1.17945	0.000819511	0.0368129	pseudobulk	edgeR	LRT
Basophil	TXNDC15	-1.55816	2.83859e-05	0.00486861	pseudobulk	edgeR	LRT
Basophil	UBB	-1.27432	0.000930964	0.0398181	pseudobulk	edgeR	LRT
Basophil	UBE2B	-1.10182	0.000817286	0.0368104	pseudobulk	edgeR	LRT
Basophil	UBE2C	-1.51867	3.87284e-05	0.00606696	pseudobulk	edgeR	LRT
Basophil	UBE2D2	-1.32468	0.00013148	0.0132889	pseudobulk	edgeR	LRT
Basophil	UBE2M	2.30381	5.38155e-07	0.000246969	pseudobulk	edgeR	LRT
Basophil	UFC1	-1.17634	0.000954381	0.0403319	pseudobulk	edgeR	LRT
Basophil	UQCRHL	-2.19244	2.03338e-05	0.00388277	pseudobulk	edgeR	LRT
Basophil	UQCRQ	-1.42702	0.000111746	0.0119336	pseudobulk	edgeR	LRT
Basophil	URI1	1.6132	1.00904e-05	0.00208945	pseudobulk	edgeR	LRT
Basophil	USP12	1.38425	0.000733822	0.0344956	pseudobulk	edgeR	LRT
Basophil	VAV3	1.44036	0.000403826	0.0260223	pseudobulk	edgeR	LRT
Basophil	VCL	1.29008	0.000633341	0.0316661	pseudobulk	edgeR	LRT
Basophil	VPREB3	6.07368	8.53748e-05	0.0105815	pseudobulk	edgeR	LRT
Basophil	VPS26B	1.39332	0.00100939	0.0413994	pseudobulk	edgeR	LRT
Basophil	VWA5A	-1.97243	3.66025e-05	0.0058633	pseudobulk	edgeR	LRT
Basophil	WASHC1	-1.59076	0.000406769	0.0260639	pseudobulk	edgeR	LRT
Basophil	WDR45	-1.3775	0.000781239	0.0354691	pseudobulk	edgeR	LRT
Basophil	WHAMM	1.77875	8.8329e-06	0.00192285	pseudobulk	edgeR	LRT
Basophil	YBX1	1.5058	0.000869209	0.0381374	pseudobulk	edgeR	LRT
Basophil	YOD1	1.74002	0.000323486	0.0229824	pseudobulk	edgeR	LRT
Basophil	YRDC	1.54746	0.000146167	0.0143292	pseudobulk	edgeR	LRT
Basophil	YWHAH	1.42312	0.000197766	0.017097	pseudobulk	edgeR	LRT
Basophil	ZBED3	1.302	0.00105425	0.0427235	pseudobulk	edgeR	LRT
Basophil	ZBTB11	1.5957	0.000109772	0.0119117	pseudobulk	edgeR	LRT
Basophil	ZCCHC8	1.63684	0.00011938	0.0124361	pseudobulk	edgeR	LRT
Basophil	ZDHHC12	-1.30067	0.000169753	0.0156334	pseudobulk	edgeR	LRT
Basophil	ZDHHC2	1.52035	0.000125803	0.0128683	pseudobulk	edgeR	LRT
Basophil	ZFP36	-3.4539	9.98595e-07	0.000376803	pseudobulk	edgeR	LRT
Basophil	ZMAT2	-1.20144	0.000601254	0.0313168	pseudobulk	edgeR	LRT
Basophil	ZMAT3	1.29667	0.00100915	0.0413994	pseudobulk	edgeR	LRT
Basophil	ZMYND19	2.06298	6.62419e-05	0.00871928	pseudobulk	edgeR	LRT
Basophil	ZNF215	3.62297	0.000435451	0.0270196	pseudobulk	edgeR	LRT
Basophil	ZNF451	1.16818	0.00108954	0.0434282	pseudobulk	edgeR	LRT
Basophil	ZNF514	-1.62968	0.000990621	0.0411265	pseudobulk	edgeR	LRT
Basophil	ZNF639	1.56145	0.000418993	0.0262528	pseudobulk	edgeR	LRT
Basophil	ZNF711	1.41566	0.000210989	0.0178373	pseudobulk	edgeR	LRT
Basophil	ZNF787	1.65523	9.53826e-05	0.0112613	pseudobulk	edgeR	LRT
Basophil	ZNF805	3.06553	3.99809e-05	0.00617123	pseudobulk	edgeR	LRT
Basophil	ZNF90	-1.89591	0.000153703	0.0146623	pseudobulk	edgeR	LRT
CLP	ABHD14B	-1.56425	0.000422414	0.0182367	pseudobulk	edgeR	LRT
CLP	AC002310.1	-1.84757	0.0017653	0.0480581	pseudobulk	edgeR	LRT
CLP	AC004941.1	4.94177	0.00166965	0.0461287	pseudobulk	edgeR	LRT
CLP	AC005307.1	-5.02359	0.000711407	0.0261589	pseudobulk	edgeR	LRT
CLP	AC005670.2	3.01837	9.4664e-05	0.00657654	pseudobulk	edgeR	LRT
CLP	AC005726.5	-2.00487	0.00115535	0.0363149	pseudobulk	edgeR	LRT
CLP	AC008568.1	-4.48986	0.000101996	0.00693992	pseudobulk	edgeR	LRT
CLP	AC013394.1	2.67645	0.000247756	0.0132684	pseudobulk	edgeR	LRT
CLP	AC020916.1	-3.0204	0.000763375	0.0273885	pseudobulk	edgeR	LRT
CLP	AC025171.3	-2.73908	0.000189755	0.0109662	pseudobulk	edgeR	LRT
CLP	AC025887.2	-4.59026	0.000316297	0.0153623	pseudobulk	edgeR	LRT
CLP	AC026801.2	-2.67379	0.000687892	0.025454	pseudobulk	edgeR	LRT
CLP	AC069148.1	-4.42533	0.00152096	0.0435357	pseudobulk	edgeR	LRT
CLP	AC072062.1	-4.60068	0.000762449	0.0273885	pseudobulk	edgeR	LRT
CLP	AC073539.1	-4.97477	0.00149785	0.0429415	pseudobulk	edgeR	LRT
CLP	AC073610.3	-5.71241	2.00644e-07	7.47789e-05	pseudobulk	edgeR	LRT
CLP	AC074327.1	-1.84576	0.00089679	0.0303844	pseudobulk	edgeR	LRT
CLP	AC090204.1	-1.50124	0.00129414	0.0389748	pseudobulk	edgeR	LRT
CLP	AC091057.6	2.86681	0.000178105	0.0104921	pseudobulk	edgeR	LRT
CLP	AC099489.1	-2.72627	0.00115751	0.0363205	pseudobulk	edgeR	LRT
CLP	AC104041.1	-4.59973	0.00182942	0.0492608	pseudobulk	edgeR	LRT
CLP	AC104461.1	-4.38132	0.00121841	0.0375855	pseudobulk	edgeR	LRT
CLP	AC107464.3	-1.97294	0.000177461	0.0104921	pseudobulk	edgeR	LRT
CLP	AC125603.1	-3.83972	6.27157e-07	0.000163616	pseudobulk	edgeR	LRT
CLP	AC138150.1	-2.01496	0.00042631	0.0183183	pseudobulk	edgeR	LRT
CLP	ACAP1	-1.18849	0.00112702	0.0356702	pseudobulk	edgeR	LRT
CLP	ACOX2	-4.07742	4.47717e-05	0.00398839	pseudobulk	edgeR	LRT
CLP	ACP5	-1.81695	0.000295631	0.0147362	pseudobulk	edgeR	LRT
CLP	ACSL6	-3.40929	0.00186626	0.0497543	pseudobulk	edgeR	LRT
CLP	ACYP2	-1.67112	3.61049e-05	0.00338127	pseudobulk	edgeR	LRT
CLP	ADA	-1.35097	0.0012103	0.0373985	pseudobulk	edgeR	LRT
CLP	ADGRE5	-1.45743	0.00175578	0.048	pseudobulk	edgeR	LRT
CLP	ADPRM	-1.86772	3.46886e-05	0.0032823	pseudobulk	edgeR	LRT
CLP	AKR1C3	-1.32444	0.000371415	0.0170697	pseudobulk	edgeR	LRT
CLP	AL022328.4	2.44706	0.000522161	0.0211905	pseudobulk	edgeR	LRT
CLP	AL024498.1	-3.53709	0.000261494	0.0137495	pseudobulk	edgeR	LRT
CLP	AL024508.2	-2.4251	4.71873e-05	0.00406478	pseudobulk	edgeR	LRT
CLP	AL034397.3	-1.53339	0.000375564	0.0170697	pseudobulk	edgeR	LRT
CLP	AL035078.1	-2.03782	0.00183157	0.0492608	pseudobulk	edgeR	LRT
CLP	AL121944.1	-1.92322	0.000676058	0.0251963	pseudobulk	edgeR	LRT
CLP	AL133342.1	3.97233	0.00125019	0.0380615	pseudobulk	edgeR	LRT
CLP	AL136454.1	-4.08944	1.7325e-08	1.31828e-05	pseudobulk	edgeR	LRT
CLP	AL158071.3	-3.21431	0.000944514	0.0315017	pseudobulk	edgeR	LRT
CLP	AL353764.1	-4.59973	0.00182942	0.0492608	pseudobulk	edgeR	LRT
CLP	AL355075.4	3.02723	3.53107e-09	3.22422e-06	pseudobulk	edgeR	LRT
CLP	AL357054.4	-2.96161	0.000201946	0.0114821	pseudobulk	edgeR	LRT
CLP	AL357060.1	-1.27367	0.00113685	0.0358236	pseudobulk	edgeR	LRT
CLP	AL359636.1	-6.22299	1.65485e-05	0.00196239	pseudobulk	edgeR	LRT
CLP	AL390198.1	-5.27518	0.000494915	0.0203561	pseudobulk	edgeR	LRT
CLP	AL590764.1	-2.02129	0.00100145	0.0330116	pseudobulk	edgeR	LRT
CLP	ALDOC	-2.66647	0.000158214	0.00965592	pseudobulk	edgeR	LRT
CLP	ALKBH2	-1.51858	0.000278076	0.0144211	pseudobulk	edgeR	LRT
CLP	ALKBH7	-1.41264	7.68792e-05	0.00572314	pseudobulk	edgeR	LRT
CLP	ALYREF	2.34639	5.35521e-09	4.65699e-06	pseudobulk	edgeR	LRT
CLP	ANLN	3.43051	2.13158e-09	2.43293e-06	pseudobulk	edgeR	LRT
CLP	ANP32E	1.92734	5.36054e-06	0.00082264	pseudobulk	edgeR	LRT
CLP	ANXA6	-1.60399	0.000202504	0.0114821	pseudobulk	edgeR	LRT
CLP	AP001059.3	5.10352	0.000772485	0.0275481	pseudobulk	edgeR	LRT
CLP	AP001496.2	-5.01908	1.35509e-05	0.00169498	pseudobulk	edgeR	LRT
CLP	AP3S1	-1.89276	9.05199e-06	0.0012763	pseudobulk	edgeR	LRT
CLP	APBB3	-2.32904	0.000640095	0.0242519	pseudobulk	edgeR	LRT
CLP	APOBEC3G	-1.42376	0.000345629	0.0163098	pseudobulk	edgeR	LRT
CLP	AREG	-3.75499	1.04163e-05	0.00141957	pseudobulk	edgeR	LRT
CLP	ARHGAP11A	2.74665	2.72189e-08	1.77526e-05	pseudobulk	edgeR	LRT
CLP	ARHGEF37	-2.50399	0.0010543	0.0340772	pseudobulk	edgeR	LRT
CLP	ASPM	3.1992	4.08935e-07	0.000122426	pseudobulk	edgeR	LRT
CLP	ASXL1	1.67672	0.000289872	0.0147324	pseudobulk	edgeR	LRT
CLP	ATAD2	1.80468	2.14608e-05	0.00237526	pseudobulk	edgeR	LRT
CLP	ATAD3A	1.39643	0.00130848	0.0392372	pseudobulk	edgeR	LRT
CLP	ATAD5	1.56039	0.00011478	0.0076431	pseudobulk	edgeR	LRT
CLP	ATG12	-1.33168	0.000675151	0.0251963	pseudobulk	edgeR	LRT
CLP	ATG9B	-3.20797	0.000127619	0.00819353	pseudobulk	edgeR	LRT
CLP	ATP2A1	-2.63095	5.20977e-05	0.00440467	pseudobulk	edgeR	LRT
CLP	AURKA	1.92573	0.000373741	0.0170697	pseudobulk	edgeR	LRT
CLP	AURKB	2.29887	0.000401414	0.0175009	pseudobulk	edgeR	LRT
CLP	AVEN	2.02654	0.000577846	0.0226451	pseudobulk	edgeR	LRT
CLP	AVPI1	-2.53172	0.000262009	0.0137495	pseudobulk	edgeR	LRT
CLP	BATF	-1.41294	0.00155656	0.0440711	pseudobulk	edgeR	LRT
CLP	BBC3	5.01416	3.0663e-08	1.93092e-05	pseudobulk	edgeR	LRT
CLP	BCL2A1	-2.62481	2.22499e-06	0.000418895	pseudobulk	edgeR	LRT
CLP	BCL6	2.16793	1.96594e-05	0.00223786	pseudobulk	edgeR	LRT
CLP	BCO2	-2.2736	0.000775012	0.0275481	pseudobulk	edgeR	LRT
CLP	BIN2	-1.20991	0.00131836	0.0393659	pseudobulk	edgeR	LRT
CLP	BMP2	-6.23915	0.000112161	0.00753044	pseudobulk	edgeR	LRT
CLP	BOLA1	-1.58922	0.000415975	0.018044	pseudobulk	edgeR	LRT
CLP	BRCA2	1.79599	2.20033e-05	0.00237969	pseudobulk	edgeR	LRT
CLP	BRD7	1.57908	6.60307e-05	0.00526573	pseudobulk	edgeR	LRT
CLP	BRI3	2.14815	4.82107e-05	0.00411413	pseudobulk	edgeR	LRT
CLP	BRI3BP	1.39697	0.00102114	0.0333597	pseudobulk	edgeR	LRT
CLP	BRK1	-1.26483	0.0012337	0.0378018	pseudobulk	edgeR	LRT
CLP	BST2	-1.42997	0.000667315	0.0250236	pseudobulk	edgeR	LRT
CLP	BTBD6	2.89679	2.79561e-05	0.00283631	pseudobulk	edgeR	LRT
CLP	BTF3	-1.38121	0.00053526	0.0215307	pseudobulk	edgeR	LRT
CLP	BTN3A2	-1.58061	0.000595077	0.0231219	pseudobulk	edgeR	LRT
CLP	BUB1	2.75842	8.63317e-07	0.000210212	pseudobulk	edgeR	LRT
CLP	BUB1B	2.57815	3.43026e-06	0.000596604	pseudobulk	edgeR	LRT
CLP	BX890604.1	2.08949	4.52765e-05	0.00400885	pseudobulk	edgeR	LRT
CLP	C11orf74	-1.36162	0.000881058	0.0300773	pseudobulk	edgeR	LRT
CLP	C11orf96	3.39799	0.00085451	0.0294992	pseudobulk	edgeR	LRT
CLP	C12orf10	-1.46144	0.00012787	0.00819353	pseudobulk	edgeR	LRT
CLP	C14orf119	-1.25496	0.00187363	0.0497571	pseudobulk	edgeR	LRT
CLP	C16orf45	-2.1744	0.000879044	0.0300773	pseudobulk	edgeR	LRT
CLP	C16orf54	-1.42696	0.000663607	0.0249358	pseudobulk	edgeR	LRT
CLP	C17orf100	-2.8026	0.000225331	0.0123946	pseudobulk	edgeR	LRT
CLP	C19orf81	3.15638	0.000462592	0.0195552	pseudobulk	edgeR	LRT
CLP	C5orf30	-1.73768	0.000515778	0.020978	pseudobulk	edgeR	LRT
CLP	C5orf63	-2.54858	6.8727e-05	0.00534082	pseudobulk	edgeR	LRT
CLP	C6orf48	-1.96991	1.47286e-06	0.000314303	pseudobulk	edgeR	LRT
CLP	C8orf82	2.54418	0.00088478	0.0301452	pseudobulk	edgeR	LRT
CLP	C9orf139	-2.84152	8.56394e-08	4.11565e-05	pseudobulk	edgeR	LRT
CLP	C9orf43	-1.8825	0.000115931	0.0076431	pseudobulk	edgeR	LRT
CLP	CAB39	1.62138	0.000153963	0.00953376	pseudobulk	edgeR	LRT
CLP	CACNA1F	-4.5313	4.29803e-05	0.00386654	pseudobulk	edgeR	LRT
CLP	CAMLG	-1.79292	1.59958e-05	0.00192181	pseudobulk	edgeR	LRT
CLP	CAMP	-5.76174	0.000442338	0.0189624	pseudobulk	edgeR	LRT
CLP	CAPN11	-2.33225	0.00134001	0.0397631	pseudobulk	edgeR	LRT
CLP	CASP1	-1.63249	0.000278875	0.0144211	pseudobulk	edgeR	LRT
CLP	CASP4	-1.85976	1.2775e-06	0.000291622	pseudobulk	edgeR	LRT
CLP	CAVIN2	-2.19512	3.7759e-05	0.00350028	pseudobulk	edgeR	LRT
CLP	CBR1	-1.46867	0.000493916	0.0203561	pseudobulk	edgeR	LRT
CLP	CCDC42	-3.07134	0.00119133	0.0371139	pseudobulk	edgeR	LRT
CLP	CCDC51	-1.61143	0.000787364	0.027866	pseudobulk	edgeR	LRT
CLP	CCDC71L	1.90182	0.000129788	0.00825852	pseudobulk	edgeR	LRT
CLP	CCDC85C	2.20592	0.0015369	0.0437178	pseudobulk	edgeR	LRT
CLP	CCL3	-3.79678	0.000291994	0.0147324	pseudobulk	edgeR	LRT
CLP	CCL3L1	-4.12649	3.43844e-05	0.00327046	pseudobulk	edgeR	LRT
CLP	CCL4L2	-7.204	1.03981e-09	1.4607e-06	pseudobulk	edgeR	LRT
CLP	CCL5	-3.51412	2.05809e-05	0.00229176	pseudobulk	edgeR	LRT
CLP	CCNA2	2.30792	2.0478e-06	0.000398091	pseudobulk	edgeR	LRT
CLP	CCNDBP1	-1.30122	0.000456176	0.0193887	pseudobulk	edgeR	LRT
CLP	CCNE1	2.12203	0.000377622	0.0170697	pseudobulk	edgeR	LRT
CLP	CCNF	2.73539	6.7344e-05	0.00527827	pseudobulk	edgeR	LRT
CLP	CCNH	-1.7498	6.51863e-05	0.00524419	pseudobulk	edgeR	LRT
CLP	CCR7	-2.40415	1.29846e-05	0.00165097	pseudobulk	edgeR	LRT
CLP	CD300A	-1.74581	7.20693e-05	0.00548387	pseudobulk	edgeR	LRT
CLP	CD37	-1.32317	0.000398629	0.0175009	pseudobulk	edgeR	LRT
CLP	CD3D	-5.66352	0.00159745	0.0448809	pseudobulk	edgeR	LRT
CLP	CD7	-2.0392	0.000101681	0.00693992	pseudobulk	edgeR	LRT
CLP	CD70	6.8184	2.00004e-05	0.00225461	pseudobulk	edgeR	LRT
CLP	CD74	-2.0867	5.29875e-07	0.000145201	pseudobulk	edgeR	LRT
CLP	CD81	1.42297	0.00120173	0.0372597	pseudobulk	edgeR	LRT
CLP	CDC20	2.12657	0.000754121	0.027344	pseudobulk	edgeR	LRT
CLP	CDCA2	3.09634	1.38671e-07	5.88933e-05	pseudobulk	edgeR	LRT
CLP	CDCA3	3.42742	5.76924e-07	0.000154938	pseudobulk	edgeR	LRT
CLP	CDCA5	1.73504	0.000351342	0.0164941	pseudobulk	edgeR	LRT
CLP	CDCA8	2.08088	0.000101992	0.00693992	pseudobulk	edgeR	LRT
CLP	CDK14	1.73431	0.00136233	0.0401272	pseudobulk	edgeR	LRT
CLP	CDKN2AIPNL	-1.97471	4.19565e-06	0.000672114	pseudobulk	edgeR	LRT
CLP	CDKN2D	2.00828	0.000293648	0.0147324	pseudobulk	edgeR	LRT
CLP	CDT1	1.55247	0.000760959	0.0273885	pseudobulk	edgeR	LRT
CLP	CDV3	2.11217	3.60458e-07	0.000115546	pseudobulk	edgeR	LRT
CLP	CENPA	3.42324	6.23746e-08	3.16413e-05	pseudobulk	edgeR	LRT
CLP	CENPE	2.3815	4.39523e-07	0.000129461	pseudobulk	edgeR	LRT
CLP	CENPF	2.73154	2.23643e-08	1.63367e-05	pseudobulk	edgeR	LRT
CLP	CEP55	3.25851	4.18431e-10	6.36782e-07	pseudobulk	edgeR	LRT
CLP	CES4A	-2.64075	0.00113594	0.0358236	pseudobulk	edgeR	LRT
CLP	CFAP36	-1.69498	1.81238e-05	0.00210814	pseudobulk	edgeR	LRT
CLP	CHAF1A	1.36269	0.000399993	0.0175009	pseudobulk	edgeR	LRT
CLP	CHD3	1.47113	0.00136785	0.0402249	pseudobulk	edgeR	LRT
CLP	CHD7	4.18005	0.00125343	0.0380615	pseudobulk	edgeR	LRT
CLP	CHPT1	1.77523	0.000619681	0.0238017	pseudobulk	edgeR	LRT
CLP	CIT	2.58522	1.82002e-07	6.9244e-05	pseudobulk	edgeR	LRT
CLP	CITED4	4.0886	5.01323e-08	2.71192e-05	pseudobulk	edgeR	LRT
CLP	CKAP2L	3.32296	1.08098e-06	0.000256374	pseudobulk	edgeR	LRT
CLP	CLC	-2.99963	7.19697e-07	0.000185114	pseudobulk	edgeR	LRT
CLP	CLEC20A	-4.42858	0.001534	0.0437034	pseudobulk	edgeR	LRT
CLP	CLIC4	1.61304	0.000820025	0.028729	pseudobulk	edgeR	LRT
CLP	CLPTM1L	1.31585	0.0017316	0.04741	pseudobulk	edgeR	LRT
CLP	COCH	2.43796	0.000326293	0.0156809	pseudobulk	edgeR	LRT
CLP	COMMD10	-2.22837	1.04217e-07	4.64196e-05	pseudobulk	edgeR	LRT
CLP	COTL1	1.76601	0.00170027	0.0466922	pseudobulk	edgeR	LRT
CLP	CRHBP	-1.6629	0.000711914	0.0261589	pseudobulk	edgeR	LRT
CLP	CRMP1	7.43372	1.86392e-05	0.00214081	pseudobulk	edgeR	LRT
CLP	CRNDE	3.16012	0.000839861	0.0291035	pseudobulk	edgeR	LRT
CLP	CRYGD	-1.84943	1.63929e-06	0.000340191	pseudobulk	edgeR	LRT
CLP	CSNK1G2	1.52831	0.000287829	0.0147324	pseudobulk	edgeR	LRT
CLP	CTU1	3.77046	3.60646e-07	0.000115546	pseudobulk	edgeR	LRT
CLP	CUL3	1.41123	0.000179177	0.0105207	pseudobulk	edgeR	LRT
CLP	CXorf40A	-1.98101	0.000475676	0.0198946	pseudobulk	edgeR	LRT
CLP	CYSTM1	-2.09583	0.000142962	0.00900266	pseudobulk	edgeR	LRT
CLP	DDIT4	-2.63648	3.87282e-06	0.00064236	pseudobulk	edgeR	LRT
CLP	DDX39B	1.36361	0.00162201	0.0449816	pseudobulk	edgeR	LRT
CLP	DELE1	-1.68455	4.34211e-05	0.00388704	pseudobulk	edgeR	LRT
CLP	DENND6B	-1.52555	0.000164865	0.00993653	pseudobulk	edgeR	LRT
CLP	DEPDC1	2.77211	1.7113e-06	0.000347243	pseudobulk	edgeR	LRT
CLP	DEPDC1B	1.66525	0.000146267	0.00914768	pseudobulk	edgeR	LRT
CLP	DERL3	-1.70963	6.72561e-05	0.00527827	pseudobulk	edgeR	LRT
CLP	DHRS4L2	-1.38111	0.00124942	0.0380615	pseudobulk	edgeR	LRT
CLP	DIAPH3	2.35101	2.2413e-05	0.00237969	pseudobulk	edgeR	LRT
CLP	DLGAP5	3.35461	2.4446e-10	4.05849e-07	pseudobulk	edgeR	LRT
CLP	DNAJC21	1.31881	0.000376736	0.0170697	pseudobulk	edgeR	LRT
CLP	DNAJC4	-1.63756	2.35832e-05	0.00248946	pseudobulk	edgeR	LRT
CLP	DPEP2	-1.74861	0.00102086	0.0333597	pseudobulk	edgeR	LRT
CLP	DPEP3	-5.53407	3.64292e-05	0.00339424	pseudobulk	edgeR	LRT
CLP	DPH5	-1.75332	3.96234e-05	0.00363011	pseudobulk	edgeR	LRT
CLP	DUS1L	1.76315	2.23226e-05	0.00237969	pseudobulk	edgeR	LRT
CLP	DUSP18	-1.99013	0.000157482	0.00965592	pseudobulk	edgeR	LRT
CLP	DUSP6	-1.49394	0.000824854	0.028768	pseudobulk	edgeR	LRT
CLP	DYNLL2	1.43424	0.00129546	0.0389748	pseudobulk	edgeR	LRT
CLP	DYNLT1	-1.55203	7.12728e-05	0.00544596	pseudobulk	edgeR	LRT
CLP	E2F1	1.90514	3.36486e-05	0.00325127	pseudobulk	edgeR	LRT
CLP	E2F7	2.26261	0.000180319	0.0105207	pseudobulk	edgeR	LRT
CLP	E2F8	2.98847	1.36683e-06	0.00030816	pseudobulk	edgeR	LRT
CLP	ECT2	3.03874	2.69214e-07	9.3897e-05	pseudobulk	edgeR	LRT
CLP	EDA2R	2.57633	0.00161005	0.0448896	pseudobulk	edgeR	LRT
CLP	EEF1A1	-1.36626	0.000622605	0.0238365	pseudobulk	edgeR	LRT
CLP	EEF1D	-1.31574	0.000633084	0.024187	pseudobulk	edgeR	LRT
CLP	EFNA4	-1.94489	0.000454738	0.0193887	pseudobulk	edgeR	LRT
CLP	EGLN1	1.65929	0.000956653	0.0318222	pseudobulk	edgeR	LRT
CLP	EGLN3	-3.02965	0.000105833	0.00715824	pseudobulk	edgeR	LRT
CLP	EGR1	-2.44494	6.94925e-05	0.00537742	pseudobulk	edgeR	LRT
CLP	EID2	1.85184	0.0014628	0.0421437	pseudobulk	edgeR	LRT
CLP	EIF1AY	-10.7521	4.37728e-41	7.9938e-37	pseudobulk	edgeR	LRT
CLP	EIF3B	1.48442	0.000175156	0.0104812	pseudobulk	edgeR	LRT
CLP	EIF3D	-1.21002	0.00100993	0.0331716	pseudobulk	edgeR	LRT
CLP	EIF3E	-1.67679	1.07066e-05	0.00143768	pseudobulk	edgeR	LRT
CLP	EIF3L	-1.50325	0.000210157	0.0118089	pseudobulk	edgeR	LRT
CLP	ELAVL3	-4.54346	0.00187454	0.0497571	pseudobulk	edgeR	LRT
CLP	EMCN	-3.3329	3.24508e-05	0.00316907	pseudobulk	edgeR	LRT
CLP	EMP1	-1.76295	0.00045653	0.0193887	pseudobulk	edgeR	LRT
CLP	ENDOG	2.05842	6.6944e-05	0.00527827	pseudobulk	edgeR	LRT
CLP	EPB41L4A.AS1	-2.02241	1.40374e-05	0.00172048	pseudobulk	edgeR	LRT
CLP	EPCAM	-3.53768	3.23153e-05	0.00316907	pseudobulk	edgeR	LRT
CLP	ERCC6L	2.36507	0.000365017	0.0169186	pseudobulk	edgeR	LRT
CLP	ERGIC3	-1.77264	1.30183e-05	0.00165097	pseudobulk	edgeR	LRT
CLP	ERI2	1.66966	0.000746789	0.0271815	pseudobulk	edgeR	LRT
CLP	ERVMER61.1	-5.88205	1.28383e-08	1.05677e-05	pseudobulk	edgeR	LRT
CLP	ESAM	-2.88674	0.000943573	0.0315017	pseudobulk	edgeR	LRT
CLP	ESCO2	2.74113	2.23854e-05	0.00237969	pseudobulk	edgeR	LRT
CLP	ESPL1	3.41032	0.000418138	0.0180949	pseudobulk	edgeR	LRT
CLP	EVC	3.61468	0.00161293	0.0449015	pseudobulk	edgeR	LRT
CLP	EVI2A	-1.47738	0.000255213	0.0135093	pseudobulk	edgeR	LRT
CLP	EXD3	-1.65142	0.000525046	0.0212603	pseudobulk	edgeR	LRT
CLP	EXOSC6	1.37976	0.000904363	0.0305842	pseudobulk	edgeR	LRT
CLP	EZH2	1.32207	0.00117799	0.0368365	pseudobulk	edgeR	LRT
CLP	FAF1	1.56285	0.000299593	0.0148673	pseudobulk	edgeR	LRT
CLP	FAM107B	2.51049	3.65625e-06	0.000618245	pseudobulk	edgeR	LRT
CLP	FAM110B	-3.70496	0.00168261	0.0464166	pseudobulk	edgeR	LRT
CLP	FAM118A	-1.46938	0.000945293	0.0315017	pseudobulk	edgeR	LRT
CLP	FAM174A	-2.20311	7.04667e-05	0.00542712	pseudobulk	edgeR	LRT
CLP	FAM215B	-1.90605	0.00021846	0.0121262	pseudobulk	edgeR	LRT
CLP	FAM30A	-1.8209	1.28933e-05	0.00165097	pseudobulk	edgeR	LRT
CLP	FAM50A	1.68897	0.000567684	0.0223692	pseudobulk	edgeR	LRT
CLP	FAM76B	1.45972	0.00089385	0.0303411	pseudobulk	edgeR	LRT
CLP	FAM83D	2.50144	0.000413374	0.0179739	pseudobulk	edgeR	LRT
CLP	FAM89B	1.72552	0.000306907	0.0151071	pseudobulk	edgeR	LRT
CLP	FANCI	1.29181	0.00087706	0.0300773	pseudobulk	edgeR	LRT
CLP	FBLN1	5.41521	6.89197e-11	1.79802e-07	pseudobulk	edgeR	LRT
CLP	FBRSL1	1.62596	0.000469976	0.0197758	pseudobulk	edgeR	LRT
CLP	FBXO43	2.42106	0.000323852	0.0156421	pseudobulk	edgeR	LRT
CLP	FBXO5	2.42246	7.39225e-05	0.00555544	pseudobulk	edgeR	LRT
CLP	FIGN	-7.01506	3.81278e-08	2.24765e-05	pseudobulk	edgeR	LRT
CLP	FJX1	3.92592	0.00152802	0.0436693	pseudobulk	edgeR	LRT
CLP	FOSB	-1.96267	0.00112261	0.0356089	pseudobulk	edgeR	LRT
CLP	FOXM1	1.8657	0.00012236	0.0079521	pseudobulk	edgeR	LRT
CLP	FUT7	-1.76457	0.000300407	0.0148673	pseudobulk	edgeR	LRT
CLP	FXYD5	-1.47683	4.79099e-05	0.00410766	pseudobulk	edgeR	LRT
CLP	GATA3	-3.16156	0.000398118	0.0175009	pseudobulk	edgeR	LRT
CLP	GFI1B	-1.85901	0.000594213	0.0231219	pseudobulk	edgeR	LRT
CLP	GIMAP1	-2.04609	0.00068855	0.025454	pseudobulk	edgeR	LRT
CLP	GIMAP2	-1.76123	3.43802e-05	0.00327046	pseudobulk	edgeR	LRT
CLP	GIMAP6	-2.79492	0.000115894	0.0076431	pseudobulk	edgeR	LRT
CLP	GLRX5	2.24487	0.0003392	0.0160819	pseudobulk	edgeR	LRT
CLP	GNLY	-7.01234	4.35865e-13	2.59327e-09	pseudobulk	edgeR	LRT
CLP	GOLGA8Q	-2.13837	0.000680969	0.0252761	pseudobulk	edgeR	LRT
CLP	GPR171	-1.78519	0.000720999	0.0264395	pseudobulk	edgeR	LRT
CLP	GPR183	-2.54326	0.000364921	0.0169186	pseudobulk	edgeR	LRT
CLP	GPR34	-4.26889	0.000648933	0.0244852	pseudobulk	edgeR	LRT
CLP	GPRC5D.AS1	-6.24752	2.19895e-07	8.03143e-05	pseudobulk	edgeR	LRT
CLP	GRK6	1.74661	0.000474447	0.0198946	pseudobulk	edgeR	LRT
CLP	GSDME	-5.71517	2.16835e-05	0.00237969	pseudobulk	edgeR	LRT
CLP	GSTA4	-1.72986	0.000291704	0.0147324	pseudobulk	edgeR	LRT
CLP	GTPBP6	1.84132	0.000359949	0.0168117	pseudobulk	edgeR	LRT
CLP	GTSE1	2.41474	9.65875e-07	0.000232089	pseudobulk	edgeR	LRT
CLP	H2AFX	3.01985	6.60047e-05	0.00526573	pseudobulk	edgeR	LRT
CLP	HARS	-1.58165	0.000199165	0.0113661	pseudobulk	edgeR	LRT
CLP	HASPIN	3.25837	0.000223097	0.0123088	pseudobulk	edgeR	LRT
CLP	HDAC3	-1.44772	0.000226126	0.0124009	pseudobulk	edgeR	LRT
CLP	HDGF	1.71359	3.84255e-06	0.00064236	pseudobulk	edgeR	LRT
CLP	HEMGN	-1.80949	3.97559e-05	0.00363011	pseudobulk	edgeR	LRT
CLP	HERC5	1.91905	0.000964862	0.0319788	pseudobulk	edgeR	LRT
CLP	HES6	2.81221	0.0014631	0.0421437	pseudobulk	edgeR	LRT
CLP	HIGD2A	-1.23164	0.00186319	0.0497449	pseudobulk	edgeR	LRT
CLP	HINT1	-2.00074	2.72508e-07	9.3897e-05	pseudobulk	edgeR	LRT
CLP	HIST1H1A	3.19484	2.23986e-05	0.00237969	pseudobulk	edgeR	LRT
CLP	HIST1H1B	5.27524	3.76149e-07	0.000118435	pseudobulk	edgeR	LRT
CLP	HIST1H1C	2.74619	2.82703e-06	0.000516272	pseudobulk	edgeR	LRT
CLP	HIST1H2AB	4.80957	1.47305e-06	0.000314303	pseudobulk	edgeR	LRT
CLP	HIST1H2AG	2.99565	1.1813e-05	0.00155201	pseudobulk	edgeR	LRT
CLP	HIST1H2AH	4.90174	2.45144e-09	2.63342e-06	pseudobulk	edgeR	LRT
CLP	HIST1H2AI	3.63884	2.76271e-05	0.0028255	pseudobulk	edgeR	LRT
CLP	HIST1H2AJ	5.66017	1.41994e-07	5.89341e-05	pseudobulk	edgeR	LRT
CLP	HIST1H2AK	2.81665	0.00120471	0.0372887	pseudobulk	edgeR	LRT
CLP	HIST1H2AL	4.54095	5.76611e-08	3.00859e-05	pseudobulk	edgeR	LRT
CLP	HIST1H2AM	3.51415	0.000155015	0.00956378	pseudobulk	edgeR	LRT
CLP	HIST1H2BB	4.80631	3.06434e-07	0.000101747	pseudobulk	edgeR	LRT
CLP	HIST1H2BC	2.82779	0.000679213	0.0252623	pseudobulk	edgeR	LRT
CLP	HIST1H2BH	3.13086	6.08858e-06	0.000918923	pseudobulk	edgeR	LRT
CLP	HIST1H2BI	4.57182	4.97531e-06	0.000776574	pseudobulk	edgeR	LRT
CLP	HIST1H2BJ	2.5503	0.000231402	0.0125539	pseudobulk	edgeR	LRT
CLP	HIST1H2BL	4.82408	1.58814e-07	6.30492e-05	pseudobulk	edgeR	LRT
CLP	HIST1H2BM	6.52687	9.35161e-08	4.26948e-05	pseudobulk	edgeR	LRT
CLP	HIST1H2BO	3.64018	4.037e-06	0.000653923	pseudobulk	edgeR	LRT
CLP	HIST1H3B	5.97967	1.60044e-09	2.07157e-06	pseudobulk	edgeR	LRT
CLP	HIST1H3C	4.37608	6.2406e-06	0.000934146	pseudobulk	edgeR	LRT
CLP	HIST1H3F	5.00445	3.94569e-07	0.000122129	pseudobulk	edgeR	LRT
CLP	HIST1H3G	5.4848	5.68014e-13	2.59327e-09	pseudobulk	edgeR	LRT
CLP	HIST1H3H	2.84781	2.61454e-05	0.00271288	pseudobulk	edgeR	LRT
CLP	HIST1H3I	3.75161	3.3986e-06	0.000596604	pseudobulk	edgeR	LRT
CLP	HIST1H3J	3.71656	0.000210076	0.0118089	pseudobulk	edgeR	LRT
CLP	HIST1H4A	4.63938	1.49734e-06	0.000314303	pseudobulk	edgeR	LRT
CLP	HIST1H4C	2.0078	0.00012615	0.00816931	pseudobulk	edgeR	LRT
CLP	HIST1H4D	4.12869	7.35403e-06	0.00109186	pseudobulk	edgeR	LRT
CLP	HIST1H4E	2.52093	5.2388e-05	0.0044088	pseudobulk	edgeR	LRT
CLP	HIST1H4F	3.8773	0.000120292	0.0078456	pseudobulk	edgeR	LRT
CLP	HIST1H4H	2.66354	7.68622e-05	0.00572314	pseudobulk	edgeR	LRT
CLP	HIST1H4I	3.40726	0.000193506	0.0111126	pseudobulk	edgeR	LRT
CLP	HIST2H2AB	4.60585	2.952e-09	2.99497e-06	pseudobulk	edgeR	LRT
CLP	HIST2H2AC	3.08037	8.68325e-06	0.00124861	pseudobulk	edgeR	LRT
CLP	HIST2H2BF	2.57468	0.000111097	0.00748651	pseudobulk	edgeR	LRT
CLP	HJURP	2.57893	9.4712e-05	0.00657654	pseudobulk	edgeR	LRT
CLP	HLA.C	-1.4555	0.000650387	0.0244894	pseudobulk	edgeR	LRT
CLP	HLA.DRB5	-2.1088	0.00138078	0.0404747	pseudobulk	edgeR	LRT
CLP	HMMR	2.51223	0.0002151	0.0119761	pseudobulk	edgeR	LRT
CLP	HNMT	-3.39743	0.000101822	0.00693992	pseudobulk	edgeR	LRT
CLP	HNRNPA0	-1.54567	0.000164015	0.009918	pseudobulk	edgeR	LRT
CLP	HNRNPA1P48	-1.62763	0.000387646	0.0173768	pseudobulk	edgeR	LRT
CLP	HNRNPAB	1.5554	4.98406e-05	0.00423344	pseudobulk	edgeR	LRT
CLP	HOPX	-2.16696	4.61893e-06	0.000727163	pseudobulk	edgeR	LRT
CLP	HOXA7	-2.00757	6.06709e-07	0.000160576	pseudobulk	edgeR	LRT
CLP	HOXB7	-5.78557	9.74399e-06	0.00133793	pseudobulk	edgeR	LRT
CLP	HRAS	1.96081	0.000234244	0.0126561	pseudobulk	edgeR	LRT
CLP	HRH2	1.88687	0.000968712	0.0320482	pseudobulk	edgeR	LRT
CLP	ICAM3	-1.29045	0.00125385	0.0380615	pseudobulk	edgeR	LRT
CLP	ID1	-5.09	8.75321e-06	0.00124884	pseudobulk	edgeR	LRT
CLP	ID2	-2.31335	0.000242002	0.0129984	pseudobulk	edgeR	LRT
CLP	IDS	-1.90616	4.05943e-05	0.00367861	pseudobulk	edgeR	LRT
CLP	IER5	3.2647	1.70154e-09	2.07157e-06	pseudobulk	edgeR	LRT
CLP	IGBP1	-1.47716	3.35242e-05	0.00325127	pseudobulk	edgeR	LRT
CLP	IGHG2	-7.3874	5.66093e-05	0.00469909	pseudobulk	edgeR	LRT
CLP	IGHG3	-8.38558	2.17965e-06	0.000414633	pseudobulk	edgeR	LRT
CLP	IGKC	-2.85289	0.00188269	0.0499008	pseudobulk	edgeR	LRT
CLP	IGLL1	-1.59257	0.00131516	0.0393659	pseudobulk	edgeR	LRT
CLP	IL16	-1.35837	0.000461514	0.0195549	pseudobulk	edgeR	LRT
CLP	IL18	-1.25095	0.00103974	0.0337261	pseudobulk	edgeR	LRT
CLP	INCENP	2.23128	0.000158623	0.00965592	pseudobulk	edgeR	LRT
CLP	IQGAP3	2.8175	0.000498792	0.0204695	pseudobulk	edgeR	LRT
CLP	ITGA2B	3.334	0.000821188	0.028729	pseudobulk	edgeR	LRT
CLP	JAKMIP2	-1.58699	0.000509267	0.0208059	pseudobulk	edgeR	LRT
CLP	JUN	2.47434	0.000161025	0.00976955	pseudobulk	edgeR	LRT
CLP	JUND	2.21179	5.04903e-08	2.71192e-05	pseudobulk	edgeR	LRT
CLP	KANSL1.AS1	-2.48525	4.65713e-05	0.00404993	pseudobulk	edgeR	LRT
CLP	KBTBD11	1.60924	0.00110438	0.0353209	pseudobulk	edgeR	LRT
CLP	KCNK17	-1.86398	1.08715e-05	0.00144347	pseudobulk	edgeR	LRT
CLP	KDM5C	1.43612	0.00109376	0.0351043	pseudobulk	edgeR	LRT
CLP	KIAA0087	-5.49957	4.96961e-08	2.71192e-05	pseudobulk	edgeR	LRT
CLP	KIF11	2.95295	3.81542e-08	2.24765e-05	pseudobulk	edgeR	LRT
CLP	KIF14	2.95329	8.87901e-08	4.15765e-05	pseudobulk	edgeR	LRT
CLP	KIF15	2.78746	2.04909e-06	0.000398091	pseudobulk	edgeR	LRT
CLP	KIF18A	1.89918	0.00132501	0.0394737	pseudobulk	edgeR	LRT
CLP	KIF18B	3.32523	3.22206e-05	0.00316907	pseudobulk	edgeR	LRT
CLP	KIF20B	1.334	0.000529647	0.0213992	pseudobulk	edgeR	LRT
CLP	KIF23	3.17983	3.00635e-07	0.00010167	pseudobulk	edgeR	LRT
CLP	KIF2C	2.54165	1.79247e-06	0.000355806	pseudobulk	edgeR	LRT
CLP	KIF4A	2.58906	4.85582e-07	0.000138558	pseudobulk	edgeR	LRT
CLP	KIFC1	2.54308	7.52899e-06	0.00110883	pseudobulk	edgeR	LRT
CLP	KLRB1	-5.95585	2.60417e-08	1.7697e-05	pseudobulk	edgeR	LRT
CLP	KMT2B	1.81136	3.39149e-05	0.00325975	pseudobulk	edgeR	LRT
CLP	KMT5A	1.66486	0.000117469	0.00771664	pseudobulk	edgeR	LRT
CLP	KNL1	2.51995	6.01914e-06	0.000916013	pseudobulk	edgeR	LRT
CLP	LAX1	-2.87288	0.00184547	0.0494889	pseudobulk	edgeR	LRT
CLP	LDHC	4.75716	9.08549e-06	0.0012763	pseudobulk	edgeR	LRT
CLP	LGALS3BP	-3.20305	2.67371e-07	9.3897e-05	pseudobulk	edgeR	LRT
CLP	LGALS9	-1.31825	0.00178937	0.0485548	pseudobulk	edgeR	LRT
CLP	LGMN	-1.53575	0.000381977	0.0172239	pseudobulk	edgeR	LRT
CLP	LIMD2	-1.28035	0.0007676	0.0274828	pseudobulk	edgeR	LRT
CLP	LINC00526	-1.82074	0.000912691	0.030752	pseudobulk	edgeR	LRT
CLP	LINC01122	-1.67927	0.000389325	0.0173835	pseudobulk	edgeR	LRT
CLP	LINC01184	-1.57134	9.1768e-05	0.00644564	pseudobulk	edgeR	LRT
CLP	LINC01597	-5.52976	2.61647e-08	1.7697e-05	pseudobulk	edgeR	LRT
CLP	LINC01641	-2.88733	6.26725e-05	0.00508678	pseudobulk	edgeR	LRT
CLP	LINC01970	-2.5111	0.00124343	0.0380361	pseudobulk	edgeR	LRT
CLP	LINC02067	-3.5157	0.00129049	0.0389535	pseudobulk	edgeR	LRT
CLP	LINC02228	-5.43146	0.00135715	0.0400392	pseudobulk	edgeR	LRT
CLP	LINC02470	-5.26045	0.000483411	0.0200912	pseudobulk	edgeR	LRT
CLP	LINC02550	-5.66793	0.000585735	0.0229051	pseudobulk	edgeR	LRT
CLP	LMNB2	1.3459	0.000541161	0.0216404	pseudobulk	edgeR	LRT
CLP	LY96	-1.61859	0.000567223	0.0223692	pseudobulk	edgeR	LRT
CLP	LYZ	2.56195	0.000484072	0.0200912	pseudobulk	edgeR	LRT
CLP	MAFG	1.36689	0.000813079	0.0286097	pseudobulk	edgeR	LRT
CLP	MAGIX	-2.41506	0.000792668	0.0279994	pseudobulk	edgeR	LRT
CLP	MAP1A	-1.26115	0.000618541	0.0238017	pseudobulk	edgeR	LRT
CLP	MAP2K2	2.07865	1.39e-05	0.00172048	pseudobulk	edgeR	LRT
CLP	MAP3K8	-1.93332	0.000588374	0.0229591	pseudobulk	edgeR	LRT
CLP	MAPK8IP1	-4.45291	0.00160815	0.0448896	pseudobulk	edgeR	LRT
CLP	MARCH3	-1.95603	0.000804703	0.0283697	pseudobulk	edgeR	LRT
CLP	MARCKS	3.64062	1.49937e-12	5.4763e-09	pseudobulk	edgeR	LRT
CLP	MASTL	2.19651	2.88189e-06	0.000521079	pseudobulk	edgeR	LRT
CLP	MAZ	1.25575	0.000747186	0.0271815	pseudobulk	edgeR	LRT
CLP	MB	-4.12524	0.00156119	0.044134	pseudobulk	edgeR	LRT
CLP	MBOAT2	1.71173	0.00110188	0.0353026	pseudobulk	edgeR	LRT
CLP	MCM4	1.35408	0.00133334	0.0396572	pseudobulk	edgeR	LRT
CLP	MDGA2	-5.34655	0.000374817	0.0170697	pseudobulk	edgeR	LRT
CLP	MDM2	1.80448	0.000288334	0.0147324	pseudobulk	edgeR	LRT
CLP	MECOM	-3.39741	2.58282e-05	0.00269528	pseudobulk	edgeR	LRT
CLP	MELK	1.61343	0.00139151	0.0406026	pseudobulk	edgeR	LRT
CLP	MGST2	-1.30017	0.00131924	0.0393659	pseudobulk	edgeR	LRT
CLP	MIR155HG	-1.62013	0.000144786	0.00908617	pseudobulk	edgeR	LRT
CLP	MIR99AHG	-2.35021	0.000149164	0.00929706	pseudobulk	edgeR	LRT
CLP	MIS18BP1	1.36149	0.000638443	0.0242519	pseudobulk	edgeR	LRT
CLP	MKI67	3.68189	8.64507e-11	1.97345e-07	pseudobulk	edgeR	LRT
CLP	MKRN3	-5.1883	0.000112625	0.00753394	pseudobulk	edgeR	LRT
CLP	MMP2	-2.37772	0.000385848	0.0173556	pseudobulk	edgeR	LRT
CLP	MMP7	-2.92631	0.00154729	0.0438767	pseudobulk	edgeR	LRT
CLP	MOK	-2.00248	0.00029354	0.0147324	pseudobulk	edgeR	LRT
CLP	MRC1	2.96671	1.61602e-05	0.00192887	pseudobulk	edgeR	LRT
CLP	MRPL10	-1.8824	3.35002e-06	0.000593961	pseudobulk	edgeR	LRT
CLP	MRPL22	-1.54081	0.000183556	0.0106416	pseudobulk	edgeR	LRT
CLP	MRPL24	-1.46871	0.00103247	0.0336097	pseudobulk	edgeR	LRT
CLP	MRPL45	-1.35329	0.000577832	0.0226451	pseudobulk	edgeR	LRT
CLP	MT.ATP8	2.05059	0.000541857	0.0216404	pseudobulk	edgeR	LRT
CLP	MT1E	-3.07348	0.000981692	0.0324189	pseudobulk	edgeR	LRT
CLP	MT1F	-2.83431	8.58251e-05	0.00612647	pseudobulk	edgeR	LRT
CLP	MTA1	1.87706	0.000615711	0.0237719	pseudobulk	edgeR	LRT
CLP	MTA2	1.38331	0.00169395	0.0465887	pseudobulk	edgeR	LRT
CLP	MTRNR2L6	-3.35172	0.00055893	0.0221895	pseudobulk	edgeR	LRT
CLP	MXD1	2.15706	9.02324e-05	0.00636225	pseudobulk	edgeR	LRT
CLP	MYBL2	1.89604	2.76949e-05	0.0028255	pseudobulk	edgeR	LRT
CLP	MYEF2	1.73222	0.000477743	0.0199191	pseudobulk	edgeR	LRT
CLP	MYOZ3	-2.2985	0.000933669	0.0313431	pseudobulk	edgeR	LRT
CLP	MZB1	-2.54898	4.06165e-07	0.000122426	pseudobulk	edgeR	LRT
CLP	NAALADL1	-1.65107	0.00112314	0.0356089	pseudobulk	edgeR	LRT
CLP	NACA2	-2.4966	8.53161e-07	0.000210212	pseudobulk	edgeR	LRT
CLP	NBEAL1	-2.64132	1.47743e-07	5.99575e-05	pseudobulk	edgeR	LRT
CLP	NCAPD2	1.5213	8.07e-05	0.00592823	pseudobulk	edgeR	LRT
CLP	NCAPG	2.71569	5.32718e-07	0.000145201	pseudobulk	edgeR	LRT
CLP	NCAPG2	2.02944	9.15616e-06	0.00127641	pseudobulk	edgeR	LRT
CLP	NCAPH	2.06934	2.89795e-05	0.00292388	pseudobulk	edgeR	LRT
CLP	NDC80	2.43039	1.8469e-05	0.00213469	pseudobulk	edgeR	LRT
CLP	NEIL3	2.32234	1.44232e-05	0.00175597	pseudobulk	edgeR	LRT
CLP	NEK2	1.99039	0.000154006	0.00953376	pseudobulk	edgeR	LRT
CLP	NET1	1.3789	0.00177856	0.0483335	pseudobulk	edgeR	LRT
CLP	NFATC4	-5.91806	2.69503e-05	0.0027806	pseudobulk	edgeR	LRT
CLP	NFKBIZ	1.43302	0.00073738	0.0269321	pseudobulk	edgeR	LRT
CLP	NHLRC3	-1.212	0.00107998	0.0347228	pseudobulk	edgeR	LRT
CLP	NHSL2	-3.07841	1.67864e-07	6.5224e-05	pseudobulk	edgeR	LRT
CLP	NKAPL	-4.04422	0.000176724	0.0104921	pseudobulk	edgeR	LRT
CLP	NR4A2	-3.3361	1.35397e-05	0.00169498	pseudobulk	edgeR	LRT
CLP	NRN1	6.52865	0.000606077	0.0234993	pseudobulk	edgeR	LRT
CLP	NT5DC2	1.79006	0.000367983	0.0170129	pseudobulk	edgeR	LRT
CLP	NUDT2	-1.33655	0.00147102	0.0422385	pseudobulk	edgeR	LRT
CLP	NUDT7	-2.1182	3.22322e-05	0.00316907	pseudobulk	edgeR	LRT
CLP	NUF2	1.68842	0.000542728	0.0216404	pseudobulk	edgeR	LRT
CLP	NUSAP1	2.93145	8.60321e-07	0.000210212	pseudobulk	edgeR	LRT
CLP	OSBP	1.62754	0.000362731	0.0168985	pseudobulk	edgeR	LRT
CLP	OTUD1	2.29162	0.000183535	0.0106416	pseudobulk	edgeR	LRT
CLP	OTULIN	1.79031	0.000830046	0.0288729	pseudobulk	edgeR	LRT
CLP	OXA1L	-1.56658	0.00012699	0.00819353	pseudobulk	edgeR	LRT
CLP	P4HA3	-3.06691	0.000313666	0.015316	pseudobulk	edgeR	LRT
CLP	PABPC3	-4.90322	1.33094e-08	1.05677e-05	pseudobulk	edgeR	LRT
CLP	PADI4	-1.65557	3.97417e-05	0.00363011	pseudobulk	edgeR	LRT
CLP	PAIP2	-1.13875	0.00161797	0.0449733	pseudobulk	edgeR	LRT
CLP	PAX8	-4.11699	4.57783e-05	0.00400885	pseudobulk	edgeR	LRT
CLP	PCDHGA6	-3.41246	0.00154156	0.0437823	pseudobulk	edgeR	LRT
CLP	PDCD4.AS1	-1.7729	0.000158375	0.00965592	pseudobulk	edgeR	LRT
CLP	PERP	-3.87138	0.000609309	0.0235746	pseudobulk	edgeR	LRT
CLP	PFDN4	-1.49718	0.000266623	0.0139116	pseudobulk	edgeR	LRT
CLP	PGD	-1.488	0.000253177	0.0134756	pseudobulk	edgeR	LRT
CLP	PGP	2.72586	1.79282e-05	0.00209875	pseudobulk	edgeR	LRT
CLP	PHF10	1.47135	0.000648324	0.0244852	pseudobulk	edgeR	LRT
CLP	PHLDA3	2.13114	0.000759763	0.0273885	pseudobulk	edgeR	LRT
CLP	PIF1	2.73671	0.00176194	0.0480581	pseudobulk	edgeR	LRT
CLP	PIM3	2.15037	0.000263561	0.0137913	pseudobulk	edgeR	LRT
CLP	PIMREG	4.23065	1.45414e-05	0.00175864	pseudobulk	edgeR	LRT
CLP	PLK1	2.69425	0.000115163	0.0076431	pseudobulk	edgeR	LRT
CLP	PLK4	1.71704	0.000400599	0.0175009	pseudobulk	edgeR	LRT
CLP	PNMA8A	3.85693	0.000371172	0.0170697	pseudobulk	edgeR	LRT
CLP	POLQ	2.19748	8.10423e-06	0.001184	pseudobulk	edgeR	LRT
CLP	PPIL3	-1.67136	6.664e-05	0.00527827	pseudobulk	edgeR	LRT
CLP	PPP1R11	-1.42895	0.000401538	0.0175009	pseudobulk	edgeR	LRT
CLP	PPP1R14A	2.60513	0.000777576	0.027573	pseudobulk	edgeR	LRT
CLP	PPP1R14B	2.32653	1.73229e-06	0.000347639	pseudobulk	edgeR	LRT
CLP	PPP2R2B	-5.21495	3.63707e-06	0.000618245	pseudobulk	edgeR	LRT
CLP	PPP2R2D	1.80114	0.000331611	0.0158531	pseudobulk	edgeR	LRT
CLP	PQLC1	1.53958	0.00105845	0.0340906	pseudobulk	edgeR	LRT
CLP	PRC1	3.15501	1.23973e-05	0.00160566	pseudobulk	edgeR	LRT
CLP	PRC1.AS1	3.93507	0.000639889	0.0242519	pseudobulk	edgeR	LRT
CLP	PRDM2	1.31011	0.00145243	0.0419688	pseudobulk	edgeR	LRT
CLP	PRF1	-3.18219	6.17729e-05	0.00503902	pseudobulk	edgeR	LRT
CLP	PRKAR2B	3.0702	2.1804e-05	0.00237969	pseudobulk	edgeR	LRT
CLP	PROC	-4.03156	1.68288e-06	0.000345312	pseudobulk	edgeR	LRT
CLP	PRR15	-2.1907	0.000816268	0.0286667	pseudobulk	edgeR	LRT
CLP	PRR16	-3.12492	0.00105622	0.0340789	pseudobulk	edgeR	LRT
CLP	PRSS2	-2.9883	2.09313e-06	0.000402366	pseudobulk	edgeR	LRT
CLP	PRSS21	-7.80418	3.69212e-13	2.59327e-09	pseudobulk	edgeR	LRT
CLP	PSMB10	-2.17921	4.5453e-06	0.000721794	pseudobulk	edgeR	LRT
CLP	PTP4A2	1.50305	5.4436e-05	0.00453932	pseudobulk	edgeR	LRT
CLP	PTRHD1	-1.30826	0.000881138	0.0300773	pseudobulk	edgeR	LRT
CLP	PVT1	2.0342	0.000212575	0.0119081	pseudobulk	edgeR	LRT
CLP	PXMP2	1.75838	0.000304017	0.0150053	pseudobulk	edgeR	LRT
CLP	QARS	-1.66473	7.07291e-05	0.00542712	pseudobulk	edgeR	LRT
CLP	QTRT1	-1.51751	0.000347264	0.0163447	pseudobulk	edgeR	LRT
CLP	RAB13	-1.43643	0.000318396	0.0154232	pseudobulk	edgeR	LRT
CLP	RAB33A	-1.85845	0.00134297	0.0397631	pseudobulk	edgeR	LRT
CLP	RAC1	1.73222	8.43446e-05	0.00612647	pseudobulk	edgeR	LRT
CLP	RAC3	1.70195	0.000336268	0.0160337	pseudobulk	edgeR	LRT
CLP	RACGAP1	2.57799	1.05656e-05	0.00142925	pseudobulk	edgeR	LRT
CLP	RAD21	1.40296	0.000307818	0.0151112	pseudobulk	edgeR	LRT
CLP	RAD23B	1.40958	0.00140061	0.0407292	pseudobulk	edgeR	LRT
CLP	RAD51AP1	1.27636	0.00122282	0.0375944	pseudobulk	edgeR	LRT
CLP	RANGAP1	1.5714	0.000963256	0.0319788	pseudobulk	edgeR	LRT
CLP	RARRES3	-1.71697	3.08215e-05	0.00309265	pseudobulk	edgeR	LRT
CLP	RASD1	-2.35323	0.000492882	0.0203561	pseudobulk	edgeR	LRT
CLP	RCOR1	1.5276	0.000486596	0.0201502	pseudobulk	edgeR	LRT
CLP	REEP5	-1.42837	0.000359113	0.0168117	pseudobulk	edgeR	LRT
CLP	RFWD3	1.38504	0.000775367	0.0275481	pseudobulk	edgeR	LRT
CLP	RGMA	-4.36704	6.81807e-05	0.00532101	pseudobulk	edgeR	LRT
CLP	RGPD5	1.76117	0.000502594	0.0205793	pseudobulk	edgeR	LRT
CLP	RGS1	-3.23458	0.000754648	0.027344	pseudobulk	edgeR	LRT
CLP	RGS16	-3.83095	0.000841692	0.0291117	pseudobulk	edgeR	LRT
CLP	RGS2	-2.54594	0.000892379	0.0303411	pseudobulk	edgeR	LRT
CLP	RHOC	-1.54691	0.00160569	0.0448896	pseudobulk	edgeR	LRT
CLP	RHOH	-1.43001	0.00104475	0.0338283	pseudobulk	edgeR	LRT
CLP	RNF152	5.34784	0.000923119	0.031046	pseudobulk	edgeR	LRT
CLP	RNF187	2.00365	2.01499e-05	0.00225753	pseudobulk	edgeR	LRT
CLP	ROBO3	-1.72493	0.000237299	0.0127833	pseudobulk	edgeR	LRT
CLP	RPL10	-1.31523	0.000725869	0.0265648	pseudobulk	edgeR	LRT
CLP	RPL10A	-1.28701	0.00139181	0.0406026	pseudobulk	edgeR	LRT
CLP	RPL10L	-6.93442	1.44765e-06	0.000314303	pseudobulk	edgeR	LRT
CLP	RPL13A	-1.65491	8.08307e-05	0.00592823	pseudobulk	edgeR	LRT
CLP	RPL15	-1.20018	0.00181516	0.0490361	pseudobulk	edgeR	LRT
CLP	RPL18A	-1.19056	0.00187064	0.0497571	pseudobulk	edgeR	LRT
CLP	RPL19	-1.1711	0.00159607	0.0448809	pseudobulk	edgeR	LRT
CLP	RPL21	-1.36509	0.00140661	0.0407739	pseudobulk	edgeR	LRT
CLP	RPL26	-1.39815	0.00169091	0.0465753	pseudobulk	edgeR	LRT
CLP	RPL31	-2.04106	3.55029e-06	0.000611654	pseudobulk	edgeR	LRT
CLP	RPL7	-1.6904	8.86747e-05	0.00629852	pseudobulk	edgeR	LRT
CLP	RPP25L	-1.40277	0.000324629	0.0156421	pseudobulk	edgeR	LRT
CLP	RPS17	-2.66787	5.04932e-06	0.000781446	pseudobulk	edgeR	LRT
CLP	RPS20	-1.31829	0.00103146	0.0336097	pseudobulk	edgeR	LRT
CLP	RPS26	-1.71262	0.000228107	0.0124349	pseudobulk	edgeR	LRT
CLP	RTP4	-2.73207	2.80248e-06	0.000516272	pseudobulk	edgeR	LRT
CLP	RUBCNL	-2.14797	0.00184928	0.0495184	pseudobulk	edgeR	LRT
CLP	S100A10	1.87228	0.00140412	0.0407664	pseudobulk	edgeR	LRT
CLP	S100A16	-4.31469	0.000267522	0.0139188	pseudobulk	edgeR	LRT
CLP	S100A8	-5.64833	1.25804e-06	0.000290814	pseudobulk	edgeR	LRT
CLP	S100A9	-4.23673	3.51811e-05	0.00331174	pseudobulk	edgeR	LRT
CLP	SAC3D1	2.55636	5.27109e-05	0.00441563	pseudobulk	edgeR	LRT
CLP	SAMD1	1.72901	0.000557253	0.0221711	pseudobulk	edgeR	LRT
CLP	SAP30	2.52986	1.41403e-06	0.000314303	pseudobulk	edgeR	LRT
CLP	SAR1B	-1.36268	0.000671217	0.0251184	pseudobulk	edgeR	LRT
CLP	SCML4	-2.56789	0.000139881	0.00883909	pseudobulk	edgeR	LRT
CLP	SELENBP1	-4.91348	0.000449976	0.0192446	pseudobulk	edgeR	LRT
CLP	SELENOM	-2.52582	0.000423667	0.0182476	pseudobulk	edgeR	LRT
CLP	SGK1	-3.50451	0.000198409	0.0113584	pseudobulk	edgeR	LRT
CLP	SH2D1A	-3.62858	0.000129419	0.00825852	pseudobulk	edgeR	LRT
CLP	SHB	5.2955	0.000769013	0.0274828	pseudobulk	edgeR	LRT
CLP	SHCBP1	1.7687	5.9189e-05	0.00489099	pseudobulk	edgeR	LRT
CLP	SIAH2	1.90386	1.40269e-05	0.00172048	pseudobulk	edgeR	LRT
CLP	SIDT1.AS1	-4.27518	4.50687e-07	0.000130642	pseudobulk	edgeR	LRT
CLP	SIL1	-1.9791	0.000180296	0.0105207	pseudobulk	edgeR	LRT
CLP	SIRT6	-1.57881	0.00173114	0.04741	pseudobulk	edgeR	LRT
CLP	SKA1	2.34414	0.00101711	0.0333475	pseudobulk	edgeR	LRT
CLP	SKA3	1.91155	9.22095e-05	0.00645184	pseudobulk	edgeR	LRT
CLP	SKP1	-1.42902	0.000203084	0.0114821	pseudobulk	edgeR	LRT
CLP	SLC25A10	1.82537	0.00142055	0.0411125	pseudobulk	edgeR	LRT
CLP	SLC25A6	-1.43833	0.00134344	0.0397631	pseudobulk	edgeR	LRT
CLP	SLC26A2	-1.36012	0.0018374	0.049345	pseudobulk	edgeR	LRT
CLP	SLC8A1	3.04741	8.54197e-05	0.00612647	pseudobulk	edgeR	LRT
CLP	SMC1A	1.35027	0.000541639	0.0216404	pseudobulk	edgeR	LRT
CLP	SMC4	1.40981	0.000620392	0.0238017	pseudobulk	edgeR	LRT
CLP	SMIM13	3.45773	1.20179e-07	5.22549e-05	pseudobulk	edgeR	LRT
CLP	SMIM20	-1.25336	0.00127029	0.038471	pseudobulk	edgeR	LRT
CLP	SMIM24	-1.75359	7.74367e-07	0.00019641	pseudobulk	edgeR	LRT
CLP	SMIM3	-2.21022	2.3722e-06	0.000442052	pseudobulk	edgeR	LRT
CLP	SNHG18	-8.39279	5.27973e-07	0.000145201	pseudobulk	edgeR	LRT
CLP	SPAG5	2.16599	8.41728e-05	0.00612647	pseudobulk	edgeR	LRT
CLP	SPARC	-1.82192	7.70941e-05	0.00572314	pseudobulk	edgeR	LRT
CLP	SPC24	1.92379	0.00031477	0.0153289	pseudobulk	edgeR	LRT
CLP	SPDL1	1.47914	0.000395735	0.0174986	pseudobulk	edgeR	LRT
CLP	SPESP1	-6.19794	1.15943e-06	0.000271456	pseudobulk	edgeR	LRT
CLP	SPINDOC	1.7387	0.00119976	0.0372597	pseudobulk	edgeR	LRT
CLP	SPINK2	-1.96895	1.1946e-05	0.00155827	pseudobulk	edgeR	LRT
CLP	SPINT1.AS1	-2.39101	0.00113776	0.0358236	pseudobulk	edgeR	LRT
CLP	SPOCK2	-2.04196	0.000535126	0.0215307	pseudobulk	edgeR	LRT
CLP	SPON2	-2.15588	6.51585e-05	0.00524419	pseudobulk	edgeR	LRT
CLP	SQOR	-1.85517	7.33951e-05	0.0055386	pseudobulk	edgeR	LRT
CLP	SRM	1.76915	1.97293e-05	0.00223786	pseudobulk	edgeR	LRT
CLP	SRP19	-1.38485	0.000296145	0.0147362	pseudobulk	edgeR	LRT
CLP	SSR2	-1.16648	0.0012254	0.0376106	pseudobulk	edgeR	LRT
CLP	STARD4.AS1	-1.95545	3.27374e-06	0.000586127	pseudobulk	edgeR	LRT
CLP	STIL	1.82366	0.00103684	0.0336919	pseudobulk	edgeR	LRT
CLP	STK11	2.10703	0.000511459	0.0208488	pseudobulk	edgeR	LRT
CLP	SULT1C4	-1.61274	0.00130318	0.0391425	pseudobulk	edgeR	LRT
CLP	SUPT3H	-1.31252	0.00137564	0.0403889	pseudobulk	edgeR	LRT
CLP	SUZ12	1.49606	0.00125468	0.0380615	pseudobulk	edgeR	LRT
CLP	SYCE1	-5.73783	0.000288067	0.0147324	pseudobulk	edgeR	LRT
CLP	SYNE2	4.08871	0.00185807	0.0496809	pseudobulk	edgeR	LRT
CLP	TAF5	1.94407	0.00128038	0.0387125	pseudobulk	edgeR	LRT
CLP	TAF7	-1.18641	0.00118123	0.0368745	pseudobulk	edgeR	LRT
CLP	TAPBPL	-1.62267	0.00160012	0.0448868	pseudobulk	edgeR	LRT
CLP	TAPT1	1.90307	0.00122115	0.0375944	pseudobulk	edgeR	LRT
CLP	TBXAS1	-1.26492	0.0017658	0.0480581	pseudobulk	edgeR	LRT
CLP	TDRKH.AS1	-2.69899	0.00179638	0.0486727	pseudobulk	edgeR	LRT
CLP	TEKT4	-5.60498	0.00111286	0.0354678	pseudobulk	edgeR	LRT
CLP	TFDP1	1.42462	0.000476067	0.0198946	pseudobulk	edgeR	LRT
CLP	THG1L	-1.65044	0.000119167	0.00780013	pseudobulk	edgeR	LRT
CLP	THSD7A	3.92724	0.000375821	0.0170697	pseudobulk	edgeR	LRT
CLP	TICRR	2.13105	0.000394998	0.0174986	pseudobulk	edgeR	LRT
CLP	TIPIN	-1.48409	0.00160341	0.0448896	pseudobulk	edgeR	LRT
CLP	TM2D3	-1.59478	0.000175623	0.0104812	pseudobulk	edgeR	LRT
CLP	TM4SF1	-2.20002	0.000909674	0.030707	pseudobulk	edgeR	LRT
CLP	TMEM14A	-1.81717	0.000327822	0.0157131	pseudobulk	edgeR	LRT
CLP	TMEM173	-2.8727	6.05627e-11	1.79802e-07	pseudobulk	edgeR	LRT
CLP	TMEM246	-2.25859	0.000758712	0.0273885	pseudobulk	edgeR	LRT
CLP	TMEM255B	-6.26338	4.04629e-06	0.000653923	pseudobulk	edgeR	LRT
CLP	TMEM60	-1.4719	0.000708362	0.0261336	pseudobulk	edgeR	LRT
CLP	TMEM80	-1.60436	0.000250183	0.0133592	pseudobulk	edgeR	LRT
CLP	TMIGD2	-1.34972	0.00086229	0.0296556	pseudobulk	edgeR	LRT
CLP	TMPO	1.70627	7.76149e-05	0.00573847	pseudobulk	edgeR	LRT
CLP	TNFAIP8	-1.44722	0.000375312	0.0170697	pseudobulk	edgeR	LRT
CLP	TNFAIP8L2	-1.93024	0.000166445	0.00999872	pseudobulk	edgeR	LRT
CLP	TNFRSF17	-3.72203	0.000231664	0.0125539	pseudobulk	edgeR	LRT
CLP	TNFRSF18	-2.21215	0.000339919	0.0160819	pseudobulk	edgeR	LRT
CLP	TNFRSF1A	-1.2742	0.00159293	0.0448809	pseudobulk	edgeR	LRT
CLP	TNFRSF4	-2.25444	0.000178	0.0104921	pseudobulk	edgeR	LRT
CLP	TNFSF9	4.4108	8.89835e-05	0.00629852	pseudobulk	edgeR	LRT
CLP	TOM1L1	-2.44561	0.000227278	0.0124268	pseudobulk	edgeR	LRT
CLP	TOP1MT	-1.61523	6.18082e-05	0.00503902	pseudobulk	edgeR	LRT
CLP	TOP2A	3.1638	3.34753e-09	3.21751e-06	pseudobulk	edgeR	LRT
CLP	TOPBP1	1.24365	0.00139999	0.0407292	pseudobulk	edgeR	LRT
CLP	TPGS1	2.06656	0.00153296	0.0437034	pseudobulk	edgeR	LRT
CLP	TPX2	3.2285	1.14193e-10	2.08539e-07	pseudobulk	edgeR	LRT
CLP	TRAC	-2.60224	0.00111186	0.0354678	pseudobulk	edgeR	LRT
CLP	TRAPPC10	1.72661	0.000213475	0.011922	pseudobulk	edgeR	LRT
CLP	TRAV22	-4.46304	0.000311593	0.0152555	pseudobulk	edgeR	LRT
CLP	TRBC1	-3.98874	4.58794e-05	0.00400885	pseudobulk	edgeR	LRT
CLP	TRG.AS1	-1.54377	0.000388223	0.0173768	pseudobulk	edgeR	LRT
CLP	TROAP	1.53335	0.00146691	0.042187	pseudobulk	edgeR	LRT
CLP	TSC22D1	-1.75547	0.000191556	0.0110353	pseudobulk	edgeR	LRT
CLP	TSC22D3	-2.73211	1.09079e-05	0.00144347	pseudobulk	edgeR	LRT
CLP	TSPAN32	-1.40083	0.000833917	0.0289524	pseudobulk	edgeR	LRT
CLP	TSPAN33	1.98143	4.5823e-05	0.00400885	pseudobulk	edgeR	LRT
CLP	TTK	3.12183	8.20414e-06	0.00118908	pseudobulk	edgeR	LRT
CLP	TXNDC15	-1.91606	9.48319e-06	0.00131198	pseudobulk	edgeR	LRT
CLP	TYMS	1.88339	6.10829e-05	0.00502475	pseudobulk	edgeR	LRT
CLP	UBALD2	1.63617	0.000295613	0.0147362	pseudobulk	edgeR	LRT
CLP	UBE2C	2.90149	8.549e-05	0.00612647	pseudobulk	edgeR	LRT
CLP	UBE2D2	-1.53255	3.18534e-05	0.00316907	pseudobulk	edgeR	LRT
CLP	UBE2L6	-1.22481	0.00119296	0.0371139	pseudobulk	edgeR	LRT
CLP	UBE2M	3.06402	1.10046e-10	2.08539e-07	pseudobulk	edgeR	LRT
CLP	UBE2S	3.37452	7.58357e-08	3.743e-05	pseudobulk	edgeR	LRT
CLP	UBL7	-1.36537	0.00100864	0.0331716	pseudobulk	edgeR	LRT
CLP	UHRF2	1.45259	0.0016232	0.0449816	pseudobulk	edgeR	LRT
CLP	UQCRHL	-1.87923	0.000339569	0.0160819	pseudobulk	edgeR	LRT
CLP	UQCRQ	-1.50937	0.000468402	0.0197551	pseudobulk	edgeR	LRT
CLP	URI1	1.65125	8.53097e-05	0.00612647	pseudobulk	edgeR	LRT
CLP	USE1	-1.20448	0.0011214	0.0356089	pseudobulk	edgeR	LRT
CLP	USP12	1.79416	7.23755e-05	0.00548432	pseudobulk	edgeR	LRT
CLP	VAMP2	-1.47594	0.00116242	0.0364117	pseudobulk	edgeR	LRT
CLP	VAMP5	-1.6189	0.000279545	0.0144211	pseudobulk	edgeR	LRT
CLP	VNN2	-2.659	0.000860369	0.0296454	pseudobulk	edgeR	LRT
CLP	WASHC1	-1.65555	0.00164597	0.0455434	pseudobulk	edgeR	LRT
CLP	WHAMM	1.80937	0.000132999	0.00843344	pseudobulk	edgeR	LRT
CLP	XXYLT1.AS2	-3.44288	1.48907e-06	0.000314303	pseudobulk	edgeR	LRT
CLP	YBX1	1.65978	0.000942076	0.0315017	pseudobulk	edgeR	LRT
CLP	YRDC	2.04349	3.90439e-06	0.00064236	pseudobulk	edgeR	LRT
CLP	YWHAH	1.70777	0.000292367	0.0147324	pseudobulk	edgeR	LRT
CLP	Z82206.1	-4.57199	4.06899e-05	0.00367861	pseudobulk	edgeR	LRT
CLP	ZBTB10	1.59715	0.000392061	0.0174629	pseudobulk	edgeR	LRT
CLP	ZBTB11	1.44128	0.00134896	0.0398619	pseudobulk	edgeR	LRT
CLP	ZDHHC20	1.40787	0.00138374	0.0404965	pseudobulk	edgeR	LRT
CLP	ZDHHC4	-1.32261	0.00159591	0.0448809	pseudobulk	edgeR	LRT
CLP	ZFAND1	-1.34628	0.000288929	0.0147324	pseudobulk	edgeR	LRT
CLP	ZFAS1	-1.43072	0.000253839	0.0134756	pseudobulk	edgeR	LRT
CLP	ZFP36	-2.54298	1.70096e-05	0.00200406	pseudobulk	edgeR	LRT
CLP	ZFPM1	3.20534	0.000825453	0.028768	pseudobulk	edgeR	LRT
CLP	ZGRF1	1.87948	8.5882e-05	0.00612647	pseudobulk	edgeR	LRT
CLP	ZMAT3	1.6492	0.000561439	0.0222408	pseudobulk	edgeR	LRT
CLP	ZMYND19	2.27251	4.6862e-05	0.0040559	pseudobulk	edgeR	LRT
CLP	ZNF277	-1.61657	2.44905e-05	0.00257037	pseudobulk	edgeR	LRT
CLP	ZNF367	2.21692	0.000256096	0.0135168	pseudobulk	edgeR	LRT
CLP	ZNF451	1.32487	0.00180341	0.0487908	pseudobulk	edgeR	LRT
CLP	ZNF581	-1.55286	0.000221741	0.012271	pseudobulk	edgeR	LRT
CLP	ZNF704	2.27384	0.000102225	0.00693992	pseudobulk	edgeR	LRT
CLP	ZNF787	1.78248	0.000568356	0.0223692	pseudobulk	edgeR	LRT
CLP	ZNF850	2.38313	0.000393235	0.0174727	pseudobulk	edgeR	LRT
CLP	ZNF90	-2.16874	0.000101069	0.00693992	pseudobulk	edgeR	LRT
CLP	ZNF98	4.31041	0.000638556	0.0242519	pseudobulk	edgeR	LRT
DendriticCell	ABHD14B	-1.53162	0.000565054	0.046064	pseudobulk	edgeR	LRT
DendriticCell	AC000068.1	-5.12302	0.000473982	0.0416294	pseudobulk	edgeR	LRT
DendriticCell	AC005670.2	3.70529	0.000351172	0.0349162	pseudobulk	edgeR	LRT
DendriticCell	AC011139.1	-2.21305	0.000318337	0.0325935	pseudobulk	edgeR	LRT
DendriticCell	AC013394.1	2.55501	4.25153e-05	0.00975075	pseudobulk	edgeR	LRT
DendriticCell	AC025171.3	-3.877	0.000118121	0.0163545	pseudobulk	edgeR	LRT
DendriticCell	AC073610.3	-6.1807	0.000102372	0.0153122	pseudobulk	edgeR	LRT
DendriticCell	AC119428.2	-2.46046	2.43917e-06	0.00139854	pseudobulk	edgeR	LRT
DendriticCell	AL118516.1	-2.09215	0.000214402	0.0245533	pseudobulk	edgeR	LRT
DendriticCell	AL136454.1	-3.99276	4.84524e-07	0.000490253	pseudobulk	edgeR	LRT
DendriticCell	AL355075.4	2.51884	2.27005e-06	0.00136286	pseudobulk	edgeR	LRT
DendriticCell	AL357060.1	-1.5318	7.9702e-05	0.0137095	pseudobulk	edgeR	LRT
DendriticCell	ALDH1A1	-2.0977	4.05117e-05	0.00946054	pseudobulk	edgeR	LRT
DendriticCell	ALYREF	1.8665	3.51341e-06	0.00177748	pseudobulk	edgeR	LRT
DendriticCell	AP3S1	-2.12665	1.48311e-06	0.00102044	pseudobulk	edgeR	LRT
DendriticCell	ASXL1	1.5007	0.000387804	0.0368543	pseudobulk	edgeR	LRT
DendriticCell	ATG12	-1.60167	9.49157e-05	0.0148422	pseudobulk	edgeR	LRT
DendriticCell	ATXN8OS	-2.03534	0.000602694	0.0471224	pseudobulk	edgeR	LRT
DendriticCell	BBC3	5.126	9.72669e-06	0.00388029	pseudobulk	edgeR	LRT
DendriticCell	BCL2A1	-5.51426	0.000254519	0.0278133	pseudobulk	edgeR	LRT
DendriticCell	BRD1	2.16903	4.07e-05	0.00946054	pseudobulk	edgeR	LRT
DendriticCell	BRD7	1.43048	0.000553366	0.0459478	pseudobulk	edgeR	LRT
DendriticCell	BRI3	2.20382	7.39501e-06	0.00318004	pseudobulk	edgeR	LRT
DendriticCell	BRK1	-1.46894	0.000282181	0.0299617	pseudobulk	edgeR	LRT
DendriticCell	BTF3	-1.51824	9.94739e-05	0.0151505	pseudobulk	edgeR	LRT
DendriticCell	C12orf57	-1.40562	0.000334285	0.0336259	pseudobulk	edgeR	LRT
DendriticCell	C5orf15	-1.72548	0.000358848	0.0352717	pseudobulk	edgeR	LRT
DendriticCell	C5orf63	-2.66397	8.64811e-05	0.013908	pseudobulk	edgeR	LRT
DendriticCell	C6orf48	-1.77868	1.54816e-05	0.00502451	pseudobulk	edgeR	LRT
DendriticCell	C9orf139	-3.03106	5.24509e-05	0.0107406	pseudobulk	edgeR	LRT
DendriticCell	CAMLG	-1.91042	5.52987e-06	0.00250314	pseudobulk	edgeR	LRT
DendriticCell	CCDC71	-3.02349	0.000473885	0.0416294	pseudobulk	edgeR	LRT
DendriticCell	CCNE1	1.95475	0.000384644	0.0367571	pseudobulk	edgeR	LRT
DendriticCell	CD74	-2.22013	3.56532e-08	5.11058e-05	pseudobulk	edgeR	LRT
DendriticCell	CDK2AP2	-1.37692	0.000488567	0.0424566	pseudobulk	edgeR	LRT
DendriticCell	CDV3	2.00291	1.91626e-06	0.00124171	pseudobulk	edgeR	LRT
DendriticCell	CEBPD	2.46775	6.28798e-05	0.0117206	pseudobulk	edgeR	LRT
DendriticCell	CEP295NL	4.70965	0.000442496	0.0398501	pseudobulk	edgeR	LRT
DendriticCell	CHST12	-1.38629	0.000528049	0.0446055	pseudobulk	edgeR	LRT
DendriticCell	CITED4	3.54452	1.96544e-07	0.000211297	pseudobulk	edgeR	LRT
DendriticCell	CLN8	-1.93278	2.86721e-05	0.00736103	pseudobulk	edgeR	LRT
DendriticCell	CNRIP1	-3.70759	8.29241e-05	0.013827	pseudobulk	edgeR	LRT
DendriticCell	COMMD10	-2.35863	8.99481e-07	0.000716868	pseudobulk	edgeR	LRT
DendriticCell	COTL1	1.74741	0.000281252	0.0299617	pseudobulk	edgeR	LRT
DendriticCell	CRHBP	-2.68874	1.94909e-06	0.00124171	pseudobulk	edgeR	LRT
DendriticCell	CRYGD	-1.56758	0.000587657	0.0467976	pseudobulk	edgeR	LRT
DendriticCell	CSNK1G2	1.57333	0.000390847	0.0369394	pseudobulk	edgeR	LRT
DendriticCell	CTU1	2.8674	4.59556e-05	0.00996633	pseudobulk	edgeR	LRT
DendriticCell	CXCR3	-3.57621	3.79232e-05	0.00905996	pseudobulk	edgeR	LRT
DendriticCell	DDIT3	2.48673	0.000207596	0.0241274	pseudobulk	edgeR	LRT
DendriticCell	DDIT4	-2.27446	8.64992e-05	0.013908	pseudobulk	edgeR	LRT
DendriticCell	DERL3	-1.49661	0.000399372	0.0371266	pseudobulk	edgeR	LRT
DendriticCell	DNAJC21	1.37439	0.000467456	0.0416294	pseudobulk	edgeR	LRT
DendriticCell	DNASE1L3	-2.69183	4.96126e-05	0.0103786	pseudobulk	edgeR	LRT
DendriticCell	DPH5	-1.76246	0.000355286	0.0351223	pseudobulk	edgeR	LRT
DendriticCell	EEF1A1	-1.44561	0.000201768	0.0236096	pseudobulk	edgeR	LRT
DendriticCell	EIF1AY	-11.2367	7.65877e-36	1.31739e-31	pseudobulk	edgeR	LRT
DendriticCell	EIF3E	-1.65503	1.35844e-05	0.00462139	pseudobulk	edgeR	LRT
DendriticCell	EIF3H	-1.41305	0.00023228	0.0262859	pseudobulk	edgeR	LRT
DendriticCell	EIF3L	-1.52436	8.35402e-05	0.013827	pseudobulk	edgeR	LRT
DendriticCell	ENDOG	1.83761	0.000402976	0.0371266	pseudobulk	edgeR	LRT
DendriticCell	EPB41L4A.AS1	-1.68491	9.21766e-05	0.0146359	pseudobulk	edgeR	LRT
DendriticCell	EPCAM	-4.36919	8.37764e-06	0.00346322	pseudobulk	edgeR	LRT
DendriticCell	ERVMER61.1	-5.72782	0.00010418	0.015345	pseudobulk	edgeR	LRT
DendriticCell	FAF1	1.77217	2.71879e-05	0.00719475	pseudobulk	edgeR	LRT
DendriticCell	FAM107B	1.48434	0.000183213	0.0223506	pseudobulk	edgeR	LRT
DendriticCell	FAM184A	2.89197	0.000577875	0.0466097	pseudobulk	edgeR	LRT
DendriticCell	FAM50A	1.74987	9.27452e-05	0.0146359	pseudobulk	edgeR	LRT
DendriticCell	FAM89B	1.95405	2.62065e-05	0.0070434	pseudobulk	edgeR	LRT
DendriticCell	FBLN1	3.48752	3.60067e-09	8.84788e-06	pseudobulk	edgeR	LRT
DendriticCell	FBRSL1	1.91731	0.000104376	0.015345	pseudobulk	edgeR	LRT
DendriticCell	FBXO16	-3.22285	0.000492888	0.0426038	pseudobulk	edgeR	LRT
DendriticCell	FCRLA	-1.82019	0.000236985	0.0264095	pseudobulk	edgeR	LRT
DendriticCell	FIGN	-5.37494	0.000129616	0.0171925	pseudobulk	edgeR	LRT
DendriticCell	FKBP11	-1.9937	1.16219e-05	0.00425338	pseudobulk	edgeR	LRT
DendriticCell	FSIP2	5.74725	8.65155e-05	0.013908	pseudobulk	edgeR	LRT
DendriticCell	FUT7	-1.78975	0.000100452	0.0151568	pseudobulk	edgeR	LRT
DendriticCell	FZD3	-2.12273	0.000117862	0.0163545	pseudobulk	edgeR	LRT
DendriticCell	GAS6	1.96703	0.000293189	0.0305645	pseudobulk	edgeR	LRT
DendriticCell	GLRX	-1.6913	2.96906e-05	0.0075104	pseudobulk	edgeR	LRT
DendriticCell	GLRX5	1.89077	0.000215542	0.0245533	pseudobulk	edgeR	LRT
DendriticCell	GRK6	1.69432	0.000193037	0.0230585	pseudobulk	edgeR	LRT
DendriticCell	GTSF1	-3.16005	6.0232e-05	0.0113852	pseudobulk	edgeR	LRT
DendriticCell	GZMB	-2.52129	2.29772e-06	0.00136286	pseudobulk	edgeR	LRT
DendriticCell	HBA2	-7.45995	1.3756e-06	0.000985901	pseudobulk	edgeR	LRT
DendriticCell	HDGF	1.4736	0.000114235	0.0163545	pseudobulk	edgeR	LRT
DendriticCell	HES6	2.16746	4.92507e-05	0.0103786	pseudobulk	edgeR	LRT
DendriticCell	HINT1	-1.85293	1.3128e-06	0.000981801	pseudobulk	edgeR	LRT
DendriticCell	HIST1H2AH	2.54465	2.57538e-05	0.0070434	pseudobulk	edgeR	LRT
DendriticCell	HIST1H2BL	2.15824	6.69768e-05	0.0118948	pseudobulk	edgeR	LRT
DendriticCell	HIST1H4A	2.13013	0.000405778	0.0371266	pseudobulk	edgeR	LRT
DendriticCell	HIST1H4F	2.42778	6.63891e-05	0.0118948	pseudobulk	edgeR	LRT
DendriticCell	HIST1H4H	2.5371	3.21992e-06	0.00167836	pseudobulk	edgeR	LRT
DendriticCell	HLA.C	-1.52061	0.000237978	0.0264095	pseudobulk	edgeR	LRT
DendriticCell	HNRNPA0	-1.52463	0.000155106	0.0196175	pseudobulk	edgeR	LRT
DendriticCell	HOXA7	-1.8918	0.000291084	0.0305301	pseudobulk	edgeR	LRT
DendriticCell	ID1	-3.98925	1.37022e-05	0.00462139	pseudobulk	edgeR	LRT
DendriticCell	IER5	2.30091	1.6351e-05	0.00520838	pseudobulk	edgeR	LRT
DendriticCell	IGFBP4	3.90539	0.00063631	0.0490815	pseudobulk	edgeR	LRT
DendriticCell	IGLL1	-1.75682	0.000199602	0.0235161	pseudobulk	edgeR	LRT
DendriticCell	IL1B	-1.68925	0.000543871	0.0456347	pseudobulk	edgeR	LRT
DendriticCell	ING2	1.67267	7.80142e-05	0.0135548	pseudobulk	edgeR	LRT
DendriticCell	IRF7	-1.67569	0.000129936	0.0171925	pseudobulk	edgeR	LRT
DendriticCell	ISOC1	-1.7861	0.000136843	0.0175659	pseudobulk	edgeR	LRT
DendriticCell	JUN	2.26594	6.33692e-05	0.0117206	pseudobulk	edgeR	LRT
DendriticCell	JUND	2.61582	1.40348e-09	4.45555e-06	pseudobulk	edgeR	LRT
DendriticCell	KANSL1.AS1	-2.45335	0.000115452	0.0163545	pseudobulk	edgeR	LRT
DendriticCell	KRTCAP2	-1.71099	0.000242086	0.0266931	pseudobulk	edgeR	LRT
DendriticCell	KYNU	-1.9589	0.00041155	0.0374554	pseudobulk	edgeR	LRT
DendriticCell	LAMP5	-5.63553	1.55417e-09	4.45555e-06	pseudobulk	edgeR	LRT
DendriticCell	LDHC	5.97006	6.23179e-07	0.000595517	pseudobulk	edgeR	LRT
DendriticCell	LGALS1	-1.32774	0.000558523	0.0459478	pseudobulk	edgeR	LRT
DendriticCell	LILRA4	-2.76352	1.53694e-07	0.000203361	pseudobulk	edgeR	LRT
DendriticCell	LILRB2	-2.59952	0.00013347	0.0174391	pseudobulk	edgeR	LRT
DendriticCell	LILRB4	-1.54637	0.000559871	0.0459478	pseudobulk	edgeR	LRT
DendriticCell	LINC00996	-5.83201	1.98447e-05	0.00598857	pseudobulk	edgeR	LRT
DendriticCell	LINC01184	-1.81882	0.000157668	0.0197959	pseudobulk	edgeR	LRT
DendriticCell	LINC01641	-2.6886	0.000596676	0.0469255	pseudobulk	edgeR	LRT
DendriticCell	LINC01724	-6.4392	2.06174e-05	0.00611448	pseudobulk	edgeR	LRT
DendriticCell	LY96	-1.7719	0.000523227	0.0445546	pseudobulk	edgeR	LRT
DendriticCell	LYZ	3.22991	7.80606e-07	0.000705347	pseudobulk	edgeR	LRT
DendriticCell	MANF	-1.59762	0.000123118	0.0166752	pseudobulk	edgeR	LRT
DendriticCell	MAP2K2	2.20407	1.91371e-07	0.000211297	pseudobulk	edgeR	LRT
DendriticCell	MARCH3	-3.3491	1.31708e-05	0.00462139	pseudobulk	edgeR	LRT
DendriticCell	MARCKS	3.31556	4.63684e-09	9.66585e-06	pseudobulk	edgeR	LRT
DendriticCell	MEX3C	1.80252	0.00011866	0.0163545	pseudobulk	edgeR	LRT
DendriticCell	MRPL22	-1.71718	2.29879e-05	0.00670195	pseudobulk	edgeR	LRT
DendriticCell	MT.ATP8	2.03669	0.000125176	0.0168214	pseudobulk	edgeR	LRT
DendriticCell	MT1F	-4.5353	1.00835e-05	0.00388029	pseudobulk	edgeR	LRT
DendriticCell	MXD1	2.08279	0.000500015	0.0430038	pseudobulk	edgeR	LRT
DendriticCell	MYEF2	1.69637	0.000192657	0.0230585	pseudobulk	edgeR	LRT
DendriticCell	MZB1	-2.62479	3.09597e-11	1.33134e-07	pseudobulk	edgeR	LRT
DendriticCell	NACA2	-3.16809	5.05742e-09	9.66585e-06	pseudobulk	edgeR	LRT
DendriticCell	NBEAL1	-2.72799	8.14073e-09	1.27299e-05	pseudobulk	edgeR	LRT
DendriticCell	NDUFA2	-1.45571	0.000197427	0.0234203	pseudobulk	edgeR	LRT
DendriticCell	NFKBIZ	1.56369	0.000401692	0.0371266	pseudobulk	edgeR	LRT
DendriticCell	NPC2	-1.53118	0.000213872	0.0245533	pseudobulk	edgeR	LRT
DendriticCell	NUDT7	-2.04084	0.000367207	0.0356854	pseudobulk	edgeR	LRT
DendriticCell	PAIP2	-1.36718	0.00026374	0.0283537	pseudobulk	edgeR	LRT
DendriticCell	PCDH9	-2.11006	3.44466e-05	0.0083453	pseudobulk	edgeR	LRT
DendriticCell	PF4	7.45637	5.3349e-05	0.010796	pseudobulk	edgeR	LRT
DendriticCell	PGP	2.46682	1.01513e-05	0.00388029	pseudobulk	edgeR	LRT
DendriticCell	PHLDA3	2.26874	0.000515349	0.0441021	pseudobulk	edgeR	LRT
DendriticCell	PLK2	2.35197	0.000405261	0.0371266	pseudobulk	edgeR	LRT
DendriticCell	POTEE	-5.44793	0.000579878	0.0466097	pseudobulk	edgeR	LRT
DendriticCell	PROC	-2.50037	0.000150249	0.0191439	pseudobulk	edgeR	LRT
DendriticCell	PRSS21	-6.38035	5.95574e-06	0.00262679	pseudobulk	edgeR	LRT
DendriticCell	PSMB10	-2.22773	2.41524e-05	0.00681059	pseudobulk	edgeR	LRT
DendriticCell	PTGER4	1.91027	5.62207e-05	0.0111155	pseudobulk	edgeR	LRT
DendriticCell	PTP4A2	1.32115	0.000587589	0.0467976	pseudobulk	edgeR	LRT
DendriticCell	PXDC1	5.0481	0.000324852	0.0328693	pseudobulk	edgeR	LRT
DendriticCell	QARS	-1.72307	4.4699e-05	0.00996633	pseudobulk	edgeR	LRT
DendriticCell	RAB11FIP1	1.72931	1.27182e-05	0.00455761	pseudobulk	edgeR	LRT
DendriticCell	RAB5IF	1.43628	0.00037533	0.03627	pseudobulk	edgeR	LRT
DendriticCell	RAC1	1.55363	0.000474354	0.0416294	pseudobulk	edgeR	LRT
DendriticCell	RASD1	-3.05832	1.23788e-11	7.0976e-08	pseudobulk	edgeR	LRT
DendriticCell	REEP5	-2.2308	1.8351e-07	0.000211297	pseudobulk	edgeR	LRT
DendriticCell	RETN	4.92565	6.51222e-05	0.0118948	pseudobulk	edgeR	LRT
DendriticCell	RGMA	-6.44583	2.60985e-05	0.0070434	pseudobulk	edgeR	LRT
DendriticCell	RGPD5	2.18692	0.000380974	0.0366097	pseudobulk	edgeR	LRT
DendriticCell	RGS16	-4.17879	1.81443e-05	0.00557322	pseudobulk	edgeR	LRT
DendriticCell	RNASE6	-1.72171	5.45063e-05	0.0109019	pseudobulk	edgeR	LRT
DendriticCell	RPL13A	-1.5933	0.000110225	0.0160676	pseudobulk	edgeR	LRT
DendriticCell	RPL31	-2.06795	9.16871e-07	0.000716868	pseudobulk	edgeR	LRT
DendriticCell	RPL4	-1.35775	0.000592217	0.0469255	pseudobulk	edgeR	LRT
DendriticCell	RPL7	-1.66024	7.1612e-05	0.0125694	pseudobulk	edgeR	LRT
DendriticCell	RPP25L	-1.64289	0.000258497	0.0279648	pseudobulk	edgeR	LRT
DendriticCell	RPS13	-1.2965	0.000573771	0.046554	pseudobulk	edgeR	LRT
DendriticCell	RPS16	-1.31494	0.000597447	0.0469255	pseudobulk	edgeR	LRT
DendriticCell	RPS17	-2.61519	3.12373e-06	0.00167836	pseudobulk	edgeR	LRT
DendriticCell	RPS20	-1.32669	0.00062567	0.0484782	pseudobulk	edgeR	LRT
DendriticCell	RPS26	-1.49335	0.000434068	0.0392969	pseudobulk	edgeR	LRT
DendriticCell	SAP30	2.33075	8.20123e-07	0.000705347	pseudobulk	edgeR	LRT
DendriticCell	SAR1B	-1.50256	0.000488716	0.0424566	pseudobulk	edgeR	LRT
DendriticCell	SELENOM	-5.47563	9.95296e-05	0.0151505	pseudobulk	edgeR	LRT
DendriticCell	SERHL2	-4.78228	4.37323e-06	0.00208955	pseudobulk	edgeR	LRT
DendriticCell	SGK1	-4.38787	5.00798e-05	0.0103786	pseudobulk	edgeR	LRT
DendriticCell	SIAH2	1.83787	2.81394e-05	0.00733371	pseudobulk	edgeR	LRT
DendriticCell	SIL1	-2.58507	4.30288e-06	0.00208955	pseudobulk	edgeR	LRT
DendriticCell	SIRPA	2.58713	0.000165329	0.020313	pseudobulk	edgeR	LRT
DendriticCell	SIT1	-2.50836	0.000135678	0.0175474	pseudobulk	edgeR	LRT
DendriticCell	SKP1	-1.57498	5.83296e-05	0.0112824	pseudobulk	edgeR	LRT
DendriticCell	SLC25A6	-1.62526	9.67299e-05	0.0149896	pseudobulk	edgeR	LRT
DendriticCell	SMIM13	2.09727	0.000133827	0.0174391	pseudobulk	edgeR	LRT
DendriticCell	SMIM3	-1.87247	0.000122092	0.0166675	pseudobulk	edgeR	LRT
DendriticCell	SNHG18	-6.17912	0.000189736	0.0229834	pseudobulk	edgeR	LRT
DendriticCell	SNX2	-1.37812	0.000403959	0.0371266	pseudobulk	edgeR	LRT
DendriticCell	SPAG6	2.95571	0.000118849	0.0163545	pseudobulk	edgeR	LRT
DendriticCell	SRA1	-1.71062	8.11995e-05	0.013827	pseudobulk	edgeR	LRT
DendriticCell	SRP19	-1.62424	5.90326e-05	0.0112824	pseudobulk	edgeR	LRT
DendriticCell	STARD4.AS1	-1.936	4.63523e-05	0.00996633	pseudobulk	edgeR	LRT
DendriticCell	TAF7	-1.29979	0.000622904	0.0484782	pseudobulk	edgeR	LRT
DendriticCell	TCL1A	-8.84693	2.81463e-12	2.42072e-08	pseudobulk	edgeR	LRT
DendriticCell	TCL1B	-4.01575	0.000306773	0.0315977	pseudobulk	edgeR	LRT
DendriticCell	TGFBI	-2.37741	2.5267e-06	0.00140199	pseudobulk	edgeR	LRT
DendriticCell	TMEM173	-1.86862	1.50924e-05	0.00499239	pseudobulk	edgeR	LRT
DendriticCell	TNFRSF10B	3.3323	5.85201e-05	0.0112824	pseudobulk	edgeR	LRT
DendriticCell	TNIP1	-1.91397	8.4562e-06	0.00346322	pseudobulk	edgeR	LRT
DendriticCell	TPM2	-2.23784	1.77179e-05	0.00554119	pseudobulk	edgeR	LRT
DendriticCell	TPSAB1	-4.96527	4.39634e-05	0.00995019	pseudobulk	edgeR	LRT
DendriticCell	TRAPPC10	1.88547	0.000298513	0.030932	pseudobulk	edgeR	LRT
DendriticCell	TRPS1	1.92845	0.000364295	0.0356036	pseudobulk	edgeR	LRT
DendriticCell	TSC22D3	-2.60513	2.35914e-05	0.00676326	pseudobulk	edgeR	LRT
DendriticCell	TSIX	2.79695	8.36004e-05	0.013827	pseudobulk	edgeR	LRT
DendriticCell	TUBA4A	-3.17722	5.0256e-06	0.00233636	pseudobulk	edgeR	LRT
DendriticCell	TXNDC15	-1.54202	0.000551849	0.0459478	pseudobulk	edgeR	LRT
DendriticCell	UBE2D2	-1.46671	0.000113566	0.0163545	pseudobulk	edgeR	LRT
DendriticCell	UBE2M	2.53538	6.18747e-09	1.06431e-05	pseudobulk	edgeR	LRT
DendriticCell	UBE2Q1	1.48776	0.000347117	0.0347137	pseudobulk	edgeR	LRT
DendriticCell	UBL7	-1.57487	0.000234748	0.0263915	pseudobulk	edgeR	LRT
DendriticCell	UQCRQ	-1.76869	3.25949e-05	0.00800949	pseudobulk	edgeR	LRT
DendriticCell	VWA1	3.8837	0.000163666	0.0202534	pseudobulk	edgeR	LRT
DendriticCell	WHAMM	1.46519	0.000560957	0.0459478	pseudobulk	edgeR	LRT
DendriticCell	YRDC	2.08228	3.10015e-05	0.00772835	pseudobulk	edgeR	LRT
DendriticCell	Z82206.1	-6.10095	0.000255479	0.0278133	pseudobulk	edgeR	LRT
DendriticCell	ZFP36	-1.97821	0.000323146	0.0328693	pseudobulk	edgeR	LRT
DendriticCell	ZFPM1	3.51098	0.000456287	0.0408781	pseudobulk	edgeR	LRT
DendriticCell	ZFX	1.66487	6.70772e-05	0.0118948	pseudobulk	edgeR	LRT
DendriticCell	ZMAT2	-1.41496	0.000287921	0.0303836	pseudobulk	edgeR	LRT
DendriticCell	ZMAT3	1.82468	0.000529011	0.0446055	pseudobulk	edgeR	LRT
DendriticCell	ZNF787	2.16114	4.56607e-05	0.00996633	pseudobulk	edgeR	LRT
DendriticCell	ZNF850	1.95317	0.000158943	0.0198115	pseudobulk	edgeR	LRT
DendriticCell	ZNF90	-2.23892	1.12149e-05	0.00419365	pseudobulk	edgeR	LRT
EarlyErythroid	AAED1	1.37746	0.00226928	0.0436914	pseudobulk	edgeR	LRT
EarlyErythroid	AASS	-1.94758	0.00040758	0.0151546	pseudobulk	edgeR	LRT
EarlyErythroid	ABCB10	1.00838	0.00221733	0.0429159	pseudobulk	edgeR	LRT
EarlyErythroid	ABHD14A.ACY1	-1.85354	0.000572931	0.0188116	pseudobulk	edgeR	LRT
EarlyErythroid	ABTB1	-1.02701	0.00193707	0.03984	pseudobulk	edgeR	LRT
EarlyErythroid	AC002310.1	-1.98575	6.06726e-05	0.00392812	pseudobulk	edgeR	LRT
EarlyErythroid	AC002454.1	-1.17841	0.000949446	0.0257865	pseudobulk	edgeR	LRT
EarlyErythroid	AC004069.1	-2.92542	3.0944e-07	6.93863e-05	pseudobulk	edgeR	LRT
EarlyErythroid	AC004148.2	2.09655	0.00115653	0.0292505	pseudobulk	edgeR	LRT
EarlyErythroid	AC005342.2	-4.90712	0.000409092	0.0151546	pseudobulk	edgeR	LRT
EarlyErythroid	AC005498.3	-1.51369	0.00172731	0.0371462	pseudobulk	edgeR	LRT
EarlyErythroid	AC005670.2	2.37139	0.00136706	0.0322257	pseudobulk	edgeR	LRT
EarlyErythroid	AC005696.1	-1.9934	0.000252219	0.0110682	pseudobulk	edgeR	LRT
EarlyErythroid	AC006064.4	-1.82502	0.00182489	0.0384797	pseudobulk	edgeR	LRT
EarlyErythroid	AC007114.2	-1.91013	0.00148919	0.0338464	pseudobulk	edgeR	LRT
EarlyErythroid	AC007686.3	2.50656	0.00266354	0.0481211	pseudobulk	edgeR	LRT
EarlyErythroid	AC008083.2	-2.00197	0.000504884	0.0173056	pseudobulk	edgeR	LRT
EarlyErythroid	AC008551.1	-5.25025	3.92717e-05	0.00283172	pseudobulk	edgeR	LRT
EarlyErythroid	AC008568.1	-3.92702	0.000345405	0.013484	pseudobulk	edgeR	LRT
EarlyErythroid	AC008608.2	-1.51308	0.00116883	0.0293598	pseudobulk	edgeR	LRT
EarlyErythroid	AC008629.1	-4.15118	0.000259648	0.0112362	pseudobulk	edgeR	LRT
EarlyErythroid	AC008736.1	1.98288	0.00213892	0.0421074	pseudobulk	edgeR	LRT
EarlyErythroid	AC009228.1	-4.62152	0.00141748	0.0328666	pseudobulk	edgeR	LRT
EarlyErythroid	AC010173.1	-2.32115	0.00248871	0.0462646	pseudobulk	edgeR	LRT
EarlyErythroid	AC010325.2	-5.32038	0.00127658	0.0308722	pseudobulk	edgeR	LRT
EarlyErythroid	AC010336.1	-3.03058	1.72792e-05	0.00146888	pseudobulk	edgeR	LRT
EarlyErythroid	AC011139.1	-1.26102	0.00267286	0.0481211	pseudobulk	edgeR	LRT
EarlyErythroid	AC011416.3	-3.00382	1.64059e-06	0.00025564	pseudobulk	edgeR	LRT
EarlyErythroid	AC011611.4	-4.84642	0.00136501	0.0322188	pseudobulk	edgeR	LRT
EarlyErythroid	AC012645.2	-7.13552	2.03705e-05	0.00167075	pseudobulk	edgeR	LRT
EarlyErythroid	AC013394.1	2.60327	7.6797e-06	0.000793296	pseudobulk	edgeR	LRT
EarlyErythroid	AC015813.3	-4.13883	0.00230042	0.0441062	pseudobulk	edgeR	LRT
EarlyErythroid	AC015922.4	-4.69455	0.001981	0.0402193	pseudobulk	edgeR	LRT
EarlyErythroid	AC015971.1	3.22712	0.000154598	0.00762088	pseudobulk	edgeR	LRT
EarlyErythroid	AC016394.1	-1.78315	6.64402e-06	0.000710253	pseudobulk	edgeR	LRT
EarlyErythroid	AC020571.1	-1.89709	0.00238506	0.0449071	pseudobulk	edgeR	LRT
EarlyErythroid	AC020743.1	-4.60545	0.000461589	0.0163177	pseudobulk	edgeR	LRT
EarlyErythroid	AC020916.1	-3.80253	0.000598879	0.0194551	pseudobulk	edgeR	LRT
EarlyErythroid	AC023157.3	-2.07498	6.35914e-05	0.00404587	pseudobulk	edgeR	LRT
EarlyErythroid	AC025171.3	-3.23868	7.90471e-05	0.00471151	pseudobulk	edgeR	LRT
EarlyErythroid	AC025171.4	-1.55141	0.00270556	0.0484919	pseudobulk	edgeR	LRT
EarlyErythroid	AC025423.4	5.30705	3.01861e-05	0.00234455	pseudobulk	edgeR	LRT
EarlyErythroid	AC026150.3	-3.91363	0.000141114	0.00714784	pseudobulk	edgeR	LRT
EarlyErythroid	AC026471.4	-1.57068	0.000921362	0.0253099	pseudobulk	edgeR	LRT
EarlyErythroid	AC027097.1	-1.19046	0.00211739	0.041908	pseudobulk	edgeR	LRT
EarlyErythroid	AC034236.2	-2.72514	1.57577e-08	6.42892e-06	pseudobulk	edgeR	LRT
EarlyErythroid	AC037487.1	-2.01391	0.002178	0.0426031	pseudobulk	edgeR	LRT
EarlyErythroid	AC044849.1	3.20461	0.00046489	0.0163577	pseudobulk	edgeR	LRT
EarlyErythroid	AC073082.1	-4.28022	1.64076e-05	0.00142305	pseudobulk	edgeR	LRT
EarlyErythroid	AC073610.3	-4.78488	2.54334e-07	5.99543e-05	pseudobulk	edgeR	LRT
EarlyErythroid	AC083806.2	-4.46452	1.98837e-06	0.000292481	pseudobulk	edgeR	LRT
EarlyErythroid	AC084033.3	-0.909564	0.002255	0.0435532	pseudobulk	edgeR	LRT
EarlyErythroid	AC084855.2	-2.90287	0.00112283	0.0288747	pseudobulk	edgeR	LRT
EarlyErythroid	AC087645.2	-4.79109	0.000915874	0.0253084	pseudobulk	edgeR	LRT
EarlyErythroid	AC090409.1	-2.65814	0.00260331	0.0475721	pseudobulk	edgeR	LRT
EarlyErythroid	AC090739.1	2.79155	0.00142073	0.0329005	pseudobulk	edgeR	LRT
EarlyErythroid	AC090907.2	-3.98212	0.00113928	0.029054	pseudobulk	edgeR	LRT
EarlyErythroid	AC092164.1	-2.55887	1.6723e-05	0.00143685	pseudobulk	edgeR	LRT
EarlyErythroid	AC092171.3	-2.16365	0.00030237	0.0124657	pseudobulk	edgeR	LRT
EarlyErythroid	AC092490.1	-4.9494	0.000110883	0.00604985	pseudobulk	edgeR	LRT
EarlyErythroid	AC093484.3	-3.43683	3.78686e-05	0.00278516	pseudobulk	edgeR	LRT
EarlyErythroid	AC093766.1	-1.74024	0.0024191	0.0453415	pseudobulk	edgeR	LRT
EarlyErythroid	AC093827.4	-1.47821	0.000314203	0.0127252	pseudobulk	edgeR	LRT
EarlyErythroid	AC097534.2	-1.30645	0.00163123	0.035749	pseudobulk	edgeR	LRT
EarlyErythroid	AC099062.1	-3.24071	0.000505418	0.0173056	pseudobulk	edgeR	LRT
EarlyErythroid	AC099063.4	-3.24355	0.000338138	0.0132566	pseudobulk	edgeR	LRT
EarlyErythroid	AC103706.1	-2.00451	7.46082e-05	0.00457274	pseudobulk	edgeR	LRT
EarlyErythroid	AC103876.1	-3.61865	0.00116245	0.0292795	pseudobulk	edgeR	LRT
EarlyErythroid	AC104506.1	-1.76036	0.000593522	0.0193495	pseudobulk	edgeR	LRT
EarlyErythroid	AC107241.1	-2.6873	0.000826642	0.0238592	pseudobulk	edgeR	LRT
EarlyErythroid	AC107959.1	-2.11583	0.000462197	0.0163177	pseudobulk	edgeR	LRT
EarlyErythroid	AC108125.1	-3.34821	0.00260461	0.0475721	pseudobulk	edgeR	LRT
EarlyErythroid	AC110285.2	-2.67284	0.00193114	0.0398071	pseudobulk	edgeR	LRT
EarlyErythroid	AC110792.2	4.56266	0.00212345	0.0419826	pseudobulk	edgeR	LRT
EarlyErythroid	AC112491.1	-3.1104	0.000457086	0.0162877	pseudobulk	edgeR	LRT
EarlyErythroid	AC114488.3	-4.26171	0.00196595	0.0401197	pseudobulk	edgeR	LRT
EarlyErythroid	AC117394.2	-3.56678	0.00152678	0.0343189	pseudobulk	edgeR	LRT
EarlyErythroid	AC133550.2	-1.53596	0.00237215	0.0448732	pseudobulk	edgeR	LRT
EarlyErythroid	AC138150.1	-1.72777	0.000350665	0.0136337	pseudobulk	edgeR	LRT
EarlyErythroid	AC142472.1	-1.4187	0.00143392	0.0330431	pseudobulk	edgeR	LRT
EarlyErythroid	ACOX2	-2.79102	0.00260538	0.0475721	pseudobulk	edgeR	LRT
EarlyErythroid	ADAM12	-2.47346	0.0023767	0.0449071	pseudobulk	edgeR	LRT
EarlyErythroid	ADAMTS14	2.11519	0.00180366	0.0381954	pseudobulk	edgeR	LRT
EarlyErythroid	ADGRG5	3.25826	1.42798e-05	0.00129341	pseudobulk	edgeR	LRT
EarlyErythroid	ADM5	1.89784	0.00068207	0.0212656	pseudobulk	edgeR	LRT
EarlyErythroid	ADPRM	-1.17783	0.00263693	0.0480451	pseudobulk	edgeR	LRT
EarlyErythroid	ADSSL1	1.76792	0.00208415	0.0414733	pseudobulk	edgeR	LRT
EarlyErythroid	AES	1.05721	0.00165107	0.0359695	pseudobulk	edgeR	LRT
EarlyErythroid	AGAP2.AS1	-4.66417	4.03529e-06	0.00049137	pseudobulk	edgeR	LRT
EarlyErythroid	AGMO	-4.91399	9.56204e-05	0.00547717	pseudobulk	edgeR	LRT
EarlyErythroid	AGPAT3	1.09832	0.00149561	0.0339085	pseudobulk	edgeR	LRT
EarlyErythroid	AJ009632.2	-2.94708	1.84917e-09	1.0968e-06	pseudobulk	edgeR	LRT
EarlyErythroid	AKAP7	1.42964	4.61027e-05	0.00317487	pseudobulk	edgeR	LRT
EarlyErythroid	AKR1A1	-0.868996	0.00185478	0.0387985	pseudobulk	edgeR	LRT
EarlyErythroid	AKR1C3	-1.20105	1.73354e-05	0.00146888	pseudobulk	edgeR	LRT
EarlyErythroid	AKT1	1.25226	0.00149377	0.0339085	pseudobulk	edgeR	LRT
EarlyErythroid	AL022322.2	-2.5276	0.000560603	0.0185868	pseudobulk	edgeR	LRT
EarlyErythroid	AL022328.4	1.96519	0.00278073	0.0491717	pseudobulk	edgeR	LRT
EarlyErythroid	AL031714.1	2.09139	0.00204566	0.0410248	pseudobulk	edgeR	LRT
EarlyErythroid	AL034397.3	-1.24758	0.00197447	0.0401598	pseudobulk	edgeR	LRT
EarlyErythroid	AL050341.2	-1.55184	5.61243e-06	0.000629242	pseudobulk	edgeR	LRT
EarlyErythroid	AL118516.1	-1.58724	1.48419e-05	0.00133121	pseudobulk	edgeR	LRT
EarlyErythroid	AL121944.1	-1.95036	0.00144322	0.033088	pseudobulk	edgeR	LRT
EarlyErythroid	AL132780.2	-3.62026	7.38659e-05	0.00454238	pseudobulk	edgeR	LRT
EarlyErythroid	AL133342.1	3.03978	0.000521467	0.017756	pseudobulk	edgeR	LRT
EarlyErythroid	AL133523.1	2.68408	0.00118239	0.0295389	pseudobulk	edgeR	LRT
EarlyErythroid	AL135960.1	-3.06577	0.000188328	0.00902884	pseudobulk	edgeR	LRT
EarlyErythroid	AL136454.1	-4.21464	5.3618e-11	4.92937e-08	pseudobulk	edgeR	LRT
EarlyErythroid	AL137779.1	4.95039	0.0021816	0.0426281	pseudobulk	edgeR	LRT
EarlyErythroid	AL137802.2	-2.58856	3.75909e-06	0.000463881	pseudobulk	edgeR	LRT
EarlyErythroid	AL139022.1	4.77739	0.000842853	0.0240272	pseudobulk	edgeR	LRT
EarlyErythroid	AL157895.1	-1.13014	0.000744627	0.0226699	pseudobulk	edgeR	LRT
EarlyErythroid	AL158071.5	-3.81641	0.000918078	0.0253084	pseudobulk	edgeR	LRT
EarlyErythroid	AL158152.1	1.88494	0.00203318	0.0409446	pseudobulk	edgeR	LRT
EarlyErythroid	AL162377.3	2.85504	0.00208393	0.0414733	pseudobulk	edgeR	LRT
EarlyErythroid	AL353622.1	-1.25687	0.00109869	0.028413	pseudobulk	edgeR	LRT
EarlyErythroid	AL355075.4	2.68041	8.81209e-05	0.00510603	pseudobulk	edgeR	LRT
EarlyErythroid	AL358472.2	-1.52595	0.000621164	0.0200727	pseudobulk	edgeR	LRT
EarlyErythroid	AL358781.1	2.53249	0.00103616	0.027295	pseudobulk	edgeR	LRT
EarlyErythroid	AL359636.1	-8.37284	6.02262e-10	3.95492e-07	pseudobulk	edgeR	LRT
EarlyErythroid	AL360091.3	3.11557	0.00136499	0.0322188	pseudobulk	edgeR	LRT
EarlyErythroid	AL590226.1	-1.78436	0.000228028	0.010346	pseudobulk	edgeR	LRT
EarlyErythroid	AL662844.4	-1.72384	6.05964e-05	0.00392812	pseudobulk	edgeR	LRT
EarlyErythroid	AL935212.1	-4.29475	0.00150081	0.0339845	pseudobulk	edgeR	LRT
EarlyErythroid	ALDH7A1	-1.72802	0.000112249	0.00608799	pseudobulk	edgeR	LRT
EarlyErythroid	ALG13.AS1	4.69058	0.000669714	0.0211219	pseudobulk	edgeR	LRT
EarlyErythroid	ALG1L2	-2.48106	7.76521e-05	0.00466261	pseudobulk	edgeR	LRT
EarlyErythroid	ALKBH7	-0.974799	0.00120237	0.0297149	pseudobulk	edgeR	LRT
EarlyErythroid	ALYREF	2.57939	5.90154e-11	5.16722e-08	pseudobulk	edgeR	LRT
EarlyErythroid	AMFR	1.09098	0.00158187	0.0349346	pseudobulk	edgeR	LRT
EarlyErythroid	AMH	2.63535	0.00169358	0.0366043	pseudobulk	edgeR	LRT
EarlyErythroid	ANKLE2	1.20707	0.000559564	0.0185868	pseudobulk	edgeR	LRT
EarlyErythroid	ANKRD30B	-5.06982	0.000604417	0.0196004	pseudobulk	edgeR	LRT
EarlyErythroid	ANKRD37	-2.02932	0.000225056	0.0102938	pseudobulk	edgeR	LRT
EarlyErythroid	ANKRD42	-1.67782	0.000276515	0.0116345	pseudobulk	edgeR	LRT
EarlyErythroid	ANKRD9	1.69392	0.00150872	0.0340796	pseudobulk	edgeR	LRT
EarlyErythroid	ANKS6	1.90924	2.76617e-06	0.000376753	pseudobulk	edgeR	LRT
EarlyErythroid	ANP32D	-3.55507	0.000743375	0.0226699	pseudobulk	edgeR	LRT
EarlyErythroid	ANXA1	-1.92828	5.12926e-05	0.00344204	pseudobulk	edgeR	LRT
EarlyErythroid	ANXA5	1.25627	0.00110605	0.0284831	pseudobulk	edgeR	LRT
EarlyErythroid	ANXA6	-1.43603	0.00245941	0.0459148	pseudobulk	edgeR	LRT
EarlyErythroid	AP001496.2	-4.84679	3.14893e-06	0.000413567	pseudobulk	edgeR	LRT
EarlyErythroid	AP001816.1	-1.19422	0.00119364	0.0296588	pseudobulk	edgeR	LRT
EarlyErythroid	AP3S1	-1.75032	5.23507e-08	1.75446e-05	pseudobulk	edgeR	LRT
EarlyErythroid	APBB3	-1.74203	0.000245655	0.0109475	pseudobulk	edgeR	LRT
EarlyErythroid	APOBEC3H	4.0903	1.07222e-05	0.00104312	pseudobulk	edgeR	LRT
EarlyErythroid	APOL3	-1.81495	0.00143408	0.0330431	pseudobulk	edgeR	LRT
EarlyErythroid	APOL4	2.68379	2.24194e-07	5.50628e-05	pseudobulk	edgeR	LRT
EarlyErythroid	AQP3	3.08966	2.43464e-05	0.00195484	pseudobulk	edgeR	LRT
EarlyErythroid	AREG	-4.50085	0.00015415	0.00761924	pseudobulk	edgeR	LRT
EarlyErythroid	ARHGAP6	-1.92416	0.00134906	0.0320672	pseudobulk	edgeR	LRT
EarlyErythroid	ARHGDIG	3.5501	1.00332e-05	0.00098128	pseudobulk	edgeR	LRT
EarlyErythroid	ARHGEF11	1.97967	0.000362905	0.0139015	pseudobulk	edgeR	LRT
EarlyErythroid	ARHGEF37	-2.00436	0.00250862	0.0464981	pseudobulk	edgeR	LRT
EarlyErythroid	ARHGEF39	-1.17113	0.00274853	0.0488383	pseudobulk	edgeR	LRT
EarlyErythroid	ARIH2OS	-1.28678	0.00183169	0.0385345	pseudobulk	edgeR	LRT
EarlyErythroid	ARL6IP1	-1.20986	5.69378e-06	0.000630672	pseudobulk	edgeR	LRT
EarlyErythroid	ARRDC5	-2.14537	0.00190402	0.0394249	pseudobulk	edgeR	LRT
EarlyErythroid	ARTN	3.43677	8.5272e-05	0.0049933	pseudobulk	edgeR	LRT
EarlyErythroid	ARV1	-0.897899	0.0021778	0.0426031	pseudobulk	edgeR	LRT
EarlyErythroid	ASCC3	1.28243	0.000148274	0.00742864	pseudobulk	edgeR	LRT
EarlyErythroid	ASF1A	-0.930482	0.000807928	0.02358	pseudobulk	edgeR	LRT
EarlyErythroid	ASXL1	1.46742	1.65262e-05	0.00142661	pseudobulk	edgeR	LRT
EarlyErythroid	ATAD2	1.52734	4.4481e-07	9.62203e-05	pseudobulk	edgeR	LRT
EarlyErythroid	ATAD3A	1.61524	0.000867013	0.0245245	pseudobulk	edgeR	LRT
EarlyErythroid	ATAD3B	1.4184	0.00219463	0.0427442	pseudobulk	edgeR	LRT
EarlyErythroid	ATAD5	1.22044	0.000134674	0.00695677	pseudobulk	edgeR	LRT
EarlyErythroid	ATF7IP2	-1.59653	0.0014782	0.0336383	pseudobulk	edgeR	LRT
EarlyErythroid	ATG12	-1.31577	1.36167e-06	0.000219622	pseudobulk	edgeR	LRT
EarlyErythroid	ATP10A	3.56541	5.63032e-05	0.00372391	pseudobulk	edgeR	LRT
EarlyErythroid	ATP1A2	-5.01457	0.00196339	0.040112	pseudobulk	edgeR	LRT
EarlyErythroid	ATP2A2	0.936252	0.00269754	0.0484372	pseudobulk	edgeR	LRT
EarlyErythroid	ATP2A3	1.2993	0.000409949	0.0151546	pseudobulk	edgeR	LRT
EarlyErythroid	ATXN7L3	1.45113	0.00105866	0.027668	pseudobulk	edgeR	LRT
EarlyErythroid	AURKA	-1.69233	3.48413e-08	1.25613e-05	pseudobulk	edgeR	LRT
EarlyErythroid	AURKB	-1.66608	3.07092e-07	6.93863e-05	pseudobulk	edgeR	LRT
EarlyErythroid	AVEN	2.33279	3.94623e-06	0.000483729	pseudobulk	edgeR	LRT
EarlyErythroid	AVPI1	-1.26625	0.0017697	0.0378195	pseudobulk	edgeR	LRT
EarlyErythroid	B3GALT6	1.32953	0.00097826	0.0263743	pseudobulk	edgeR	LRT
EarlyErythroid	B3GAT2	-2.14688	0.000315767	0.0127605	pseudobulk	edgeR	LRT
EarlyErythroid	B3GNT2	0.973079	0.00274565	0.0488383	pseudobulk	edgeR	LRT
EarlyErythroid	B4GALT2	1.09821	0.00127941	0.0308722	pseudobulk	edgeR	LRT
EarlyErythroid	BACE2	1.40464	0.000730193	0.0223844	pseudobulk	edgeR	LRT
EarlyErythroid	BAG1	1.72654	0.00266859	0.0481211	pseudobulk	edgeR	LRT
EarlyErythroid	BAIAP2L1	8.20665	8.37439e-10	5.30965e-07	pseudobulk	edgeR	LRT
EarlyErythroid	BAZ1B	1.2075	0.00113336	0.0290237	pseudobulk	edgeR	LRT
EarlyErythroid	BBC3	2.99423	1.789e-07	4.69919e-05	pseudobulk	edgeR	LRT
EarlyErythroid	BCL2A1	-2.41294	1.56762e-07	4.30205e-05	pseudobulk	edgeR	LRT
EarlyErythroid	BCO2	-2.52408	0.00125146	0.0304372	pseudobulk	edgeR	LRT
EarlyErythroid	BDNF	-5.88893	0.00267264	0.0481211	pseudobulk	edgeR	LRT
EarlyErythroid	BET1	-1.39164	0.00113739	0.029054	pseudobulk	edgeR	LRT
EarlyErythroid	BIRC5	-1.09495	0.000247683	0.0109475	pseudobulk	edgeR	LRT
EarlyErythroid	BOLA1	-1.29237	0.000804386	0.0235513	pseudobulk	edgeR	LRT
EarlyErythroid	BRCA1	1.27142	1.31895e-05	0.00123732	pseudobulk	edgeR	LRT
EarlyErythroid	BRD7	1.42815	3.25457e-05	0.00246262	pseudobulk	edgeR	LRT
EarlyErythroid	BRD9	1.08795	0.00241347	0.0452966	pseudobulk	edgeR	LRT
EarlyErythroid	BRI3	2.28258	3.66575e-06	0.00045542	pseudobulk	edgeR	LRT
EarlyErythroid	BRI3BP	1.20217	0.000710516	0.0219199	pseudobulk	edgeR	LRT
EarlyErythroid	BTBD6	2.0966	0.000112675	0.00608799	pseudobulk	edgeR	LRT
EarlyErythroid	BTN3A2	-1.2164	0.00131906	0.0315391	pseudobulk	edgeR	LRT
EarlyErythroid	BVES	-4.38494	6.26697e-06	0.000677828	pseudobulk	edgeR	LRT
EarlyErythroid	BX284668.6	-3.09918	3.40563e-06	0.000439654	pseudobulk	edgeR	LRT
EarlyErythroid	BX547991.1	-2.05618	0.00184414	0.0386198	pseudobulk	edgeR	LRT
EarlyErythroid	BX890604.1	2.33713	8.34841e-09	3.74396e-06	pseudobulk	edgeR	LRT
EarlyErythroid	C11orf96	2.99462	0.000220856	0.0102168	pseudobulk	edgeR	LRT
EarlyErythroid	C12orf57	-1.35023	5.668e-06	0.000630672	pseudobulk	edgeR	LRT
EarlyErythroid	C12orf73	-1.11067	0.00181264	0.0382652	pseudobulk	edgeR	LRT
EarlyErythroid	C12orf76	-1.19036	4.90088e-05	0.0033375	pseudobulk	edgeR	LRT
EarlyErythroid	C15orf65	-2.03129	1.45772e-05	0.00131387	pseudobulk	edgeR	LRT
EarlyErythroid	C16orf72	1.13046	0.00126313	0.0306805	pseudobulk	edgeR	LRT
EarlyErythroid	C17orf100	-1.96841	0.000376436	0.0142702	pseudobulk	edgeR	LRT
EarlyErythroid	C19orf81	2.85791	0.000332822	0.0131207	pseudobulk	edgeR	LRT
EarlyErythroid	C1orf122	1.15567	0.000641823	0.0205596	pseudobulk	edgeR	LRT
EarlyErythroid	C1orf54	-1.50447	0.000541861	0.018181	pseudobulk	edgeR	LRT
EarlyErythroid	C21orf62.AS1	-1.82179	0.000410021	0.0151546	pseudobulk	edgeR	LRT
EarlyErythroid	C3orf70	1.80108	0.00286138	0.049728	pseudobulk	edgeR	LRT
EarlyErythroid	C5orf15	-1.31551	0.000258723	0.0112362	pseudobulk	edgeR	LRT
EarlyErythroid	C5orf30	-1.63024	3.87966e-05	0.00283076	pseudobulk	edgeR	LRT
EarlyErythroid	C6orf48	-1.71056	1.54142e-05	0.00137583	pseudobulk	edgeR	LRT
EarlyErythroid	C8orf37.AS1	3.54287	0.00144248	0.033088	pseudobulk	edgeR	LRT
EarlyErythroid	C8orf82	2.89854	6.327e-05	0.0040394	pseudobulk	edgeR	LRT
EarlyErythroid	C9orf139	-2.85022	4.6376e-07	9.68995e-05	pseudobulk	edgeR	LRT
EarlyErythroid	C9orf43	-1.87133	2.04448e-05	0.00167075	pseudobulk	edgeR	LRT
EarlyErythroid	CA3.AS1	-2.51981	0.000594953	0.0193618	pseudobulk	edgeR	LRT
EarlyErythroid	CAB39	1.11815	0.00128681	0.03101	pseudobulk	edgeR	LRT
EarlyErythroid	CACNA1A	-1.34893	0.00123488	0.0301537	pseudobulk	edgeR	LRT
EarlyErythroid	CAMLG	-1.49807	1.09976e-05	0.00106428	pseudobulk	edgeR	LRT
EarlyErythroid	CAPN10.DT	-1.9764	0.000792169	0.0234551	pseudobulk	edgeR	LRT
EarlyErythroid	CARMN	-2.50679	0.00155348	0.0346648	pseudobulk	edgeR	LRT
EarlyErythroid	CASP1	-1.88659	0.000791902	0.0234551	pseudobulk	edgeR	LRT
EarlyErythroid	CASP4	-1.42023	6.04945e-07	0.000117085	pseudobulk	edgeR	LRT
EarlyErythroid	CASTOR2	3.46585	5.34517e-05	0.00356093	pseudobulk	edgeR	LRT
EarlyErythroid	CBR3	-1.79753	0.000385349	0.0144896	pseudobulk	edgeR	LRT
EarlyErythroid	CBX4	1.50358	0.000821154	0.0237773	pseudobulk	edgeR	LRT
EarlyErythroid	CCDC102A	2.14057	0.000106486	0.00591528	pseudobulk	edgeR	LRT
EarlyErythroid	CCDC112	-0.926022	0.000630091	0.0202898	pseudobulk	edgeR	LRT
EarlyErythroid	CCDC159	-1.17802	0.000990455	0.0265474	pseudobulk	edgeR	LRT
EarlyErythroid	CCDC26	-1.34569	0.00213448	0.0420651	pseudobulk	edgeR	LRT
EarlyErythroid	CCDC50	2.27994	3.79168e-07	8.29972e-05	pseudobulk	edgeR	LRT
EarlyErythroid	CCDC71L	1.83653	0.000846236	0.0240491	pseudobulk	edgeR	LRT
EarlyErythroid	CCDC74A	-4.43407	0.00247671	0.0461392	pseudobulk	edgeR	LRT
EarlyErythroid	CCDC8	1.80629	0.000314068	0.0127252	pseudobulk	edgeR	LRT
EarlyErythroid	CCDC85C	1.78589	8.59525e-05	0.00501717	pseudobulk	edgeR	LRT
EarlyErythroid	CCL3L1	-4.54837	5.2691e-05	0.00352302	pseudobulk	edgeR	LRT
EarlyErythroid	CCNB1	-1.95998	2.03117e-12	2.48981e-09	pseudobulk	edgeR	LRT
EarlyErythroid	CCNB2	-1.43743	2.91693e-06	0.000391486	pseudobulk	edgeR	LRT
EarlyErythroid	CCNE1	2.57466	2.50037e-08	9.3825e-06	pseudobulk	edgeR	LRT
EarlyErythroid	CCNE2	1.46314	0.0016903	0.0366043	pseudobulk	edgeR	LRT
EarlyErythroid	CCNH	-1.28655	0.000794024	0.0234702	pseudobulk	edgeR	LRT
EarlyErythroid	CCNL1	0.997047	0.0012491	0.0304201	pseudobulk	edgeR	LRT
EarlyErythroid	CD70	6.70857	1.38504e-06	0.00022145	pseudobulk	edgeR	LRT
EarlyErythroid	CD74	-1.38172	0.000234328	0.0105603	pseudobulk	edgeR	LRT
EarlyErythroid	CD81	2.08535	4.51e-07	9.64248e-05	pseudobulk	edgeR	LRT
EarlyErythroid	CDC20	-2.86138	3.93957e-17	1.03481e-13	pseudobulk	edgeR	LRT
EarlyErythroid	CDC25A	1.2448	0.00143198	0.0330431	pseudobulk	edgeR	LRT
EarlyErythroid	CDC25B	-2.08838	1.97428e-06	0.000292481	pseudobulk	edgeR	LRT
EarlyErythroid	CDC25C	-1.65273	3.40953e-05	0.00255882	pseudobulk	edgeR	LRT
EarlyErythroid	CDC42BPA	1.1143	0.00282049	0.0494779	pseudobulk	edgeR	LRT
EarlyErythroid	CDC45	1.06762	0.000331064	0.0131207	pseudobulk	edgeR	LRT
EarlyErythroid	CDC6	1.48008	9.69109e-07	0.000164991	pseudobulk	edgeR	LRT
EarlyErythroid	CDCA3	-1.58315	1.54339e-07	4.29976e-05	pseudobulk	edgeR	LRT
EarlyErythroid	CDCA5	0.989866	0.00157848	0.0349346	pseudobulk	edgeR	LRT
EarlyErythroid	CDH6	-3.95056	0.0026747	0.0481211	pseudobulk	edgeR	LRT
EarlyErythroid	CDH7	-1.81307	0.00150647	0.0340707	pseudobulk	edgeR	LRT
EarlyErythroid	CDK1	-1.10041	0.000253864	0.0110874	pseudobulk	edgeR	LRT
EarlyErythroid	CDK2AP1	2.59389	0.00163341	0.0357542	pseudobulk	edgeR	LRT
EarlyErythroid	CDKN2AIPNL	-1.29565	7.87417e-06	0.000799903	pseudobulk	edgeR	LRT
EarlyErythroid	CDKN3	-2.05815	1.54698e-13	2.37036e-10	pseudobulk	edgeR	LRT
EarlyErythroid	CDT1	1.81667	0.00022332	0.0102467	pseudobulk	edgeR	LRT
EarlyErythroid	CDV3	2.18533	7.96165e-09	3.69088e-06	pseudobulk	edgeR	LRT
EarlyErythroid	CEACAM1	-2.27243	0.000976737	0.0263719	pseudobulk	edgeR	LRT
EarlyErythroid	CEACAM4	-2.42952	0.00129027	0.0310526	pseudobulk	edgeR	LRT
EarlyErythroid	CELSR2	4.6185	0.00169464	0.0366043	pseudobulk	edgeR	LRT
EarlyErythroid	CENPA	-1.86803	4.74514e-05	0.00325555	pseudobulk	edgeR	LRT
EarlyErythroid	CENPE	-1.45868	2.28938e-06	0.000320541	pseudobulk	edgeR	LRT
EarlyErythroid	CENPU	1.05783	0.00151143	0.0340989	pseudobulk	edgeR	LRT
EarlyErythroid	CFAP36	-0.839352	0.0017808	0.0378976	pseudobulk	edgeR	LRT
EarlyErythroid	CHAF1A	1.76161	6.71148e-07	0.000125922	pseudobulk	edgeR	LRT
EarlyErythroid	CHAF1B	1.12487	0.00119533	0.0296607	pseudobulk	edgeR	LRT
EarlyErythroid	CHEK1	1.09135	0.00021313	0.00999699	pseudobulk	edgeR	LRT
EarlyErythroid	CHI3L2	5.53899	0.0014003	0.0325091	pseudobulk	edgeR	LRT
EarlyErythroid	CHKA	1.49193	6.72978e-05	0.00422322	pseudobulk	edgeR	LRT
EarlyErythroid	CHMP1B	-1.15594	0.00139095	0.0324561	pseudobulk	edgeR	LRT
EarlyErythroid	CHPT1	2.01848	1.70109e-05	0.00145479	pseudobulk	edgeR	LRT
EarlyErythroid	CHST12	-1.45931	1.41963e-05	0.00129222	pseudobulk	edgeR	LRT
EarlyErythroid	CITED4	4.16486	2.79028e-06	0.000377242	pseudobulk	edgeR	LRT
EarlyErythroid	CKB	1.46547	1.28063e-06	0.00020838	pseudobulk	edgeR	LRT
EarlyErythroid	CKS2	-1.11839	0.000372329	0.0141446	pseudobulk	edgeR	LRT
EarlyErythroid	CLC	-2.20959	0.000535978	0.0181691	pseudobulk	edgeR	LRT
EarlyErythroid	CLCN1	-4.52279	0.00156568	0.0347682	pseudobulk	edgeR	LRT
EarlyErythroid	CLDN5	-2.69181	0.000831396	0.0238857	pseudobulk	edgeR	LRT
EarlyErythroid	CLEC1B	-5.85159	2.97746e-07	6.84332e-05	pseudobulk	edgeR	LRT
EarlyErythroid	CLEC2D	-1.1231	0.00154084	0.0344665	pseudobulk	edgeR	LRT
EarlyErythroid	CLPTM1L	1.48242	0.000100314	0.00566145	pseudobulk	edgeR	LRT
EarlyErythroid	CLSPN	1.3649	4.69825e-07	9.70636e-05	pseudobulk	edgeR	LRT
EarlyErythroid	CNNM1	1.70412	0.00129686	0.0311297	pseudobulk	edgeR	LRT
EarlyErythroid	CNRIP1	-0.972482	0.000755217	0.0229145	pseudobulk	edgeR	LRT
EarlyErythroid	COCH	1.63812	0.00022759	0.010346	pseudobulk	edgeR	LRT
EarlyErythroid	COL18A1	1.59103	0.00152363	0.03429	pseudobulk	edgeR	LRT
EarlyErythroid	COL6A5	1.92848	0.000898148	0.0250596	pseudobulk	edgeR	LRT
EarlyErythroid	COLEC12	-2.90106	4.7731e-05	0.00326257	pseudobulk	edgeR	LRT
EarlyErythroid	COMMD10	-1.69579	3.95032e-09	2.13631e-06	pseudobulk	edgeR	LRT
EarlyErythroid	COQ5	-0.957149	0.00260119	0.0475721	pseudobulk	edgeR	LRT
EarlyErythroid	CORO1B	-1.052	0.000613827	0.0198705	pseudobulk	edgeR	LRT
EarlyErythroid	COTL1	1.39269	0.00134287	0.0319835	pseudobulk	edgeR	LRT
EarlyErythroid	CPNE7	2.57058	0.00162919	0.0357469	pseudobulk	edgeR	LRT
EarlyErythroid	CRABP2	4.92092	0.000811904	0.0236584	pseudobulk	edgeR	LRT
EarlyErythroid	CREB3L4	-1.25813	6.04945e-05	0.00392812	pseudobulk	edgeR	LRT
EarlyErythroid	CRELD1	-1.30151	0.00218851	0.0427178	pseudobulk	edgeR	LRT
EarlyErythroid	CRHBP	-2.4745	5.90038e-09	2.93217e-06	pseudobulk	edgeR	LRT
EarlyErythroid	CSNK1G2	1.6856	7.57727e-07	0.000137944	pseudobulk	edgeR	LRT
EarlyErythroid	CTNNBIP1	1.54573	0.00177244	0.0378195	pseudobulk	edgeR	LRT
EarlyErythroid	CTU1	4.13912	8.03593e-07	0.000143171	pseudobulk	edgeR	LRT
EarlyErythroid	CUL3	1.32004	3.52634e-05	0.00263573	pseudobulk	edgeR	LRT
EarlyErythroid	CUZD1	-3.42904	0.000139407	0.0071372	pseudobulk	edgeR	LRT
EarlyErythroid	CXCL12	-7.64274	1.96605e-05	0.00162107	pseudobulk	edgeR	LRT
EarlyErythroid	CXCR4	-4.47532	3.62351e-07	8.02718e-05	pseudobulk	edgeR	LRT
EarlyErythroid	CXorf38	1.49929	3.77375e-05	0.00278516	pseudobulk	edgeR	LRT
EarlyErythroid	CXorf40A	-1.70862	3.06175e-05	0.0023555	pseudobulk	edgeR	LRT
EarlyErythroid	CYR61	2.77886	0.000309444	0.0126674	pseudobulk	edgeR	LRT
EarlyErythroid	CYSTM1	-1.55751	0.00053871	0.0181691	pseudobulk	edgeR	LRT
EarlyErythroid	CYTH2	-1.34405	0.00022347	0.0102467	pseudobulk	edgeR	LRT
EarlyErythroid	DAP	1.1393	0.00130606	0.0312689	pseudobulk	edgeR	LRT
EarlyErythroid	DCTN6	-0.939106	0.00116009	0.0292795	pseudobulk	edgeR	LRT
EarlyErythroid	DDAH1	2.36748	1.95991e-06	0.000292481	pseudobulk	edgeR	LRT
EarlyErythroid	DDAH2	-1.08153	0.000253645	0.0110874	pseudobulk	edgeR	LRT
EarlyErythroid	DDIT4	-2.49101	0.00287167	0.0497713	pseudobulk	edgeR	LRT
EarlyErythroid	DDO	-2.84797	0.000152718	0.00756879	pseudobulk	edgeR	LRT
EarlyErythroid	DDX11	0.968759	0.00198468	0.0402193	pseudobulk	edgeR	LRT
EarlyErythroid	DDX39B	1.14053	0.00072783	0.0223789	pseudobulk	edgeR	LRT
EarlyErythroid	DDX6	0.97295	0.001899	0.0393651	pseudobulk	edgeR	LRT
EarlyErythroid	DELE1	-1.11985	0.00270586	0.0484919	pseudobulk	edgeR	LRT
EarlyErythroid	DEPDC1	-1.35497	0.000270382	0.0115008	pseudobulk	edgeR	LRT
EarlyErythroid	DES	-3.47796	0.00012323	0.00649234	pseudobulk	edgeR	LRT
EarlyErythroid	DGKG	-1.69049	0.00179196	0.038091	pseudobulk	edgeR	LRT
EarlyErythroid	DHRS7B	-1.16376	0.00127492	0.0308722	pseudobulk	edgeR	LRT
EarlyErythroid	DLGAP5	-1.31891	0.000369993	0.0141143	pseudobulk	edgeR	LRT
EarlyErythroid	DMC1	1.28218	0.0015198	0.0342458	pseudobulk	edgeR	LRT
EarlyErythroid	DNAJC18	-1.61116	0.000894393	0.0250307	pseudobulk	edgeR	LRT
EarlyErythroid	DNAJC21	1.5026	2.1118e-07	5.37239e-05	pseudobulk	edgeR	LRT
EarlyErythroid	DNAJC25	1.66546	0.000917218	0.0253084	pseudobulk	edgeR	LRT
EarlyErythroid	DNAJC4	-1.08253	0.000319174	0.0128698	pseudobulk	edgeR	LRT
EarlyErythroid	DNAL4	-0.919173	0.00258735	0.0475255	pseudobulk	edgeR	LRT
EarlyErythroid	DNASE1L3	-5.0103	0.000649977	0.0207475	pseudobulk	edgeR	LRT
EarlyErythroid	DNM2	1.08413	0.00166928	0.0362373	pseudobulk	edgeR	LRT
EarlyErythroid	DNM3	-1.86197	0.0027491	0.0488383	pseudobulk	edgeR	LRT
EarlyErythroid	DNMT1	0.798122	0.00267379	0.0481211	pseudobulk	edgeR	LRT
EarlyErythroid	DONSON	1.77962	0.000434847	0.0157083	pseudobulk	edgeR	LRT
EarlyErythroid	DPEP3	-8.08171	3.36347e-12	3.86526e-09	pseudobulk	edgeR	LRT
EarlyErythroid	DPH5	-1.50847	2.95514e-06	0.00039374	pseudobulk	edgeR	LRT
EarlyErythroid	DPP10	3.82308	1.35189e-14	2.25974e-11	pseudobulk	edgeR	LRT
EarlyErythroid	DPP10.AS1	4.97738	9.74297e-08	2.98573e-05	pseudobulk	edgeR	LRT
EarlyErythroid	DRAXIN	-1.91179	0.00175761	0.0377097	pseudobulk	edgeR	LRT
EarlyErythroid	DTL	1.44139	6.53377e-07	0.000124818	pseudobulk	edgeR	LRT
EarlyErythroid	DUOX1	-2.96254	0.000820699	0.0237773	pseudobulk	edgeR	LRT
EarlyErythroid	DUS1L	1.90602	7.7512e-06	0.000796209	pseudobulk	edgeR	LRT
EarlyErythroid	DUSP18	-1.911	0.000446808	0.0160458	pseudobulk	edgeR	LRT
EarlyErythroid	DUSP6	-1.7224	6.43673e-05	0.00408111	pseudobulk	edgeR	LRT
EarlyErythroid	DUT	0.868806	0.00170249	0.0366554	pseudobulk	edgeR	LRT
EarlyErythroid	DYNLL2	1.30391	0.000974776	0.0263577	pseudobulk	edgeR	LRT
EarlyErythroid	DYTN	-1.6851	0.000310019	0.0126674	pseudobulk	edgeR	LRT
EarlyErythroid	E2F1	2.89139	5.59245e-08	1.83622e-05	pseudobulk	edgeR	LRT
EarlyErythroid	E2F2	1.81777	7.72148e-05	0.00466261	pseudobulk	edgeR	LRT
EarlyErythroid	E2F7	2.3713	0.000285774	0.0119693	pseudobulk	edgeR	LRT
EarlyErythroid	ECE1	1.13706	0.00227379	0.0437324	pseudobulk	edgeR	LRT
EarlyErythroid	EDA2R	3.23283	4.36638e-05	0.00304109	pseudobulk	edgeR	LRT
EarlyErythroid	EDRF1	1.01025	0.00257295	0.0474037	pseudobulk	edgeR	LRT
EarlyErythroid	EEF1A1	-1.17856	0.000471376	0.0164775	pseudobulk	edgeR	LRT
EarlyErythroid	EFHC1	-1.06252	0.00229741	0.0441062	pseudobulk	edgeR	LRT
EarlyErythroid	EFHD2	1.52787	0.000354326	0.0137386	pseudobulk	edgeR	LRT
EarlyErythroid	EFNA4	-1.50893	0.00105935	0.027668	pseudobulk	edgeR	LRT
EarlyErythroid	EGLN1	1.70288	0.00271855	0.0486245	pseudobulk	edgeR	LRT
EarlyErythroid	EGOT	2.57438	0.00109351	0.0283362	pseudobulk	edgeR	LRT
EarlyErythroid	EID2	1.65938	0.00187252	0.0390806	pseudobulk	edgeR	LRT
EarlyErythroid	EIF1AY	-10.6066	1.52404e-77	2.80225e-73	pseudobulk	edgeR	LRT
EarlyErythroid	EIF3B	1.38385	0.000188561	0.00902884	pseudobulk	edgeR	LRT
EarlyErythroid	EIF3E	-1.3496	2.31757e-05	0.00187723	pseudobulk	edgeR	LRT
EarlyErythroid	EIF3L	-1.38249	3.92474e-05	0.00283172	pseudobulk	edgeR	LRT
EarlyErythroid	ELAVL1	1.0918	0.000948774	0.0257865	pseudobulk	edgeR	LRT
EarlyErythroid	EMC9	-1.12409	0.000456809	0.0162877	pseudobulk	edgeR	LRT
EarlyErythroid	ENDOG	2.39642	1.37103e-05	0.00126679	pseudobulk	edgeR	LRT
EarlyErythroid	ENTR1	1.64086	4.32414e-06	0.00050642	pseudobulk	edgeR	LRT
EarlyErythroid	EPB41L4A.AS1	-1.38646	0.00276692	0.0490128	pseudobulk	edgeR	LRT
EarlyErythroid	ERAP2	-1.74626	0.000323135	0.0129727	pseudobulk	edgeR	LRT
EarlyErythroid	ERCC6L	1.87865	0.000355802	0.013744	pseudobulk	edgeR	LRT
EarlyErythroid	ERGIC3	-1.40805	6.92817e-05	0.00431968	pseudobulk	edgeR	LRT
EarlyErythroid	ESCO2	1.39223	0.000468557	0.0164102	pseudobulk	edgeR	LRT
EarlyErythroid	EVI2A	-2.59769	2.13294e-07	5.37239e-05	pseudobulk	edgeR	LRT
EarlyErythroid	EVI2B	-1.35516	0.00022115	0.0102168	pseudobulk	edgeR	LRT
EarlyErythroid	EXO1	1.4176	0.00162305	0.0356548	pseudobulk	edgeR	LRT
EarlyErythroid	EXOSC6	1.59422	0.000416237	0.015252	pseudobulk	edgeR	LRT
EarlyErythroid	F8A1	1.99433	1.98217e-06	0.000292481	pseudobulk	edgeR	LRT
EarlyErythroid	FAF1	1.73735	1.78023e-06	0.000275068	pseudobulk	edgeR	LRT
EarlyErythroid	FAM107B	1.58223	0.00139741	0.0325085	pseudobulk	edgeR	LRT
EarlyErythroid	FAM110D	2.30016	0.000246781	0.0109475	pseudobulk	edgeR	LRT
EarlyErythroid	FAM129B	1.29739	0.000526929	0.0179088	pseudobulk	edgeR	LRT
EarlyErythroid	FAM174A	-2.21944	4.35486e-08	1.51081e-05	pseudobulk	edgeR	LRT
EarlyErythroid	FAM184A	3.45147	0.000131875	0.00684969	pseudobulk	edgeR	LRT
EarlyErythroid	FAM215B	-2.03106	0.000394084	0.0147577	pseudobulk	edgeR	LRT
EarlyErythroid	FAM50A	2.54119	5.74184e-07	0.000112314	pseudobulk	edgeR	LRT
EarlyErythroid	FAM69B	1.75217	6.02229e-06	0.000659119	pseudobulk	edgeR	LRT
EarlyErythroid	FAM72C	-2.93832	0.000111597	0.0060708	pseudobulk	edgeR	LRT
EarlyErythroid	FAM72D	-2.38952	5.964e-05	0.00391643	pseudobulk	edgeR	LRT
EarlyErythroid	FAM76B	1.14577	0.00231599	0.044326	pseudobulk	edgeR	LRT
EarlyErythroid	FAM83H	1.98416	0.00213351	0.0420651	pseudobulk	edgeR	LRT
EarlyErythroid	FAM89B	1.8144	5.7735e-05	0.00380492	pseudobulk	edgeR	LRT
EarlyErythroid	FANCI	1.03227	0.00129466	0.0311176	pseudobulk	edgeR	LRT
EarlyErythroid	FBLN1	3.8965	1.25219e-05	0.00118072	pseudobulk	edgeR	LRT
EarlyErythroid	FBLN2	1.92898	9.79092e-06	0.000962704	pseudobulk	edgeR	LRT
EarlyErythroid	FBRS	1.0075	0.00198871	0.0402272	pseudobulk	edgeR	LRT
EarlyErythroid	FBRSL1	1.5199	7.72306e-05	0.00466261	pseudobulk	edgeR	LRT
EarlyErythroid	FBXL6	1.98791	0.000202487	0.00959569	pseudobulk	edgeR	LRT
EarlyErythroid	FCGR2A	1.47703	3.81954e-05	0.002798	pseudobulk	edgeR	LRT
EarlyErythroid	FERMT1	2.28965	0.000790465	0.0234551	pseudobulk	edgeR	LRT
EarlyErythroid	FGFR3	4.1089	0.000340403	0.013317	pseudobulk	edgeR	LRT
EarlyErythroid	FHL1	-1.81569	0.000163027	0.00793198	pseudobulk	edgeR	LRT
EarlyErythroid	FIGN	-8.71563	1.39249e-16	3.20047e-13	pseudobulk	edgeR	LRT
EarlyErythroid	FKBP1C	-3.28733	0.00029073	0.012117	pseudobulk	edgeR	LRT
EarlyErythroid	FNDC10	2.00106	1.173e-07	3.42348e-05	pseudobulk	edgeR	LRT
EarlyErythroid	FNIP1	-1.18173	0.000442255	0.0159134	pseudobulk	edgeR	LRT
EarlyErythroid	FOS	-1.98743	0.00104739	0.0274727	pseudobulk	edgeR	LRT
EarlyErythroid	FOXN3.AS1	2.08779	0.00158267	0.0349346	pseudobulk	edgeR	LRT
EarlyErythroid	FOXN3.AS2	3.08424	0.00123863	0.0302052	pseudobulk	edgeR	LRT
EarlyErythroid	FOXP4.AS1	2.20222	0.00156249	0.0347506	pseudobulk	edgeR	LRT
EarlyErythroid	FRAT1	1.52659	0.000426886	0.0155122	pseudobulk	edgeR	LRT
EarlyErythroid	FRAT2	2.1005	1.36584e-05	0.00126679	pseudobulk	edgeR	LRT
EarlyErythroid	FRMD5	4.55859	0.0010176	0.0269995	pseudobulk	edgeR	LRT
EarlyErythroid	FRMD6.AS1	-1.48372	6.04267e-05	0.00392812	pseudobulk	edgeR	LRT
EarlyErythroid	FSIP1	1.49131	0.00139648	0.0325085	pseudobulk	edgeR	LRT
EarlyErythroid	FSIP2	3.38876	0.00271578	0.0486223	pseudobulk	edgeR	LRT
EarlyErythroid	FXYD5	-1.01918	0.000932111	0.0255421	pseudobulk	edgeR	LRT
EarlyErythroid	G0S2	-4.12387	7.05681e-07	0.000130998	pseudobulk	edgeR	LRT
EarlyErythroid	GABARAPL2	-1.00959	0.000541236	0.018181	pseudobulk	edgeR	LRT
EarlyErythroid	GALM	-1.44512	0.00188231	0.039196	pseudobulk	edgeR	LRT
EarlyErythroid	GALNT1	1.06108	0.00107449	0.0280235	pseudobulk	edgeR	LRT
EarlyErythroid	GALR3	4.3403	1.3901e-09	8.51991e-07	pseudobulk	edgeR	LRT
EarlyErythroid	GAPDHS	-4.53954	0.000884987	0.0248053	pseudobulk	edgeR	LRT
EarlyErythroid	GAS2L3	-2.99958	3.57053e-06	0.000446608	pseudobulk	edgeR	LRT
EarlyErythroid	GATA3	-2.11035	0.000195033	0.00931447	pseudobulk	edgeR	LRT
EarlyErythroid	GFI1B	-1.17424	0.000119988	0.0063397	pseudobulk	edgeR	LRT
EarlyErythroid	GFPT1	1.22472	0.00238534	0.0449071	pseudobulk	edgeR	LRT
EarlyErythroid	GGA2	1.23162	0.00048005	0.0166856	pseudobulk	edgeR	LRT
EarlyErythroid	GIMAP2	-1.75679	2.40508e-08	9.21297e-06	pseudobulk	edgeR	LRT
EarlyErythroid	GINS2	0.789327	0.0025402	0.0469887	pseudobulk	edgeR	LRT
EarlyErythroid	GLRX	-1.64669	6.17736e-06	0.000672089	pseudobulk	edgeR	LRT
EarlyErythroid	GLYATL2	-2.81869	5.45091e-07	0.00010777	pseudobulk	edgeR	LRT
EarlyErythroid	GNB1	0.921519	0.00232357	0.0444111	pseudobulk	edgeR	LRT
EarlyErythroid	GNB2	0.884692	0.00221139	0.0428911	pseudobulk	edgeR	LRT
EarlyErythroid	GNB3	-1.61585	0.00079002	0.0234551	pseudobulk	edgeR	LRT
EarlyErythroid	GOT1	-1.17176	0.000115161	0.0061554	pseudobulk	edgeR	LRT
EarlyErythroid	GPM6B	-1.56208	0.000262055	0.011261	pseudobulk	edgeR	LRT
EarlyErythroid	GPR161	1.74418	0.00101697	0.0269995	pseudobulk	edgeR	LRT
EarlyErythroid	GPR85	-2.30911	0.000915439	0.0253084	pseudobulk	edgeR	LRT
EarlyErythroid	GPRC5D.AS1	-5.05914	3.42316e-10	2.51767e-07	pseudobulk	edgeR	LRT
EarlyErythroid	GRAP2	3.65405	7.97081e-06	0.000805271	pseudobulk	edgeR	LRT
EarlyErythroid	GRIK5	2.14664	0.000151201	0.00753425	pseudobulk	edgeR	LRT
EarlyErythroid	GRK6	1.59596	2.75226e-05	0.00215344	pseudobulk	edgeR	LRT
EarlyErythroid	GSK3A	1.15023	0.00233444	0.044434	pseudobulk	edgeR	LRT
EarlyErythroid	GTSE1	-1.33577	0.000512238	0.0175065	pseudobulk	edgeR	LRT
EarlyErythroid	GYPB	3.31854	7.52639e-08	2.38599e-05	pseudobulk	edgeR	LRT
EarlyErythroid	GYPE	2.13951	0.000797431	0.0234702	pseudobulk	edgeR	LRT
EarlyErythroid	H3F3C	-3.10386	0.000184247	0.00886847	pseudobulk	edgeR	LRT
EarlyErythroid	HDGF	1.50712	4.40951e-06	0.000509922	pseudobulk	edgeR	LRT
EarlyErythroid	HDHD3	-1.03843	0.00158214	0.0349346	pseudobulk	edgeR	LRT
EarlyErythroid	HELLS	1.51249	4.63067e-07	9.68995e-05	pseudobulk	edgeR	LRT
EarlyErythroid	HENMT1	-0.930099	0.00087212	0.0245728	pseudobulk	edgeR	LRT
EarlyErythroid	HES6	3.34052	1.15698e-08	5.0651e-06	pseudobulk	edgeR	LRT
EarlyErythroid	HGH1	1.40907	0.000183447	0.0088531	pseudobulk	edgeR	LRT
EarlyErythroid	HIF1A	1.07898	0.000879774	0.0247346	pseudobulk	edgeR	LRT
EarlyErythroid	HIF1A.AS2	-2.95245	0.00116154	0.0292795	pseudobulk	edgeR	LRT
EarlyErythroid	HIGD1B	-2.80441	0.00236669	0.044816	pseudobulk	edgeR	LRT
EarlyErythroid	HINT1	-1.58829	1.07059e-07	3.22705e-05	pseudobulk	edgeR	LRT
EarlyErythroid	HIST1H1C	1.64965	0.0013557	0.0321643	pseudobulk	edgeR	LRT
EarlyErythroid	HIST1H2AE	1.70788	0.000163066	0.00793198	pseudobulk	edgeR	LRT
EarlyErythroid	HIST1H2AH	2.86528	0.00103437	0.0272869	pseudobulk	edgeR	LRT
EarlyErythroid	HIST1H2AL	2.78851	0.00209431	0.0415557	pseudobulk	edgeR	LRT
EarlyErythroid	HIST1H2BC	1.88428	0.00109418	0.0283362	pseudobulk	edgeR	LRT
EarlyErythroid	HIST1H2BH	1.61052	0.00199677	0.0403458	pseudobulk	edgeR	LRT
EarlyErythroid	HIST1H2BL	2.78281	5.30657e-06	0.0005986	pseudobulk	edgeR	LRT
EarlyErythroid	HIST1H2BM	2.55085	0.000789833	0.0234551	pseudobulk	edgeR	LRT
EarlyErythroid	HIST1H3C	2.52519	0.000257282	0.0112101	pseudobulk	edgeR	LRT
EarlyErythroid	HIST1H3H	1.78215	0.000813226	0.0236595	pseudobulk	edgeR	LRT
EarlyErythroid	HIST1H3J	2.39444	0.0006601	0.0209148	pseudobulk	edgeR	LRT
EarlyErythroid	HIST1H4E	1.65114	0.00202213	0.0407685	pseudobulk	edgeR	LRT
EarlyErythroid	HIST2H2AC	2.18888	0.000272688	0.0115528	pseudobulk	edgeR	LRT
EarlyErythroid	HIST2H2BF	1.56095	0.00258335	0.0475255	pseudobulk	edgeR	LRT
EarlyErythroid	HIST3H2A	-1.13452	0.000672832	0.0211835	pseudobulk	edgeR	LRT
EarlyErythroid	HMGB2	-1.07904	0.000215988	0.0100987	pseudobulk	edgeR	LRT
EarlyErythroid	HMMR	-2.15913	3.00566e-15	5.52651e-12	pseudobulk	edgeR	LRT
EarlyErythroid	HNRNPA0	-1.4991	2.30116e-06	0.000320541	pseudobulk	edgeR	LRT
EarlyErythroid	HNRNPA1	-1.31955	0.0013586	0.0321914	pseudobulk	edgeR	LRT
EarlyErythroid	HNRNPA1P48	-1.39016	0.000382311	0.0144048	pseudobulk	edgeR	LRT
EarlyErythroid	HNRNPAB	1.18342	0.00283623	0.0494779	pseudobulk	edgeR	LRT
EarlyErythroid	HOPX	-1.60754	0.00114984	0.0291214	pseudobulk	edgeR	LRT
EarlyErythroid	HOXA7	-1.49428	8.8308e-05	0.00510603	pseudobulk	edgeR	LRT
EarlyErythroid	HOXB7	-3.91297	1.94938e-06	0.000292481	pseudobulk	edgeR	LRT
EarlyErythroid	HRAS	1.98432	0.000454395	0.0162548	pseudobulk	edgeR	LRT
EarlyErythroid	HSD3B7	1.92895	4.7691e-06	0.000548059	pseudobulk	edgeR	LRT
EarlyErythroid	HSPA5	2.13502	1.06755e-06	0.0001784	pseudobulk	edgeR	LRT
EarlyErythroid	HTRA3	3.59172	0.00287071	0.0497713	pseudobulk	edgeR	LRT
EarlyErythroid	HYLS1	-2.20949	0.000157969	0.00776625	pseudobulk	edgeR	LRT
EarlyErythroid	ID1	-2.72646	0.000249265	0.010991	pseudobulk	edgeR	LRT
EarlyErythroid	ID2	-2.1543	0.000624544	0.0201465	pseudobulk	edgeR	LRT
EarlyErythroid	IDS	-1.81255	6.26378e-05	0.004027	pseudobulk	edgeR	LRT
EarlyErythroid	IER5	3.0428	3.99769e-19	1.22509e-15	pseudobulk	edgeR	LRT
EarlyErythroid	IFIT1B	-5.6713	2.58968e-05	0.00204363	pseudobulk	edgeR	LRT
EarlyErythroid	IFITM2	1.42895	1.2349e-05	0.00117648	pseudobulk	edgeR	LRT
EarlyErythroid	IFT27	-1.28296	4.09927e-05	0.00291017	pseudobulk	edgeR	LRT
EarlyErythroid	IFT46	-1.06648	0.00184409	0.0386198	pseudobulk	edgeR	LRT
EarlyErythroid	IGBP1	-1.11322	0.00204823	0.0410248	pseudobulk	edgeR	LRT
EarlyErythroid	IGFBP2	4.32444	0.000682369	0.0212656	pseudobulk	edgeR	LRT
EarlyErythroid	IL12A	-2.00349	0.000638629	0.0205147	pseudobulk	edgeR	LRT
EarlyErythroid	IL1B	-1.62016	0.000130757	0.00681086	pseudobulk	edgeR	LRT
EarlyErythroid	IL4R	1.44063	0.00157598	0.0349346	pseudobulk	edgeR	LRT
EarlyErythroid	ILK	-0.793047	0.00259779	0.0475721	pseudobulk	edgeR	LRT
EarlyErythroid	ING2	1.28249	0.000580663	0.0189976	pseudobulk	edgeR	LRT
EarlyErythroid	ING4	-0.94499	0.000827877	0.0238592	pseudobulk	edgeR	LRT
EarlyErythroid	IRAK1	1.33385	0.0013985	0.0325085	pseudobulk	edgeR	LRT
EarlyErythroid	IRX1	-4.26763	4.29123e-06	0.000505787	pseudobulk	edgeR	LRT
EarlyErythroid	ISOC1	-1.2256	6.50648e-05	0.00411116	pseudobulk	edgeR	LRT
EarlyErythroid	JAG2	4.50553	0.00281154	0.0494697	pseudobulk	edgeR	LRT
EarlyErythroid	JAGN1	-0.963568	0.000474624	0.0165596	pseudobulk	edgeR	LRT
EarlyErythroid	JAML	-2.56207	0.000639305	0.0205147	pseudobulk	edgeR	LRT
EarlyErythroid	JOSD1	0.863817	0.00193044	0.0398071	pseudobulk	edgeR	LRT
EarlyErythroid	JUN	2.69819	0.000105846	0.00589756	pseudobulk	edgeR	LRT
EarlyErythroid	JUND	2.44658	2.57721e-16	5.26523e-13	pseudobulk	edgeR	LRT
EarlyErythroid	KALRN	-2.65834	0.000650532	0.0207475	pseudobulk	edgeR	LRT
EarlyErythroid	KANSL1.AS1	-1.98392	0.000350723	0.0136337	pseudobulk	edgeR	LRT
EarlyErythroid	KANTR	-1.14705	0.00108748	0.0283196	pseudobulk	edgeR	LRT
EarlyErythroid	KCMF1	1.421	0.000980213	0.0263883	pseudobulk	edgeR	LRT
EarlyErythroid	KCNJ8	-2.56623	0.000327274	0.0130708	pseudobulk	edgeR	LRT
EarlyErythroid	KCTD1	-1.96824	0.00122152	0.0299467	pseudobulk	edgeR	LRT
EarlyErythroid	KDELC2	1.36784	0.0014705	0.0335043	pseudobulk	edgeR	LRT
EarlyErythroid	KDM5C	0.961262	0.00169614	0.0366043	pseudobulk	edgeR	LRT
EarlyErythroid	KDM6A	1.3698	0.000415634	0.015252	pseudobulk	edgeR	LRT
EarlyErythroid	KHDRBS3	2.05318	0.00123488	0.0301537	pseudobulk	edgeR	LRT
EarlyErythroid	KIAA1324L	2.16951	1.82852e-05	0.00153568	pseudobulk	edgeR	LRT
EarlyErythroid	KIF13A	1.10727	0.000206636	0.0097421	pseudobulk	edgeR	LRT
EarlyErythroid	KIF20A	-2.31164	1.40084e-05	0.00128145	pseudobulk	edgeR	LRT
EarlyErythroid	KIFC3	1.52417	0.000707801	0.0218728	pseudobulk	edgeR	LRT
EarlyErythroid	KLC4	-1.29363	0.00187768	0.0391439	pseudobulk	edgeR	LRT
EarlyErythroid	KLRB1	-2.91228	0.000872683	0.0245728	pseudobulk	edgeR	LRT
EarlyErythroid	KMT2B	1.41864	0.000104015	0.00581312	pseudobulk	edgeR	LRT
EarlyErythroid	KNSTRN	-1.34727	7.50879e-06	0.000781432	pseudobulk	edgeR	LRT
EarlyErythroid	KRBOX1	-3.81143	0.00207889	0.0414583	pseudobulk	edgeR	LRT
EarlyErythroid	KYNU	-2.328	0.000858548	0.0243613	pseudobulk	edgeR	LRT
EarlyErythroid	LAMP1	1.66527	0.000216397	0.0100987	pseudobulk	edgeR	LRT
EarlyErythroid	LAX1	-2.35414	0.000684707	0.0213024	pseudobulk	edgeR	LRT
EarlyErythroid	LDHC	4.78612	3.03477e-05	0.00234455	pseudobulk	edgeR	LRT
EarlyErythroid	LEAP2	-1.92079	0.000555311	0.0184973	pseudobulk	edgeR	LRT
EarlyErythroid	LGALS3BP	-1.90571	0.00138586	0.0323786	pseudobulk	edgeR	LRT
EarlyErythroid	LIG1	1.34753	5.91026e-06	0.00065073	pseudobulk	edgeR	LRT
EarlyErythroid	LINC00221	-6.25496	0.000289985	0.012117	pseudobulk	edgeR	LRT
EarlyErythroid	LINC00624	3.4644	1.23345e-05	0.00117648	pseudobulk	edgeR	LRT
EarlyErythroid	LINC00891	-1.38738	7.62671e-05	0.00464346	pseudobulk	edgeR	LRT
EarlyErythroid	LINC00992	-3.322	0.00183914	0.0386198	pseudobulk	edgeR	LRT
EarlyErythroid	LINC01134	-2.42486	0.0023497	0.0445589	pseudobulk	edgeR	LRT
EarlyErythroid	LINC01184	-1.10715	0.000270835	0.0115008	pseudobulk	edgeR	LRT
EarlyErythroid	LINC01560	-1.67153	0.00101426	0.0269887	pseudobulk	edgeR	LRT
EarlyErythroid	LINC01589	-4.78527	0.000429793	0.0155563	pseudobulk	edgeR	LRT
EarlyErythroid	LINC01597	-5.57021	6.83933e-11	5.71612e-08	pseudobulk	edgeR	LRT
EarlyErythroid	LINC01641	-2.6881	2.5294e-05	0.00200466	pseudobulk	edgeR	LRT
EarlyErythroid	LINC01759	5.2067	9.18805e-07	0.000159378	pseudobulk	edgeR	LRT
EarlyErythroid	LINC01765	-2.83902	1.38448e-05	0.00127282	pseudobulk	edgeR	LRT
EarlyErythroid	LINC01970	-2.22366	0.00164646	0.0359115	pseudobulk	edgeR	LRT
EarlyErythroid	LINC02298	5.02939	0.000577638	0.0189323	pseudobulk	edgeR	LRT
EarlyErythroid	LINC02470	-6.70848	2.44506e-07	5.83861e-05	pseudobulk	edgeR	LRT
EarlyErythroid	LINC02550	-4.54086	1.90245e-05	0.00158282	pseudobulk	edgeR	LRT
EarlyErythroid	LMNTD1	-3.97316	0.000262745	0.0112613	pseudobulk	edgeR	LRT
EarlyErythroid	LRCH4	-1.13113	0.00249099	0.0462646	pseudobulk	edgeR	LRT
EarlyErythroid	LRRC24	3.07443	7.11575e-05	0.0044053	pseudobulk	edgeR	LRT
EarlyErythroid	LRRC61	-1.06697	0.00196116	0.040112	pseudobulk	edgeR	LRT
EarlyErythroid	LRRC75B	1.42482	0.000673973	0.0211835	pseudobulk	edgeR	LRT
EarlyErythroid	LSM14B	1.54385	6.98468e-06	0.00073387	pseudobulk	edgeR	LRT
EarlyErythroid	LTA4H	-0.856934	0.00198247	0.0402193	pseudobulk	edgeR	LRT
EarlyErythroid	LTB	2.19174	0.000107927	0.00595934	pseudobulk	edgeR	LRT
EarlyErythroid	LTBP1	-2.22471	0.000313122	0.0127252	pseudobulk	edgeR	LRT
EarlyErythroid	LTK	2.01411	0.000141059	0.00714784	pseudobulk	edgeR	LRT
EarlyErythroid	LURAP1L	-3.04157	0.000651075	0.0207475	pseudobulk	edgeR	LRT
EarlyErythroid	LY86.AS1	-3.34813	0.0025899	0.0475255	pseudobulk	edgeR	LRT
EarlyErythroid	LYPD6B	-5.53218	0.00229865	0.0441062	pseudobulk	edgeR	LRT
EarlyErythroid	LYPD8	-1.87053	0.00130154	0.0312014	pseudobulk	edgeR	LRT
EarlyErythroid	LYRM7	-1.36992	2.16109e-06	0.000310437	pseudobulk	edgeR	LRT
EarlyErythroid	LYZ	1.17863	0.00269361	0.0484139	pseudobulk	edgeR	LRT
EarlyErythroid	MALT1	1.57843	0.00205502	0.0410714	pseudobulk	edgeR	LRT
EarlyErythroid	MAN1A1	1.35428	0.00201571	0.0406838	pseudobulk	edgeR	LRT
EarlyErythroid	MANBAL	-1.71158	0.000371033	0.0141246	pseudobulk	edgeR	LRT
EarlyErythroid	MANEAL	3.58714	2.74035e-05	0.00215328	pseudobulk	edgeR	LRT
EarlyErythroid	MAP2K2	2.55596	1.72535e-07	4.59769e-05	pseudobulk	edgeR	LRT
EarlyErythroid	MAP4K4	1.23176	3.98593e-05	0.00285173	pseudobulk	edgeR	LRT
EarlyErythroid	MAP7D1	1.2437	0.00196866	0.0401306	pseudobulk	edgeR	LRT
EarlyErythroid	MAP7D2	3.76468	9.31398e-05	0.00535175	pseudobulk	edgeR	LRT
EarlyErythroid	MAPK12	1.47885	0.000747572	0.02272	pseudobulk	edgeR	LRT
EarlyErythroid	MAPK6	1.10973	0.00194757	0.040011	pseudobulk	edgeR	LRT
EarlyErythroid	MAPK8IP1	-3.88099	0.000868299	0.0245245	pseudobulk	edgeR	LRT
EarlyErythroid	MAPK9	1.21246	0.000803871	0.0235513	pseudobulk	edgeR	LRT
EarlyErythroid	MARVELD1	1.03968	0.00264509	0.0480461	pseudobulk	edgeR	LRT
EarlyErythroid	MASTL	1.40862	1.94172e-05	0.00160822	pseudobulk	edgeR	LRT
EarlyErythroid	MAT2A	-1.29712	0.000114031	0.00611277	pseudobulk	edgeR	LRT
EarlyErythroid	MAT2B	-0.884295	0.00282712	0.0494779	pseudobulk	edgeR	LRT
EarlyErythroid	MAZ	1.11933	0.0016685	0.0362373	pseudobulk	edgeR	LRT
EarlyErythroid	MBD3	1.16424	0.00127657	0.0308722	pseudobulk	edgeR	LRT
EarlyErythroid	MCM10	1.43823	1.60174e-05	0.00139911	pseudobulk	edgeR	LRT
EarlyErythroid	MCM3	0.957656	0.0010199	0.0270216	pseudobulk	edgeR	LRT
EarlyErythroid	MCM4	1.98874	1.51112e-06	0.000239526	pseudobulk	edgeR	LRT
EarlyErythroid	MCM6	1.39068	0.000107047	0.00592856	pseudobulk	edgeR	LRT
EarlyErythroid	MCMBP	1.31171	0.000538503	0.0181691	pseudobulk	edgeR	LRT
EarlyErythroid	MCOLN2	-3.39641	1.82908e-05	0.00153568	pseudobulk	edgeR	LRT
EarlyErythroid	MDGA2	-6.31559	7.07816e-09	3.4249e-06	pseudobulk	edgeR	LRT
EarlyErythroid	MDK	-1.31381	0.00104252	0.0273841	pseudobulk	edgeR	LRT
EarlyErythroid	MDM2	1.28529	0.0019629	0.040112	pseudobulk	edgeR	LRT
EarlyErythroid	MED11	-1.12585	0.00120744	0.0297576	pseudobulk	edgeR	LRT
EarlyErythroid	MED7	-1.29297	0.000149741	0.00748178	pseudobulk	edgeR	LRT
EarlyErythroid	MEF2C.AS1	-1.1235	0.00262625	0.0479057	pseudobulk	edgeR	LRT
EarlyErythroid	METAP1D	-1.38944	1.897e-05	0.00158282	pseudobulk	edgeR	LRT
EarlyErythroid	MEX3A	-1.26762	0.000502996	0.0172937	pseudobulk	edgeR	LRT
EarlyErythroid	MGAT4B	2.47882	4.14264e-06	0.000496719	pseudobulk	edgeR	LRT
EarlyErythroid	MGST2	-0.98176	0.00116632	0.0293366	pseudobulk	edgeR	LRT
EarlyErythroid	MID1IP1	-1.07569	0.00279197	0.0492196	pseudobulk	edgeR	LRT
EarlyErythroid	MIF.AS1	-1.81119	0.00163865	0.0357838	pseudobulk	edgeR	LRT
EarlyErythroid	MIR34AHG	6.89051	3.55871e-06	0.000446608	pseudobulk	edgeR	LRT
EarlyErythroid	MIR99AHG	-1.77024	0.00231671	0.044326	pseudobulk	edgeR	LRT
EarlyErythroid	MKRN3	-6.58093	1.26809e-06	0.000208182	pseudobulk	edgeR	LRT
EarlyErythroid	MLLT11	-1.27665	0.00023894	0.0107418	pseudobulk	edgeR	LRT
EarlyErythroid	MLXIPL	-3.24204	0.00189827	0.0393651	pseudobulk	edgeR	LRT
EarlyErythroid	MMP15	4.78109	1.14175e-05	0.00109912	pseudobulk	edgeR	LRT
[truncated: 12,713 more rows]

## Sheet: non-del(5q)diagnosedVsHealthy
cell_type	gene	avg_logFC	p_val	p_val_adj	de_family	de_method	de_type
Basophil	AC007114.2	-5.24782	0.000316708	0.0379092	pseudobulk	edgeR	LRT
Basophil	AC013394.1	3.40011	3.14056e-08	7.72352e-05	pseudobulk	edgeR	LRT
Basophil	AC044849.1	2.33011	0.000352359	0.0388676	pseudobulk	edgeR	LRT
Basophil	AC073610.3	-3.75784	0.000343858	0.0388676	pseudobulk	edgeR	LRT
Basophil	AC136475.1	-2.92133	0.000391587	0.0411017	pseudobulk	edgeR	LRT
Basophil	ACBD3	1.68885	0.000436207	0.0417104	pseudobulk	edgeR	LRT
Basophil	AKAP12	2.46266	0.000322989	0.0380999	pseudobulk	edgeR	LRT
Basophil	AL031777.3	2.31034	0.000239565	0.0327488	pseudobulk	edgeR	LRT
Basophil	AL035078.1	-3.18984	1.59054e-05	0.00592504	pseudobulk	edgeR	LRT
Basophil	AL136454.1	-4.37195	2.03554e-10	8.46685e-07	pseudobulk	edgeR	LRT
Basophil	AL157895.1	-2.48438	1.32963e-07	0.000201446	pseudobulk	edgeR	LRT
Basophil	AL590617.2	3.78126	0.000435005	0.0417104	pseudobulk	edgeR	LRT
Basophil	ALDH1A1	-1.85369	0.000112487	0.0205666	pseudobulk	edgeR	LRT
Basophil	ALOX5AP	-1.44323	0.000199103	0.0292965	pseudobulk	edgeR	LRT
Basophil	ALYREF	1.71315	8.01674e-05	0.0168839	pseudobulk	edgeR	LRT
Basophil	AP1S1	-1.72784	0.000510303	0.046601	pseudobulk	edgeR	LRT
Basophil	AP3S1	-1.47529	0.000452328	0.0427604	pseudobulk	edgeR	LRT
Basophil	APOC1	-2.48986	1.90651e-06	0.00122457	pseudobulk	edgeR	LRT
Basophil	ASF1A	-1.70497	9.88824e-05	0.0189057	pseudobulk	edgeR	LRT
Basophil	ASXL1	1.48266	0.000558601	0.0497005	pseudobulk	edgeR	LRT
Basophil	ATF7IP2	-3.23508	8.05084e-08	0.000158317	pseudobulk	edgeR	LRT
Basophil	ATG16L1	2.40634	0.000410869	0.0416832	pseudobulk	edgeR	LRT
Basophil	ATP6V0E1	-1.62459	6.08539e-05	0.013406	pseudobulk	edgeR	LRT
Basophil	BOLA1	-2.05805	0.000156137	0.0259781	pseudobulk	edgeR	LRT
Basophil	BRI3	2.02208	8.75321e-06	0.00396758	pseudobulk	edgeR	LRT
Basophil	BRK1	-1.38557	0.000471465	0.0435791	pseudobulk	edgeR	LRT
Basophil	C14orf119	-1.78461	0.00018932	0.0290386	pseudobulk	edgeR	LRT
Basophil	C1orf54	-3.64687	3.1443e-05	0.0085762	pseudobulk	edgeR	LRT
Basophil	C5orf15	-1.72183	8.18851e-05	0.01703	pseudobulk	edgeR	LRT
Basophil	C5orf30	-2.0286	0.000268539	0.0343688	pseudobulk	edgeR	LRT
Basophil	C8orf82	2.21358	0.000214887	0.0310894	pseudobulk	edgeR	LRT
Basophil	CAPN7	1.60583	0.000552401	0.0494132	pseudobulk	edgeR	LRT
Basophil	CCDC28B	-1.57832	0.000101108	0.0189057	pseudobulk	edgeR	LRT
Basophil	CCL3	-6.8929	1.04425e-06	0.000755399	pseudobulk	edgeR	LRT
Basophil	CCNL1	1.47324	0.000121334	0.0216303	pseudobulk	edgeR	LRT
Basophil	CD151	-2.31182	1.12552e-06	0.000780267	pseudobulk	edgeR	LRT
Basophil	CD81	1.51571	0.000264206	0.0340765	pseudobulk	edgeR	LRT
Basophil	CDV3	1.88612	5.55218e-06	0.00297991	pseudobulk	edgeR	LRT
Basophil	CITED4	3.47175	1.45291e-07	0.000201446	pseudobulk	edgeR	LRT
Basophil	CKLF	-1.51181	0.00032517	0.0380999	pseudobulk	edgeR	LRT
Basophil	CNKSR3	-1.5893	0.000132216	0.0225276	pseudobulk	edgeR	LRT
Basophil	CNRIP1	-2.38296	2.32937e-08	7.72352e-05	pseudobulk	edgeR	LRT
Basophil	COLEC12	-4.12118	2.81062e-05	0.00806261	pseudobulk	edgeR	LRT
Basophil	CRYBB2	4.40599	0.000343024	0.0388676	pseudobulk	edgeR	LRT
Basophil	CSGALNACT2	1.63624	0.000433542	0.0417104	pseudobulk	edgeR	LRT
Basophil	CSNK1G2	1.52611	0.000361318	0.0392486	pseudobulk	edgeR	LRT
Basophil	CTU1	4.0415	1.44074e-07	0.000201446	pseudobulk	edgeR	LRT
Basophil	CYB561D2	-1.6318	0.000512561	0.046601	pseudobulk	edgeR	LRT
Basophil	CYTL1	-1.59249	0.000122205	0.0216303	pseudobulk	edgeR	LRT
Basophil	DDIT3	2.6061	1.96027e-05	0.00655499	pseudobulk	edgeR	LRT
Basophil	DNAJC25	2.1171	0.000278785	0.0346151	pseudobulk	edgeR	LRT
Basophil	DPP10	3.43168	3.52209e-05	0.00887886	pseudobulk	edgeR	LRT
Basophil	EIF1AY	-10.472	6.79012e-33	1.12974e-28	pseudobulk	edgeR	LRT
Basophil	EPCAM	-2.08305	0.000273269	0.0344443	pseudobulk	edgeR	LRT
Basophil	ERGIC3	-1.47205	0.000352115	0.0388676	pseudobulk	edgeR	LRT
Basophil	EXOSC3	-1.94225	4.23554e-05	0.0103634	pseudobulk	edgeR	LRT
Basophil	EXOSC4	-1.55209	0.000272438	0.0344443	pseudobulk	edgeR	LRT
Basophil	EXOSC6	1.76212	6.12366e-05	0.013406	pseudobulk	edgeR	LRT
Basophil	FAM110A	2.06401	0.000523528	0.0473394	pseudobulk	edgeR	LRT
Basophil	FAM199X	1.83007	0.000240134	0.0327488	pseudobulk	edgeR	LRT
Basophil	FAM81B	-4.73962	1.76741e-07	0.00021163	pseudobulk	edgeR	LRT
Basophil	FCER1A	-1.77567	8.8232e-06	0.00396758	pseudobulk	edgeR	LRT
Basophil	FCER1G	-1.89309	1.96989e-05	0.00655499	pseudobulk	edgeR	LRT
Basophil	FKBP14	1.5524	0.000350597	0.0388676	pseudobulk	edgeR	LRT
Basophil	GABARAPL2	-1.4734	0.000261279	0.0340765	pseudobulk	edgeR	LRT
Basophil	GLRX5	1.97318	6.28411e-05	0.0135786	pseudobulk	edgeR	LRT
Basophil	GPR85	-2.93366	0.000229102	0.031765	pseudobulk	edgeR	LRT
Basophil	GPRC5D.AS1	-5.42927	0.000392786	0.0411017	pseudobulk	edgeR	LRT
Basophil	GSEC	-2.20784	0.000129406	0.0225228	pseudobulk	edgeR	LRT
Basophil	H1FX	2.34886	0.000191231	0.0290386	pseudobulk	edgeR	LRT
Basophil	HIST1H2BC	2.24363	0.000287344	0.0354135	pseudobulk	edgeR	LRT
Basophil	HIST2H2AC	1.82821	0.000218736	0.031153	pseudobulk	edgeR	LRT
Basophil	HLA.DRB5	-2.63184	1.00927e-05	0.00419808	pseudobulk	edgeR	LRT
Basophil	HSPA5	1.91337	2.92519e-05	0.00824903	pseudobulk	edgeR	LRT
Basophil	ID2	-2.53137	2.25161e-05	0.00693746	pseudobulk	edgeR	LRT
Basophil	IDNK	-1.8123	0.000414372	0.0417104	pseudobulk	edgeR	LRT
Basophil	IER5	1.98038	4.24256e-06	0.00243406	pseudobulk	edgeR	LRT
Basophil	IFITM3	-1.65675	0.000332283	0.0383926	pseudobulk	edgeR	LRT
Basophil	IGFBP2	2.77315	0.000321036	0.0380999	pseudobulk	edgeR	LRT
Basophil	IGHA1	-7.3418	8.2196e-07	0.000651227	pseudobulk	edgeR	LRT
Basophil	IGLC2	-5.71666	3.03873e-06	0.00187253	pseudobulk	edgeR	LRT
Basophil	IL1B	-2.29883	2.17841e-07	0.000226527	pseudobulk	edgeR	LRT
Basophil	ISCA2	-1.4855	0.000352747	0.0388676	pseudobulk	edgeR	LRT
Basophil	JAGN1	-1.52226	0.000276232	0.034556	pseudobulk	edgeR	LRT
Basophil	JAK3	1.82497	0.00018006	0.0285318	pseudobulk	edgeR	LRT
Basophil	JUN	4.65742	4.88665e-14	4.0652e-10	pseudobulk	edgeR	LRT
Basophil	JUND	2.48297	3.24947e-08	7.72352e-05	pseudobulk	edgeR	LRT
Basophil	KANSL1.AS1	-2.0751	0.000376151	0.0398624	pseudobulk	edgeR	LRT
Basophil	KDM6A	1.72667	0.000182066	0.0285776	pseudobulk	edgeR	LRT
Basophil	KLRB1	-4.10539	0.000422782	0.0417104	pseudobulk	edgeR	LRT
Basophil	KRCC1	-1.71493	0.000109367	0.0202183	pseudobulk	edgeR	LRT
Basophil	LINC01641	-2.87904	1.45473e-05	0.00562879	pseudobulk	edgeR	LRT
Basophil	LXN	-2.04665	6.74877e-06	0.00340261	pseudobulk	edgeR	LRT
Basophil	MAGEF1	-1.61114	0.000431969	0.0417104	pseudobulk	edgeR	LRT
Basophil	MAGEH1	-1.80801	0.000176729	0.0282733	pseudobulk	edgeR	LRT
Basophil	MAP2K2	1.59172	0.000220943	0.031153	pseudobulk	edgeR	LRT
Basophil	MEIOC	4.72614	0.000264146	0.0340765	pseudobulk	edgeR	LRT
Basophil	MEX3C	2.23814	8.78255e-07	0.0006642	pseudobulk	edgeR	LRT
Basophil	MIPEP	-1.93009	0.000475649	0.043723	pseudobulk	edgeR	LRT
Basophil	MLLT11	-1.89384	0.000149633	0.0251473	pseudobulk	edgeR	LRT
Basophil	MRPL48	-1.5246	0.000359429	0.0392486	pseudobulk	edgeR	LRT
Basophil	MRPS6	-1.81095	2.42311e-05	0.00725147	pseudobulk	edgeR	LRT
Basophil	MS4A2	-1.64957	5.17017e-05	0.0119474	pseudobulk	edgeR	LRT
Basophil	MS4A3	-1.39149	0.00042221	0.0417104	pseudobulk	edgeR	LRT
Basophil	MT.ATP8	2.13968	5.13113e-05	0.0119474	pseudobulk	edgeR	LRT
Basophil	MXD1	2.24709	1.6775e-05	0.00606744	pseudobulk	edgeR	LRT
Basophil	NACA2	-1.97487	8.89048e-05	0.0178217	pseudobulk	edgeR	LRT
Basophil	NBEAL1	-2.43746	2.12515e-07	0.000226527	pseudobulk	edgeR	LRT
Basophil	NDUFA8	-1.4838	0.000200376	0.0292965	pseudobulk	edgeR	LRT
Basophil	NFKBIZ	1.50167	0.00026339	0.0340765	pseudobulk	edgeR	LRT
Basophil	NHSL2	-2.49061	7.19124e-05	0.0153395	pseudobulk	edgeR	LRT
Basophil	NPW	2.66438	4.7307e-06	0.00262364	pseudobulk	edgeR	LRT
Basophil	NRROS	-1.71639	0.000242495	0.0328019	pseudobulk	edgeR	LRT
Basophil	OCEL1	-2.0808	0.000424404	0.0417104	pseudobulk	edgeR	LRT
Basophil	OXA1L	-1.3967	0.000422434	0.0417104	pseudobulk	edgeR	LRT
Basophil	PABPC3	-2.49389	0.000373883	0.0398624	pseudobulk	edgeR	LRT
Basophil	PAXBP1	1.81883	0.00019373	0.0290386	pseudobulk	edgeR	LRT
Basophil	PCAT18	-4.88066	6.36462e-07	0.000529473	pseudobulk	edgeR	LRT
Basophil	PDCD7	1.62091	0.000159227	0.0261499	pseudobulk	edgeR	LRT
Basophil	PGP	1.82253	0.000260211	0.0340765	pseudobulk	edgeR	LRT
Basophil	PIGA	2.45201	5.45693e-05	0.0124373	pseudobulk	edgeR	LRT
Basophil	PIK3R1	1.51307	0.000546739	0.0491711	pseudobulk	edgeR	LRT
Basophil	PIM2	-2.69509	3.10788e-05	0.0085762	pseudobulk	edgeR	LRT
Basophil	PLAC9	-6.06543	2.44069e-05	0.00725147	pseudobulk	edgeR	LRT
Basophil	PLCB1	1.82908	0.000365641	0.0392486	pseudobulk	edgeR	LRT
Basophil	PODXL2	3.59423	9.10251e-06	0.00398546	pseudobulk	edgeR	LRT
Basophil	PPA2	-1.59459	0.000193587	0.0290386	pseudobulk	edgeR	LRT
Basophil	PPP1R14B	2.38656	1.78075e-07	0.00021163	pseudobulk	edgeR	LRT
Basophil	PPP1R35	2.02729	4.66043e-05	0.0110772	pseudobulk	edgeR	LRT
Basophil	PRPF4B	1.41536	0.000462336	0.0433783	pseudobulk	edgeR	LRT
Basophil	PRSS3	-5.27136	8.8515e-05	0.0178217	pseudobulk	edgeR	LRT
Basophil	PSMB10	-2.22183	2.76414e-05	0.00806261	pseudobulk	edgeR	LRT
Basophil	PTGER2	-1.9551	3.45417e-05	0.00887886	pseudobulk	edgeR	LRT
Basophil	RARRES3	-1.94174	9.42216e-05	0.018443	pseudobulk	edgeR	LRT
Basophil	RHOB	4.80822	1.25649e-05	0.00497748	pseudobulk	edgeR	LRT
Basophil	RNF145	1.57463	0.000329686	0.0383589	pseudobulk	edgeR	LRT
Basophil	RNF169	1.73276	0.000471208	0.0435791	pseudobulk	edgeR	LRT
Basophil	RNF187	1.45593	0.000396611	0.0411502	pseudobulk	edgeR	LRT
Basophil	RNF19A	1.58251	0.000464078	0.0433783	pseudobulk	edgeR	LRT
Basophil	RNF5	-1.82366	1.1894e-05	0.00482665	pseudobulk	edgeR	LRT
Basophil	RPL10L	-4.93444	1.91361e-06	0.00122457	pseudobulk	edgeR	LRT
Basophil	RPL31	-1.73529	4.07022e-05	0.0101075	pseudobulk	edgeR	LRT
Basophil	RPS17	-2.22864	9.67032e-06	0.00412551	pseudobulk	edgeR	LRT
Basophil	RPS26	-1.56177	0.000220542	0.031153	pseudobulk	edgeR	LRT
Basophil	S100A11	-2.13054	5.64413e-07	0.000494247	pseudobulk	edgeR	LRT
Basophil	S100A4	-1.46397	0.000223503	0.0312491	pseudobulk	edgeR	LRT
Basophil	S100A6	-1.40933	0.000435784	0.0417104	pseudobulk	edgeR	LRT
Basophil	SAP30	2.15237	3.36499e-05	0.00887886	pseudobulk	edgeR	LRT
Basophil	SEC61A2	2.76647	0.000302558	0.0370144	pseudobulk	edgeR	LRT
Basophil	SFT2D1	-1.66628	3.38646e-05	0.00887886	pseudobulk	edgeR	LRT
Basophil	SMIM1	-2.30698	3.23448e-06	0.00192197	pseudobulk	edgeR	LRT
Basophil	SNAPIN	-1.81102	9.08775e-05	0.0180002	pseudobulk	edgeR	LRT
Basophil	SNRPN	-1.74388	0.000364695	0.0392486	pseudobulk	edgeR	LRT
Basophil	SPATA24	-5.15964	0.000190457	0.0290386	pseudobulk	edgeR	LRT
Basophil	SPATS2L	1.6734	0.000450211	0.0427604	pseudobulk	edgeR	LRT
Basophil	STK17A	2.14311	1.60252e-05	0.00592504	pseudobulk	edgeR	LRT
Basophil	STX4	-1.86327	0.000114095	0.0206338	pseudobulk	edgeR	LRT
Basophil	TAPT1	1.97111	4.50513e-05	0.0108632	pseudobulk	edgeR	LRT
Basophil	TGIF1	-1.76788	0.000129955	0.0225228	pseudobulk	edgeR	LRT
Basophil	TIPIN	-1.97467	1.93343e-05	0.00655499	pseudobulk	edgeR	LRT
Basophil	TMBIM4	-1.36092	0.000405895	0.0414671	pseudobulk	edgeR	LRT
Basophil	TMEM136	-2.26946	0.000406247	0.0414671	pseudobulk	edgeR	LRT
Basophil	TMEM173	-1.62586	3.47348e-05	0.00887886	pseudobulk	edgeR	LRT
Basophil	TMEM255B	-6.15405	3.79644e-07	0.000350918	pseudobulk	edgeR	LRT
Basophil	TPGS1	2.30323	6.04459e-05	0.013406	pseudobulk	edgeR	LRT
Basophil	TPSAB1	-4.27736	3.31276e-13	1.83726e-09	pseudobulk	edgeR	LRT
Basophil	TRIB2	-2.47765	2.11238e-05	0.00688323	pseudobulk	edgeR	LRT
Basophil	TSC22D3	-3.32422	8.56383e-08	0.000158317	pseudobulk	edgeR	LRT
Basophil	UBE2C	-1.58361	8.80951e-05	0.0178217	pseudobulk	edgeR	LRT
Basophil	UBE2M	2.20605	6.15228e-06	0.0031988	pseudobulk	edgeR	LRT
Basophil	UBE2T	-1.82353	0.000101131	0.0189057	pseudobulk	edgeR	LRT
Basophil	UQCRHL	-2.50644	2.16125e-05	0.00688323	pseudobulk	edgeR	LRT
Basophil	USP12	1.63875	0.000174633	0.0282092	pseudobulk	edgeR	LRT
Basophil	USP36	1.63415	0.000398196	0.0411502	pseudobulk	edgeR	LRT
Basophil	VPREB1	3.09845	0.000314701	0.0379092	pseudobulk	edgeR	LRT
Basophil	VPREB3	6.62181	2.62691e-07	0.000257097	pseudobulk	edgeR	LRT
Basophil	VPS25	-1.56652	0.000200733	0.0292965	pseudobulk	edgeR	LRT
Basophil	WDR34	-1.63742	0.000346116	0.0388676	pseudobulk	edgeR	LRT
Basophil	WHAMM	2.29942	7.34782e-06	0.00359568	pseudobulk	edgeR	LRT
Basophil	ZBTB11	1.61806	0.000160313	0.0261499	pseudobulk	edgeR	LRT
Basophil	ZCCHC8	1.69803	0.00013269	0.0225276	pseudobulk	edgeR	LRT
Basophil	ZDHHC12	-1.47396	0.00025302	0.0339496	pseudobulk	edgeR	LRT
Basophil	ZFP36	-3.05117	7.6636e-06	0.00364305	pseudobulk	edgeR	LRT
Basophil	ZNF563	-5.08784	0.000316414	0.0379092	pseudobulk	edgeR	LRT
Basophil	ZNF787	2.09182	1.84849e-05	0.00654364	pseudobulk	edgeR	LRT
Basophil	ZNF805	3.37388	9.98901e-05	0.0189057	pseudobulk	edgeR	LRT
Basophil	ZNF90	-2.27438	2.19264e-05	0.00688323	pseudobulk	edgeR	LRT
CLP	AAK1	1.45429	0.000986322	0.0261397	pseudobulk	edgeR	LRT
CLP	ABHD14B	-1.69037	6.83443e-05	0.0043031	pseudobulk	edgeR	LRT
CLP	AC004069.1	-2.82581	0.00225036	0.0448116	pseudobulk	edgeR	LRT
CLP	AC004941.1	4.7829	0.000374191	0.0134124	pseudobulk	edgeR	LRT
CLP	AC005224.4	4.25922	0.000312179	0.0118713	pseudobulk	edgeR	LRT
CLP	AC005670.2	3.63521	5.51086e-07	0.000117355	pseudobulk	edgeR	LRT
CLP	AC005726.5	-2.11289	0.000314329	0.0119031	pseudobulk	edgeR	LRT
CLP	AC006064.4	-2.09109	0.000653277	0.0200084	pseudobulk	edgeR	LRT
CLP	AC007240.1	1.98301	0.00243295	0.0469497	pseudobulk	edgeR	LRT
CLP	AC007993.3	-1.81817	0.000338125	0.0124991	pseudobulk	edgeR	LRT
CLP	AC008735.2	3.60396	0.00201389	0.0418523	pseudobulk	edgeR	LRT
CLP	AC009509.1	-3.90936	0.00263461	0.048862	pseudobulk	edgeR	LRT
CLP	AC012645.2	-5.2594	0.0023146	0.0458155	pseudobulk	edgeR	LRT
CLP	AC013394.1	2.8671	5.8614e-05	0.00381644	pseudobulk	edgeR	LRT
CLP	AC020916.1	-3.06561	0.000276719	0.0110002	pseudobulk	edgeR	LRT
CLP	AC023855.1	4.49949	0.00172821	0.037918	pseudobulk	edgeR	LRT
CLP	AC025171.3	-3.44948	2.20003e-05	0.00186961	pseudobulk	edgeR	LRT
CLP	AC025171.4	-3.14839	0.000241944	0.0103045	pseudobulk	edgeR	LRT
CLP	AC025887.2	-5.70547	3.09466e-05	0.00244614	pseudobulk	edgeR	LRT
CLP	AC044849.1	2.75913	0.000431076	0.0147237	pseudobulk	edgeR	LRT
CLP	AC073082.1	-3.60362	0.002539	0.0480197	pseudobulk	edgeR	LRT
CLP	AC073610.3	-8.04712	1.94154e-09	2.19649e-06	pseudobulk	edgeR	LRT
CLP	AC087627.1	3.28012	0.00220633	0.0441475	pseudobulk	edgeR	LRT
CLP	AC091057.6	3.03091	2.27884e-05	0.00191857	pseudobulk	edgeR	LRT
CLP	AC093157.1	-1.36819	0.00244233	0.0469804	pseudobulk	edgeR	LRT
CLP	AC098487.1	-2.03175	0.000877047	0.024291	pseudobulk	edgeR	LRT
CLP	AC099489.1	-3.07758	0.00023343	0.0100568	pseudobulk	edgeR	LRT
CLP	AC100830.2	-3.66046	0.00149208	0.0346433	pseudobulk	edgeR	LRT
CLP	AC125603.1	-2.70014	4.79065e-05	0.00334809	pseudobulk	edgeR	LRT
CLP	AC132192.1	2.53226	0.00265137	0.0490149	pseudobulk	edgeR	LRT
CLP	AC132872.2	-4.51888	0.00206057	0.0423516	pseudobulk	edgeR	LRT
CLP	AC133550.2	-2.338	0.000196122	0.00889724	pseudobulk	edgeR	LRT
CLP	AC145285.2	-2.37261	0.00227026	0.0450592	pseudobulk	edgeR	LRT
CLP	ACACB	-2.0201	0.000831039	0.0236353	pseudobulk	edgeR	LRT
CLP	ACOX2	-3.60336	0.00024366	0.010329	pseudobulk	edgeR	LRT
CLP	ACP5	-2.08319	2.7019e-05	0.00219314	pseudobulk	edgeR	LRT
CLP	ACSL6	-3.34689	0.00263578	0.048862	pseudobulk	edgeR	LRT
CLP	ACY3	-1.35777	0.00269723	0.0497175	pseudobulk	edgeR	LRT
CLP	ADA	-1.19143	0.001322	0.0318698	pseudobulk	edgeR	LRT
CLP	ADPRM	-1.55938	0.000134342	0.00679251	pseudobulk	edgeR	LRT
CLP	AHCTF1	1.64478	0.000368758	0.0132702	pseudobulk	edgeR	LRT
CLP	AIF1L	-2.28501	0.00033332	0.012389	pseudobulk	edgeR	LRT
CLP	AKAP12	5.76555	5.34922e-05	0.00361147	pseudobulk	edgeR	LRT
CLP	AKR1C3	-1.36018	0.000354997	0.0129814	pseudobulk	edgeR	LRT
CLP	AL022328.4	2.09578	0.00193854	0.0408968	pseudobulk	edgeR	LRT
CLP	AL024508.2	-2.1809	0.000186197	0.00860115	pseudobulk	edgeR	LRT
CLP	AL034397.3	-2.15117	7.57196e-07	0.000141299	pseudobulk	edgeR	LRT
CLP	AL035563.1	-1.90827	0.00158671	0.0359912	pseudobulk	edgeR	LRT
CLP	AL049597.2	-2.88902	0.000991949	0.0262121	pseudobulk	edgeR	LRT
CLP	AL121944.1	-2.05879	0.000534222	0.017237	pseudobulk	edgeR	LRT
CLP	AL133342.1	4.77989	9.16864e-06	0.000954049	pseudobulk	edgeR	LRT
CLP	AL136454.1	-4.07711	8.62522e-09	4.33681e-06	pseudobulk	edgeR	LRT
CLP	AL137802.2	-2.76222	0.00010331	0.0057165	pseudobulk	edgeR	LRT
CLP	AL138820.1	2.49882	0.00143438	0.033803	pseudobulk	edgeR	LRT
CLP	AL157895.1	-2.08519	0.00022543	0.00983255	pseudobulk	edgeR	LRT
CLP	AL158152.1	2.62631	0.00254145	0.0480197	pseudobulk	edgeR	LRT
CLP	AL161912.2	4.23228	0.000106608	0.00579917	pseudobulk	edgeR	LRT
CLP	AL355075.4	2.80171	5.03879e-09	3.14507e-06	pseudobulk	edgeR	LRT
CLP	AL357060.1	-1.52098	5.74759e-05	0.0037633	pseudobulk	edgeR	LRT
CLP	AL359636.1	-5.78666	4.16209e-05	0.00310033	pseudobulk	edgeR	LRT
CLP	AL390198.1	-4.84357	0.00134195	0.0322019	pseudobulk	edgeR	LRT
CLP	AL391987.4	-5.26748	3.44637e-05	0.00265458	pseudobulk	edgeR	LRT
CLP	AL590764.1	-2.24057	0.000143505	0.00709724	pseudobulk	edgeR	LRT
CLP	AL672277.1	5.29127	7.32584e-05	0.00452446	pseudobulk	edgeR	LRT
CLP	ALDH1B1	-1.87044	0.00239947	0.0465761	pseudobulk	edgeR	LRT
CLP	ALDOC	-2.40855	0.000438512	0.0148921	pseudobulk	edgeR	LRT
CLP	ALKBH2	-1.71532	8.13009e-05	0.00480924	pseudobulk	edgeR	LRT
CLP	ALKBH7	-1.12388	0.00151559	0.0349759	pseudobulk	edgeR	LRT
CLP	ALYREF	2.46874	5.4395e-10	8.95094e-07	pseudobulk	edgeR	LRT
CLP	AMH	3.06039	0.0020941	0.0426161	pseudobulk	edgeR	LRT
CLP	AMZ2	-1.22439	0.00214547	0.0432686	pseudobulk	edgeR	LRT
CLP	ANAPC13	-1.36882	0.000165293	0.00777134	pseudobulk	edgeR	LRT
CLP	ANKLE2	1.33354	0.00113578	0.0289154	pseudobulk	edgeR	LRT
CLP	ANKRD30B	-4.96621	0.00159588	0.0360658	pseudobulk	edgeR	LRT
CLP	ANLN	3.53827	1.06902e-11	3.87006e-08	pseudobulk	edgeR	LRT
CLP	ANP32E	1.95073	1.62512e-06	0.000248887	pseudobulk	edgeR	LRT
CLP	AP001059.2	3.12285	0.000527771	0.0171204	pseudobulk	edgeR	LRT
CLP	AP001059.3	5.75955	1.25041e-07	3.4821e-05	pseudobulk	edgeR	LRT
CLP	AP001496.2	-4.44893	2.87534e-05	0.0022928	pseudobulk	edgeR	LRT
CLP	AP002387.2	-1.36884	0.00214155	0.0432635	pseudobulk	edgeR	LRT
CLP	AP005131.1	4.83719	0.000682096	0.0205434	pseudobulk	edgeR	LRT
CLP	APOLD1	3.02739	6.97942e-05	0.00434139	pseudobulk	edgeR	LRT
CLP	AQP5	3.54261	0.00168074	0.0374208	pseudobulk	edgeR	LRT
CLP	AREG	-3.14196	0.0011244	0.0287876	pseudobulk	edgeR	LRT
CLP	ARF6	1.16066	0.00153817	0.0352568	pseudobulk	edgeR	LRT
CLP	ARHGAP11A	2.99276	3.18592e-09	2.38218e-06	pseudobulk	edgeR	LRT
CLP	ARHGAP19	2.2366	0.000123923	0.00640894	pseudobulk	edgeR	LRT
CLP	ARHGAP21	1.65827	0.00187619	0.0400956	pseudobulk	edgeR	LRT
CLP	ARL5B	1.31592	0.00175813	0.0382959	pseudobulk	edgeR	LRT
CLP	ARMCX1	-1.28987	0.00115613	0.0292686	pseudobulk	edgeR	LRT
CLP	ARPP21	3.37301	0.00181184	0.0392298	pseudobulk	edgeR	LRT
CLP	ASAP1	1.32046	0.00113337	0.0288945	pseudobulk	edgeR	LRT
CLP	ASPM	3.54955	2.26418e-08	9.45407e-06	pseudobulk	edgeR	LRT
CLP	ASXL1	1.86155	1.20502e-05	0.00116021	pseudobulk	edgeR	LRT
CLP	ATAD2	2.00579	1.28332e-06	0.000211377	pseudobulk	edgeR	LRT
CLP	ATAD3A	1.49711	0.000792409	0.0228035	pseudobulk	edgeR	LRT
CLP	ATAD5	1.54349	6.90273e-05	0.0043085	pseudobulk	edgeR	LRT
CLP	ATG9B	-3.294	2.80788e-05	0.00225596	pseudobulk	edgeR	LRT
CLP	ATL2	1.43243	0.00169902	0.0375048	pseudobulk	edgeR	LRT
CLP	ATP2A1	-2.37833	9.92226e-05	0.00552624	pseudobulk	edgeR	LRT
CLP	ATP6V0E1	-1.44527	0.00118492	0.0297068	pseudobulk	edgeR	LRT
CLP	AURKA	2.52128	0.000445908	0.0150867	pseudobulk	edgeR	LRT
CLP	AURKB	2.68165	5.36702e-05	0.00361147	pseudobulk	edgeR	LRT
CLP	AVEN	1.83913	0.000799158	0.0229248	pseudobulk	edgeR	LRT
CLP	AVPI1	-2.97175	1.22865e-05	0.00117051	pseudobulk	edgeR	LRT
CLP	B3GALT2	4.68125	0.000984792	0.0261397	pseudobulk	edgeR	LRT
CLP	B3GNT8	-1.92177	0.00246208	0.04716	pseudobulk	edgeR	LRT
CLP	BABAM2	-1.30796	0.00169499	0.0374846	pseudobulk	edgeR	LRT
CLP	BACH2	2.08053	0.00208709	0.0425434	pseudobulk	edgeR	LRT
CLP	BATF	-1.4526	0.00154092	0.0352568	pseudobulk	edgeR	LRT
CLP	BBC3	3.56743	0.000425834	0.0147117	pseudobulk	edgeR	LRT
CLP	BCL2A1	-2.74652	4.68267e-07	0.000102122	pseudobulk	edgeR	LRT
CLP	BCL2L10	-2.44888	4.42343e-05	0.00323993	pseudobulk	edgeR	LRT
CLP	BCL6	1.96244	0.000279509	0.0110467	pseudobulk	edgeR	LRT
CLP	BCO2	-2.37905	0.000319669	0.01208	pseudobulk	edgeR	LRT
CLP	BIK	-1.89902	0.000845711	0.0236969	pseudobulk	edgeR	LRT
CLP	BIN2	-1.30908	0.00141967	0.0335477	pseudobulk	edgeR	LRT
CLP	BOLA1	-1.40908	0.00220725	0.0441475	pseudobulk	edgeR	LRT
CLP	BRCA2	1.6556	9.63638e-05	0.00541941	pseudobulk	edgeR	LRT
CLP	BRD1	1.45262	0.00114343	0.0290285	pseudobulk	edgeR	LRT
CLP	BRD7	1.68938	1.77132e-05	0.00157944	pseudobulk	edgeR	LRT
CLP	BRI3	2.30236	1.72346e-05	0.00155206	pseudobulk	edgeR	LRT
CLP	BRK1	-1.40028	0.000255707	0.0106863	pseudobulk	edgeR	LRT
CLP	BTBD6	3.76695	3.82823e-08	1.39446e-05	pseudobulk	edgeR	LRT
CLP	BTD	-1.67608	0.000812569	0.0231992	pseudobulk	edgeR	LRT
CLP	BTG3	1.24791	0.00201845	0.0418554	pseudobulk	edgeR	LRT
CLP	BTN3A2	-1.39902	0.00104303	0.0271263	pseudobulk	edgeR	LRT
CLP	BUB1	2.72031	8.44337e-05	0.00494607	pseudobulk	edgeR	LRT
CLP	BUB1B	2.82373	2.609e-09	2.38218e-06	pseudobulk	edgeR	LRT
CLP	BX890604.1	1.89169	0.000155861	0.00746361	pseudobulk	edgeR	LRT
CLP	C11orf74	-1.40485	0.000880082	0.024291	pseudobulk	edgeR	LRT
CLP	C12orf76	-1.18045	0.00189242	0.0402997	pseudobulk	edgeR	LRT
CLP	C14orf119	-1.62855	0.000840153	0.0236353	pseudobulk	edgeR	LRT
CLP	C16orf45	-1.86821	0.00159059	0.0360342	pseudobulk	edgeR	LRT
CLP	C16orf54	-1.55639	8.05128e-05	0.00478867	pseudobulk	edgeR	LRT
CLP	C17orf100	-2.3428	0.000836989	0.0236353	pseudobulk	edgeR	LRT
CLP	C1orf162	-1.24758	0.00188964	0.0402878	pseudobulk	edgeR	LRT
CLP	C21orf58	1.66566	0.00101142	0.0266101	pseudobulk	edgeR	LRT
CLP	C2orf48	2.45842	0.000158893	0.00758872	pseudobulk	edgeR	LRT
CLP	C3orf14	-1.79735	0.000968277	0.0259516	pseudobulk	edgeR	LRT
CLP	C5orf63	-1.7824	0.000286359	0.0111711	pseudobulk	edgeR	LRT
CLP	C6orf48	-1.4456	0.000859584	0.0239374	pseudobulk	edgeR	LRT
CLP	C9orf139	-1.93287	0.000132299	0.00674577	pseudobulk	edgeR	LRT
CLP	C9orf43	-1.77825	0.00044733	0.0150893	pseudobulk	edgeR	LRT
CLP	CA8	-2.95704	0.000608891	0.0191014	pseudobulk	edgeR	LRT
CLP	CAB39	1.46624	0.000456358	0.0153458	pseudobulk	edgeR	LRT
CLP	CACNA2D4	-1.82381	0.000914391	0.0248893	pseudobulk	edgeR	LRT
CLP	CALHM2	-1.35414	0.00153924	0.0352568	pseudobulk	edgeR	LRT
CLP	CASP1	-1.42224	0.000626799	0.0193941	pseudobulk	edgeR	LRT
CLP	CASP4	-1.32421	0.000972482	0.025981	pseudobulk	edgeR	LRT
CLP	CASTOR2	2.98773	0.00118794	0.0297412	pseudobulk	edgeR	LRT
CLP	CAVIN2	-2.38481	4.67583e-06	0.000571873	pseudobulk	edgeR	LRT
CLP	CBX4	1.39064	0.00174846	0.0381965	pseudobulk	edgeR	LRT
CLP	CBY1	-1.39558	0.00265221	0.0490149	pseudobulk	edgeR	LRT
CLP	CCDC159	-2.05146	0.000163077	0.0077355	pseudobulk	edgeR	LRT
CLP	CCDC189	-1.66312	0.000132118	0.00674577	pseudobulk	edgeR	LRT
CLP	CCDC71	-2.37162	0.000838106	0.0236353	pseudobulk	edgeR	LRT
CLP	CCDC71L	1.90822	0.000105961	0.00579457	pseudobulk	edgeR	LRT
CLP	CCDC81	4.32193	0.000163248	0.0077355	pseudobulk	edgeR	LRT
CLP	CCDC85C	2.4345	0.00136848	0.0327224	pseudobulk	edgeR	LRT
CLP	CCL3	-4.75177	7.14267e-07	0.000140532	pseudobulk	edgeR	LRT
CLP	CCL3L1	-4.67895	2.21683e-06	0.00031349	pseudobulk	edgeR	LRT
CLP	CCL4L2	-6.35686	5.40793e-09	3.26296e-06	pseudobulk	edgeR	LRT
CLP	CCL5	-3.18028	4.4569e-05	0.00323993	pseudobulk	edgeR	LRT
CLP	CCNA2	2.46867	1.41897e-06	0.000227299	pseudobulk	edgeR	LRT
CLP	CCNDBP1	-1.5417	2.00556e-05	0.0017287	pseudobulk	edgeR	LRT
CLP	CCNE1	2.05327	0.000233434	0.0100568	pseudobulk	edgeR	LRT
CLP	CCNF	3.52313	8.79311e-06	0.000930784	pseudobulk	edgeR	LRT
CLP	CCNH	-1.37668	0.000685773	0.0205569	pseudobulk	edgeR	LRT
CLP	CCR7	-2.69884	6.98538e-07	0.000138948	pseudobulk	edgeR	LRT
CLP	CCSAP	1.90564	0.000288037	0.0111712	pseudobulk	edgeR	LRT
CLP	CD19	3.68739	0.000153757	0.00743858	pseudobulk	edgeR	LRT
CLP	CD2	-1.72883	7.7271e-05	0.00466227	pseudobulk	edgeR	LRT
CLP	CD24	5.4785	8.07982e-06	0.000886381	pseudobulk	edgeR	LRT
CLP	CD247	-2.56846	0.00268905	0.0496173	pseudobulk	edgeR	LRT
CLP	CD300A	-1.91806	1.09818e-05	0.00110434	pseudobulk	edgeR	LRT
CLP	CD300LF	-1.57109	0.000646937	0.0198478	pseudobulk	edgeR	LRT
CLP	CD33	-1.92424	0.000107961	0.00583344	pseudobulk	edgeR	LRT
CLP	CD7	-2.44852	3.3784e-06	0.00044583	pseudobulk	edgeR	LRT
CLP	CD74	-1.56309	9.75187e-05	0.0054481	pseudobulk	edgeR	LRT
CLP	CD81	2.2156	4.31231e-06	0.000538325	pseudobulk	edgeR	LRT
CLP	CDC20	1.846	0.00130221	0.0315124	pseudobulk	edgeR	LRT
CLP	CDC25A	1.52915	0.00106108	0.0275562	pseudobulk	edgeR	LRT
CLP	CDCA2	3.56328	3.55333e-09	2.38218e-06	pseudobulk	edgeR	LRT
CLP	CDCA3	3.67099	7.29722e-10	1.0958e-06	pseudobulk	edgeR	LRT
CLP	CDCA5	2.05634	6.45107e-07	0.000132694	pseudobulk	edgeR	LRT
CLP	CDCA8	2.54229	3.9046e-05	0.00292208	pseudobulk	edgeR	LRT
CLP	CDIP1	-1.70984	7.4621e-05	0.00453775	pseudobulk	edgeR	LRT
CLP	CDK1	1.94872	0.000132852	0.00675493	pseudobulk	edgeR	LRT
CLP	CDK14	2.13931	5.31226e-06	0.000632613	pseudobulk	edgeR	LRT
CLP	CDK5RAP2	1.39714	0.000467194	0.0156316	pseudobulk	edgeR	LRT
CLP	CDKN1B	1.4942	0.00165162	0.0369542	pseudobulk	edgeR	LRT
CLP	CDKN2A	2.76777	0.000811574	0.0231992	pseudobulk	edgeR	LRT
CLP	CDKN2D	2.57389	7.70931e-07	0.000142394	pseudobulk	edgeR	LRT
CLP	CDT1	1.68136	0.000283902	0.0111303	pseudobulk	edgeR	LRT
CLP	CDV3	2.12975	2.04002e-07	5.35164e-05	pseudobulk	edgeR	LRT
CLP	CEACAM4	-2.81061	0.000224901	0.00983255	pseudobulk	edgeR	LRT
CLP	CEBPA.DT	-2.56693	0.00212757	0.0431256	pseudobulk	edgeR	LRT
CLP	CEBPB.AS1	-2.61339	0.0018555	0.0397944	pseudobulk	edgeR	LRT
CLP	CELF2.AS1	4.91204	0.000758132	0.0222275	pseudobulk	edgeR	LRT
CLP	CENPA	3.87463	1.79516e-07	4.77856e-05	pseudobulk	edgeR	LRT
CLP	CENPE	2.665	1.67268e-06	0.000248887	pseudobulk	edgeR	LRT
CLP	CENPF	2.72764	2.29311e-07	5.92965e-05	pseudobulk	edgeR	LRT
CLP	CENPL	1.72983	4.44196e-05	0.00323993	pseudobulk	edgeR	LRT
CLP	CENPU	1.29717	0.00149078	0.0346433	pseudobulk	edgeR	LRT
CLP	CEP152	1.62715	0.00013596	0.00685517	pseudobulk	edgeR	LRT
CLP	CEP55	3.61439	3.36995e-09	2.38218e-06	pseudobulk	edgeR	LRT
CLP	CEP76	1.32418	0.00205254	0.0423516	pseudobulk	edgeR	LRT
CLP	CFAP298	-1.13915	0.00249976	0.0477301	pseudobulk	edgeR	LRT
CLP	CHAF1A	1.44249	4.59508e-05	0.00327463	pseudobulk	edgeR	LRT
CLP	CHD3	1.53762	0.000120927	0.00632389	pseudobulk	edgeR	LRT
CLP	CHD7	4.33175	0.000106706	0.00579917	pseudobulk	edgeR	LRT
CLP	CHST12	-1.42867	0.000635456	0.0195952	pseudobulk	edgeR	LRT
CLP	CIP2A	1.37751	0.00260587	0.0487182	pseudobulk	edgeR	LRT
CLP	CIT	2.79493	7.48101e-07	0.000141299	pseudobulk	edgeR	LRT
CLP	CITED4	3.56786	1.74554e-08	8.10156e-06	pseudobulk	edgeR	LRT
CLP	CKAP2	1.42091	0.000461172	0.0154587	pseudobulk	edgeR	LRT
CLP	CKAP2L	3.2246	3.85188e-08	1.39446e-05	pseudobulk	edgeR	LRT
CLP	CKAP5	1.51482	0.000681256	0.0205434	pseudobulk	edgeR	LRT
CLP	CLDN5	-4.04837	9.74268e-05	0.0054481	pseudobulk	edgeR	LRT
CLP	CLEC9A	-2.34332	0.000747561	0.0220384	pseudobulk	edgeR	LRT
CLP	CLIC4	1.80168	0.000103902	0.0057165	pseudobulk	edgeR	LRT
CLP	CLPTM1L	1.47892	0.000338356	0.0124991	pseudobulk	edgeR	LRT
CLP	CMPK2	1.81674	0.00254843	0.0481013	pseudobulk	edgeR	LRT
CLP	CMTM8	2.36826	0.000973157	0.025981	pseudobulk	edgeR	LRT
CLP	CNKSR1	-2.13271	0.00217882	0.0438113	pseudobulk	edgeR	LRT
CLP	COCH	2.27386	0.000266986	0.010835	pseudobulk	edgeR	LRT
CLP	COL5A1	3.17834	9.14394e-05	0.0052378	pseudobulk	edgeR	LRT
CLP	COMMD10	-1.51826	5.69277e-05	0.00376076	pseudobulk	edgeR	LRT
CLP	COMMD5	-1.45833	0.00206082	0.0423516	pseudobulk	edgeR	LRT
CLP	CORO1A	-1.20272	0.0026537	0.0490149	pseudobulk	edgeR	LRT
CLP	CORO2B	4.51467	0.000261896	0.0107972	pseudobulk	edgeR	LRT
CLP	CR1	2.7127	0.00127596	0.0311276	pseudobulk	edgeR	LRT
CLP	CRHBP	-1.71239	0.000284083	0.0111303	pseudobulk	edgeR	LRT
CLP	CRMP1	7.57734	2.35033e-08	9.45407e-06	pseudobulk	edgeR	LRT
CLP	CRNDE	3.76203	3.60866e-06	0.000466574	pseudobulk	edgeR	LRT
CLP	CRYGD	-2.02712	1.16214e-05	0.00113096	pseudobulk	edgeR	LRT
CLP	CSF3R	-1.49241	0.00189868	0.0403381	pseudobulk	edgeR	LRT
CLP	CSGALNACT2	1.41232	0.00240861	0.0465792	pseudobulk	edgeR	LRT
CLP	CSNK1G2	1.61641	6.44931e-05	0.0040961	pseudobulk	edgeR	LRT
CLP	CTDSPL2	1.43579	0.00108245	0.027911	pseudobulk	edgeR	LRT
CLP	CTGF	4.85083	4.70444e-05	0.00332198	pseudobulk	edgeR	LRT
CLP	CTU1	3.22467	2.55853e-06	0.000353526	pseudobulk	edgeR	LRT
CLP	CUL3	1.67175	1.21825e-05	0.00116675	pseudobulk	edgeR	LRT
CLP	CXCL3	-3.73537	0.00024596	0.0103779	pseudobulk	edgeR	LRT
CLP	CXorf21	-1.55772	0.00150983	0.0349036	pseudobulk	edgeR	LRT
CLP	CXorf40A	-2.15083	0.000114074	0.00605528	pseudobulk	edgeR	LRT
CLP	CYGB	3.2221	2.72927e-05	0.00220547	pseudobulk	edgeR	LRT
CLP	DAZAP1	1.22626	0.00216628	0.0436172	pseudobulk	edgeR	LRT
CLP	DBF4	1.19638	0.00181908	0.0392479	pseudobulk	edgeR	LRT
CLP	DCAF4	-1.50833	0.00138626	0.033082	pseudobulk	edgeR	LRT
CLP	DDIT4	-2.48868	5.75138e-06	0.00067165	pseudobulk	edgeR	LRT
CLP	DDX11	1.25822	0.00150154	0.0347563	pseudobulk	edgeR	LRT
CLP	DDX39B	1.42536	0.000276564	0.0110002	pseudobulk	edgeR	LRT
CLP	DENND6B	-1.26521	0.00117652	0.0295781	pseudobulk	edgeR	LRT
CLP	DEPDC1	3.21159	8.2529e-07	0.000150895	pseudobulk	edgeR	LRT
CLP	DEPDC1B	1.69522	0.000362263	0.0131673	pseudobulk	edgeR	LRT
CLP	DGKH	1.9404	0.000611017	0.019135	pseudobulk	edgeR	LRT
CLP	DHRS7B	-1.51559	0.00149386	0.0346433	pseudobulk	edgeR	LRT
CLP	DIAPH3	2.58829	2.63172e-06	0.000358171	pseudobulk	edgeR	LRT
CLP	DIRAS3	-4.92019	0.000307122	0.0117036	pseudobulk	edgeR	LRT
CLP	DLGAP1.AS1	-1.78291	0.000773093	0.0224259	pseudobulk	edgeR	LRT
CLP	DLGAP5	3.50262	7.25189e-08	2.18778e-05	pseudobulk	edgeR	LRT
CLP	DNA2	2.04032	1.68519e-05	0.00152518	pseudobulk	edgeR	LRT
CLP	DNAJC21	1.35997	0.000187379	0.0086304	pseudobulk	edgeR	LRT
CLP	DNAJC4	-1.38785	0.000380218	0.0135746	pseudobulk	edgeR	LRT
CLP	DOT1L	1.73587	0.000306231	0.0116943	pseudobulk	edgeR	LRT
CLP	DPEP3	-6.46683	1.03387e-05	0.00105135	pseudobulk	edgeR	LRT
CLP	DPH5	-1.41674	0.000435287	0.0148383	pseudobulk	edgeR	LRT
CLP	DRAM2	-1.37005	0.000469807	0.0156611	pseudobulk	edgeR	LRT
CLP	DTX1	3.96062	0.000223831	0.00981007	pseudobulk	edgeR	LRT
CLP	DUS1L	1.81723	9.36264e-06	0.000968418	pseudobulk	edgeR	LRT
CLP	DUSP18	-2.00765	9.64063e-05	0.00541941	pseudobulk	edgeR	LRT
CLP	DUSP4	-2.17725	0.000247502	0.0104187	pseudobulk	edgeR	LRT
CLP	DUSP6	-1.83369	3.99234e-06	0.000508911	pseudobulk	edgeR	LRT
CLP	DYNLL2	1.52765	0.000428016	0.0147237	pseudobulk	edgeR	LRT
CLP	DYNLT1	-1.35457	0.000366286	0.0132338	pseudobulk	edgeR	LRT
CLP	DYRK1A	1.2829	0.00218846	0.0439173	pseudobulk	edgeR	LRT
CLP	E2F1	2.04707	1.66442e-06	0.000248887	pseudobulk	edgeR	LRT
CLP	E2F2	2.78203	9.81608e-06	0.00100955	pseudobulk	edgeR	LRT
CLP	E2F7	2.6498	1.52495e-06	0.000240028	pseudobulk	edgeR	LRT
CLP	E2F8	3.03259	3.07748e-06	0.000412634	pseudobulk	edgeR	LRT
CLP	EBF1	3.44759	0.000273127	0.0109542	pseudobulk	edgeR	LRT
CLP	ECH1	-1.11378	0.00249304	0.047652	pseudobulk	edgeR	LRT
CLP	ECSIT	-1.37527	0.00115888	0.0292974	pseudobulk	edgeR	LRT
CLP	ECT2	3.09135	5.15897e-06	0.00062255	pseudobulk	edgeR	LRT
CLP	EDARADD	-2.15431	0.00122254	0.0303832	pseudobulk	edgeR	LRT
CLP	EDEM1	1.70612	0.00112879	0.028859	pseudobulk	edgeR	LRT
CLP	EGLN3	-2.76535	0.000144959	0.00711087	pseudobulk	edgeR	LRT
CLP	EHBP1L1	1.93437	0.000954399	0.025746	pseudobulk	edgeR	LRT
CLP	EID2	1.72164	0.00245751	0.04716	pseudobulk	edgeR	LRT
CLP	EIF1AY	-9.26049	4.17108e-40	7.55006e-36	pseudobulk	edgeR	LRT
CLP	EIF2AK3	2.17187	0.00208669	0.0425434	pseudobulk	edgeR	LRT
CLP	EIF3B	1.40375	0.000208515	0.00934239	pseudobulk	edgeR	LRT
CLP	EIF3CL	-5.49894	0.00161744	0.0363693	pseudobulk	edgeR	LRT
CLP	EIF3E	-1.31591	0.000890686	0.0245328	pseudobulk	edgeR	LRT
CLP	EIF3L	-1.33115	0.00087837	0.024291	pseudobulk	edgeR	LRT
CLP	ELOA.AS1	-1.51916	0.00172418	0.0378755	pseudobulk	edgeR	LRT
CLP	EMCN	-2.45382	0.000323683	0.0121556	pseudobulk	edgeR	LRT
CLP	EMP1	-2.37661	1.23087e-06	0.000206295	pseudobulk	edgeR	LRT
CLP	ENDOG	1.8857	9.35843e-05	0.00534375	pseudobulk	edgeR	LRT
CLP	ENDOV	-1.31723	0.00147572	0.0345564	pseudobulk	edgeR	LRT
CLP	ENPP5	-3.37176	0.000418378	0.0146198	pseudobulk	edgeR	LRT
CLP	EPCAM	-2.49662	0.00107374	0.0277655	pseudobulk	edgeR	LRT
CLP	ERCC6L	2.42977	0.000137973	0.00693736	pseudobulk	edgeR	LRT
CLP	EREG	-1.70134	0.000697418	0.0208316	pseudobulk	edgeR	LRT
CLP	ERGIC3	-1.52392	0.000161747	0.00770468	pseudobulk	edgeR	LRT
CLP	ERVH48.1	5.1074	0.000369578	0.0132733	pseudobulk	edgeR	LRT
CLP	ESAM	-3.26199	0.00013076	0.00670506	pseudobulk	edgeR	LRT
CLP	ESCO2	3.37172	2.59558e-09	2.38218e-06	pseudobulk	edgeR	LRT
CLP	ESPL1	4.17952	1.28454e-06	0.000211377	pseudobulk	edgeR	LRT
CLP	EVI2A	-1.38844	0.000447654	0.0150893	pseudobulk	edgeR	LRT
CLP	EXOSC4	-1.57844	0.000265397	0.0108197	pseudobulk	edgeR	LRT
CLP	EXOSC6	1.68486	0.000241431	0.0103045	pseudobulk	edgeR	LRT
CLP	EZH2	1.56387	0.000663797	0.0202153	pseudobulk	edgeR	LRT
CLP	FADS3	1.59188	0.00237812	0.0465761	pseudobulk	edgeR	LRT
CLP	FAF1	1.98089	7.51442e-07	0.000141299	pseudobulk	edgeR	LRT
CLP	FAM102B	1.46585	0.00183026	0.03944	pseudobulk	edgeR	LRT
CLP	FAM107B	2.50891	3.55763e-07	8.36321e-05	pseudobulk	edgeR	LRT
CLP	FAM118A	-1.37951	0.00114762	0.0290939	pseudobulk	edgeR	LRT
CLP	FAM133A	-4.54163	0.000154528	0.00743858	pseudobulk	edgeR	LRT
CLP	FAM174A	-1.53524	0.00259031	0.0485375	pseudobulk	edgeR	LRT
CLP	FAM215B	-1.96659	4.52062e-05	0.00324713	pseudobulk	edgeR	LRT
CLP	FAM30A	-1.22263	0.000838454	0.0236353	pseudobulk	edgeR	LRT
CLP	FAM72D	3.6954	0.00164984	0.0369542	pseudobulk	edgeR	LRT
CLP	FAM76B	1.49995	0.0004201	0.0146517	pseudobulk	edgeR	LRT
CLP	FAM83D	2.60274	4.27019e-05	0.00314206	pseudobulk	edgeR	LRT
CLP	FAM86C1	-2.45986	0.000287998	0.0111712	pseudobulk	edgeR	LRT
CLP	FAM89B	1.50243	0.000597282	0.0188754	pseudobulk	edgeR	LRT
CLP	FANCI	1.36899	0.000910426	0.0248757	pseudobulk	edgeR	LRT
CLP	FAXDC2	-2.20764	0.0018633	0.0398672	pseudobulk	edgeR	LRT
CLP	FBLN1	4.49539	1.17749e-06	0.000199195	pseudobulk	edgeR	LRT
CLP	FBRSL1	1.47378	0.00144488	0.033966	pseudobulk	edgeR	LRT
CLP	FBXO43	3.01345	3.17852e-05	0.00249066	pseudobulk	edgeR	LRT
CLP	FBXO5	2.7151	3.74409e-06	0.000480651	pseudobulk	edgeR	LRT
CLP	FBXW7	1.9921	0.000912483	0.0248757	pseudobulk	edgeR	LRT
CLP	FCER1G	-1.89047	0.000142147	0.00708817	pseudobulk	edgeR	LRT
CLP	FIGN	-6.57977	1.08415e-07	3.11495e-05	pseudobulk	edgeR	LRT
CLP	FMO4	-2.93613	0.000270839	0.010943	pseudobulk	edgeR	LRT
CLP	FMO5	-2.1159	5.02398e-05	0.00345776	pseudobulk	edgeR	LRT
CLP	FOS	-1.91426	0.00090646	0.0248414	pseudobulk	edgeR	LRT
CLP	FOSB	-2.11224	0.000907143	0.0248414	pseudobulk	edgeR	LRT
CLP	FOXM1	2.10202	3.32357e-06	0.000442352	pseudobulk	edgeR	LRT
CLP	FOXO1	2.76374	0.000111437	0.00596976	pseudobulk	edgeR	LRT
CLP	FOXP2	-4.76944	0.00252549	0.0479688	pseudobulk	edgeR	LRT
CLP	FSIP2	3.07784	0.000520186	0.0170466	pseudobulk	edgeR	LRT
CLP	FUT7	-2.13187	2.35769e-06	0.000328281	pseudobulk	edgeR	LRT
CLP	FXYD5	-1.41937	0.000212113	0.00946438	pseudobulk	edgeR	LRT
CLP	G6PC3	-1.38348	0.00127242	0.0311276	pseudobulk	edgeR	LRT
CLP	GAB2	1.54338	0.000620852	0.0193392	pseudobulk	edgeR	LRT
CLP	GAS2L3	2.40154	0.000259002	0.0107281	pseudobulk	edgeR	LRT
CLP	GATA3	-3.13078	0.000314212	0.0119031	pseudobulk	edgeR	LRT
CLP	GEMIN6	-1.21224	0.00233386	0.0459687	pseudobulk	edgeR	LRT
CLP	GEMIN7	-1.56036	0.00118208	0.0296766	pseudobulk	edgeR	LRT
CLP	GFI1B	-2.08305	7.37371e-05	0.00452446	pseudobulk	edgeR	LRT
CLP	GGPS1	-1.30176	0.00253583	0.0480197	pseudobulk	edgeR	LRT
CLP	GHDC	-1.80406	8.92449e-05	0.00512832	pseudobulk	edgeR	LRT
CLP	GIMAP2	-1.19526	0.0020623	0.0423516	pseudobulk	edgeR	LRT
CLP	GIMAP7	-1.5294	0.00242335	0.0468145	pseudobulk	edgeR	LRT
CLP	GLIPR1	-1.25038	0.000423526	0.0147117	pseudobulk	edgeR	LRT
CLP	GLRX5	2.38543	9.41268e-05	0.00535783	pseudobulk	edgeR	LRT
CLP	GLYATL2	-2.85338	8.70199e-05	0.00504855	pseudobulk	edgeR	LRT
CLP	GMPR2	-1.15823	0.00171129	0.0376837	pseudobulk	edgeR	LRT
CLP	GNA11	2.33772	0.00132637	0.0319264	pseudobulk	edgeR	LRT
CLP	GNB1	1.17292	0.00132226	0.0318698	pseudobulk	edgeR	LRT
CLP	GNLY	-4.13531	5.75899e-05	0.0037633	pseudobulk	edgeR	LRT
CLP	GOLGA8Q	-2.00498	0.000182337	0.00846276	pseudobulk	edgeR	LRT
CLP	GPAT3	-2.22116	0.000722079	0.0213917	pseudobulk	edgeR	LRT
CLP	GPR171	-1.75479	0.000711631	0.0211168	pseudobulk	edgeR	LRT
CLP	GPR176	4.99817	3.33043e-05	0.0025873	pseudobulk	edgeR	LRT
CLP	GPR183	-3.50318	2.86704e-07	7.09992e-05	pseudobulk	edgeR	LRT
CLP	GPRC5C	-1.98795	5.96079e-05	0.00386009	pseudobulk	edgeR	LRT
CLP	GPRC5D.AS1	-4.43219	1.12513e-05	0.00111465	pseudobulk	edgeR	LRT
CLP	GRK6	1.86002	4.72816e-05	0.00332198	pseudobulk	edgeR	LRT
CLP	GSK3A	1.35166	0.00145622	0.0341881	pseudobulk	edgeR	LRT
CLP	GSTA4	-1.85654	0.000212283	0.00946438	pseudobulk	edgeR	LRT
CLP	GTF2H5	-1.11017	0.00200187	0.0417612	pseudobulk	edgeR	LRT
CLP	GTPBP6	1.6212	0.00116579	0.0293898	pseudobulk	edgeR	LRT
CLP	GTSE1	2.97256	6.86871e-07	0.000138948	pseudobulk	edgeR	LRT
CLP	GYG1	-1.44863	0.000768813	0.0223735	pseudobulk	edgeR	LRT
CLP	GZMM	-5.12922	0.000478046	0.0158629	pseudobulk	edgeR	LRT
CLP	H2AFX	3.45727	1.83678e-05	0.00160741	pseudobulk	edgeR	LRT
CLP	HASPIN	3.31308	1.40265e-06	0.000226691	pseudobulk	edgeR	LRT
CLP	HDDC3	-1.36422	0.000949519	0.0256526	pseudobulk	edgeR	LRT
CLP	HDGF	1.96045	1.49155e-07	4.0907e-05	pseudobulk	edgeR	LRT
CLP	HDGFL3	1.24278	0.00162946	0.0365941	pseudobulk	edgeR	LRT
CLP	HEMGN	-1.92007	5.28455e-06	0.000632613	pseudobulk	edgeR	LRT
CLP	HENMT1	-1.29651	0.000681477	0.0205434	pseudobulk	edgeR	LRT
CLP	HERC5	1.73924	0.00126115	0.0309743	pseudobulk	edgeR	LRT
CLP	HHIP	2.53228	6.7945e-05	0.00430025	pseudobulk	edgeR	LRT
CLP	HIBCH	-1.29851	0.00065887	0.0201456	pseudobulk	edgeR	LRT
CLP	HINT1	-1.28267	0.00208699	0.0425434	pseudobulk	edgeR	LRT
CLP	HIST1H1A	3.39181	5.68061e-06	0.000667693	pseudobulk	edgeR	LRT
CLP	HIST1H1B	5.52347	4.89386e-08	1.64044e-05	pseudobulk	edgeR	LRT
CLP	HIST1H1C	2.99185	6.92722e-07	0.000138948	pseudobulk	edgeR	LRT
CLP	HIST1H1D	2.57824	0.000758885	0.0222275	pseudobulk	edgeR	LRT
CLP	HIST1H1E	2.66676	0.000979372	0.0261084	pseudobulk	edgeR	LRT
CLP	HIST1H2AB	4.97542	4.85545e-08	1.64044e-05	pseudobulk	edgeR	LRT
CLP	HIST1H2AE	2.09763	0.000704878	0.0210198	pseudobulk	edgeR	LRT
CLP	HIST1H2AG	3.16501	5.28948e-05	0.00358595	pseudobulk	edgeR	LRT
CLP	HIST1H2AH	5.18934	2.73605e-09	2.38218e-06	pseudobulk	edgeR	LRT
CLP	HIST1H2AI	3.48224	2.34238e-05	0.00194493	pseudobulk	edgeR	LRT
CLP	HIST1H2AJ	5.99726	3.33623e-09	2.38218e-06	pseudobulk	edgeR	LRT
CLP	HIST1H2AK	2.6921	0.00226743	0.0450592	pseudobulk	edgeR	LRT
CLP	HIST1H2AL	4.79098	2.33346e-08	9.45407e-06	pseudobulk	edgeR	LRT
CLP	HIST1H2AM	3.55739	5.28156e-05	0.00358595	pseudobulk	edgeR	LRT
CLP	HIST1H2BB	4.98041	1.02215e-07	2.98418e-05	pseudobulk	edgeR	LRT
CLP	HIST1H2BC	3.16259	3.15344e-05	0.00248176	pseudobulk	edgeR	LRT
CLP	HIST1H2BE	2.11159	0.00168414	0.0374505	pseudobulk	edgeR	LRT
CLP	HIST1H2BH	3.40099	1.83821e-05	0.00160741	pseudobulk	edgeR	LRT
CLP	HIST1H2BI	5.17528	1.35255e-08	6.44275e-06	pseudobulk	edgeR	LRT
CLP	HIST1H2BJ	2.43943	0.00106674	0.0276304	pseudobulk	edgeR	LRT
CLP	HIST1H2BK	2.94633	0.000366134	0.0132338	pseudobulk	edgeR	LRT
CLP	HIST1H2BL	4.95773	3.18636e-09	2.38218e-06	pseudobulk	edgeR	LRT
CLP	HIST1H2BM	6.97026	1.00443e-11	3.87006e-08	pseudobulk	edgeR	LRT
CLP	HIST1H2BO	3.71958	1.1269e-05	0.00111465	pseudobulk	edgeR	LRT
CLP	HIST1H3A	2.55221	0.000546241	0.0175	pseudobulk	edgeR	LRT
CLP	HIST1H3B	6.39985	2.37875e-10	4.30577e-07	pseudobulk	edgeR	LRT
CLP	HIST1H3C	5.05442	2.72338e-08	1.04885e-05	pseudobulk	edgeR	LRT
CLP	HIST1H3F	5.43682	1.16647e-10	2.6393e-07	pseudobulk	edgeR	LRT
CLP	HIST1H3G	5.52417	7.7817e-11	2.01224e-07	pseudobulk	edgeR	LRT
CLP	HIST1H3H	3.07229	4.09086e-07	9.25608e-05	pseudobulk	edgeR	LRT
CLP	HIST1H3I	4.0308	8.19644e-06	0.000893758	pseudobulk	edgeR	LRT
CLP	HIST1H3J	4.00689	1.16211e-05	0.00113096	pseudobulk	edgeR	LRT
CLP	HIST1H4A	4.86666	4.40775e-09	2.84945e-06	pseudobulk	edgeR	LRT
CLP	HIST1H4B	3.83206	2.02812e-05	0.00173165	pseudobulk	edgeR	LRT
CLP	HIST1H4C	2.92903	1.82965e-05	0.00160741	pseudobulk	edgeR	LRT
CLP	HIST1H4D	4.711	1.33413e-08	6.44275e-06	pseudobulk	edgeR	LRT
CLP	HIST1H4E	2.94713	4.52053e-06	0.000556641	pseudobulk	edgeR	LRT
CLP	HIST1H4F	4.20616	1.23843e-05	0.00117366	pseudobulk	edgeR	LRT
CLP	HIST1H4H	3.03044	1.96207e-08	8.66229e-06	pseudobulk	edgeR	LRT
CLP	HIST1H4I	2.91917	0.00222083	0.0443701	pseudobulk	edgeR	LRT
CLP	HIST1H4L	3.73859	0.000538721	0.0173512	pseudobulk	edgeR	LRT
CLP	HIST2H2AB	4.93235	1.32845e-09	1.6937e-06	pseudobulk	edgeR	LRT
CLP	HIST2H2AC	3.06427	2.27433e-06	0.00031913	pseudobulk	edgeR	LRT
CLP	HIST2H2BF	2.72914	3.32461e-05	0.0025873	pseudobulk	edgeR	LRT
CLP	HIVEP1	1.44182	0.00231596	0.0458155	pseudobulk	edgeR	LRT
CLP	HJURP	2.96923	1.80453e-05	0.00160117	pseudobulk	edgeR	LRT
CLP	HLA.G	-3.48361	8.52469e-07	0.000152778	pseudobulk	edgeR	LRT
CLP	HMGCL	-1.22828	0.00200864	0.0417973	pseudobulk	edgeR	LRT
CLP	HMMR	2.85013	5.20332e-07	0.000112125	pseudobulk	edgeR	LRT
CLP	HMOX2	-1.27992	0.00261281	0.0487182	pseudobulk	edgeR	LRT
CLP	HNMT	-2.61912	0.000748836	0.0220401	pseudobulk	edgeR	LRT
CLP	HNRNPA1P48	-1.43031	0.00189724	0.0403381	pseudobulk	edgeR	LRT
CLP	HNRNPAB	1.47492	9.54528e-05	0.00541627	pseudobulk	edgeR	LRT
CLP	HNRNPL	1.44089	0.00125965	0.0309743	pseudobulk	edgeR	LRT
CLP	HOPX	-1.65354	0.000492442	0.0162067	pseudobulk	edgeR	LRT
CLP	HOXA7	-2.38109	3.50666e-09	2.38218e-06	pseudobulk	edgeR	LRT
CLP	HOXB7	-3.68151	0.000673362	0.0204505	pseudobulk	edgeR	LRT
CLP	HRAS	2.08042	3.78363e-05	0.00287086	pseudobulk	edgeR	LRT
CLP	HRH2	1.85358	0.00172172	0.0378675	pseudobulk	edgeR	LRT
CLP	HSPA2	4.11265	0.000424029	0.0147117	pseudobulk	edgeR	LRT
CLP	HSPA5	1.18761	0.00116093	0.0293083	pseudobulk	edgeR	LRT
CLP	HTATSF1	1.24563	0.00153511	0.0352568	pseudobulk	edgeR	LRT
CLP	ICA1	-2.02783	6.68764e-06	0.000761339	pseudobulk	edgeR	LRT
CLP	ICAM2	-1.36614	0.000431111	0.0147237	pseudobulk	edgeR	LRT
CLP	ID1	-4.86465	6.19912e-05	0.00396796	pseudobulk	edgeR	LRT
CLP	ID2	-2.36742	8.64876e-05	0.00504855	pseudobulk	edgeR	LRT
CLP	ID3	2.57725	0.00246059	0.04716	pseudobulk	edgeR	LRT
CLP	IDH1	-1.36885	0.000320802	0.0120976	pseudobulk	edgeR	LRT
CLP	IDNK	-1.47519	0.00132888	0.0319442	pseudobulk	edgeR	LRT
CLP	IDS	-2.03004	1.74498e-05	0.00156366	pseudobulk	edgeR	LRT
CLP	IER5	2.72155	4.4105e-08	1.53528e-05	pseudobulk	edgeR	LRT
CLP	IGBP1	-1.16395	0.002083	0.0425434	pseudobulk	edgeR	LRT
CLP	IGHA1	-9.08669	3.7151e-07	8.62141e-05	pseudobulk	edgeR	LRT
CLP	IGHG2	-6.93297	6.84654e-05	0.0043031	pseudobulk	edgeR	LRT
CLP	IGHG3	-8.14421	1.48809e-06	0.000236281	pseudobulk	edgeR	LRT
CLP	IGKC	-4.03143	2.47386e-08	9.73465e-06	pseudobulk	edgeR	LRT
CLP	IL1B	-2.40364	7.86154e-09	4.06577e-06	pseudobulk	edgeR	LRT
CLP	IL2RA	-3.50219	5.7418e-07	0.000120495	pseudobulk	edgeR	LRT
CLP	IL6R.AS1	-4.81752	0.000255323	0.0106863	pseudobulk	edgeR	LRT
CLP	ILK	-1.2306	0.00186025	0.0398489	pseudobulk	edgeR	LRT
CLP	IMP3	-1.27544	0.000586235	0.0186493	pseudobulk	edgeR	LRT
CLP	INCENP	2.48219	1.68319e-05	0.00152518	pseudobulk	edgeR	LRT
CLP	ING1	1.33739	0.00121341	0.0302117	pseudobulk	edgeR	LRT
CLP	ING2	1.29588	0.00125583	0.0309277	pseudobulk	edgeR	LRT
CLP	INKA1	-1.32228	0.00148108	0.0345681	pseudobulk	edgeR	LRT
CLP	IP6K1	1.52363	0.00151683	0.0349759	pseudobulk	edgeR	LRT
CLP	IQGAP3	3.7221	4.03982e-08	1.43382e-05	pseudobulk	edgeR	LRT
CLP	ISYNA1	-1.31998	0.00206365	0.0423516	pseudobulk	edgeR	LRT
CLP	JAGN1	-1.33809	0.000206019	0.00925348	pseudobulk	edgeR	LRT
CLP	JAKMIP2	-1.35649	0.00183764	0.039505	pseudobulk	edgeR	LRT
CLP	JAML	-1.80419	0.000358823	0.0130685	pseudobulk	edgeR	LRT
CLP	JCHAIN	-1.28773	0.00198444	0.0415746	pseudobulk	edgeR	LRT
CLP	JUN	2.58725	4.51057e-05	0.00324713	pseudobulk	edgeR	LRT
CLP	JUND	2.51391	6.32432e-08	2.0361e-05	pseudobulk	edgeR	LRT
CLP	KANK1	-1.92534	0.000186269	0.00860115	pseudobulk	edgeR	LRT
CLP	KANSL1.AS1	-2.29808	4.71467e-05	0.00332198	pseudobulk	edgeR	LRT
CLP	KAZALD1	4.48205	1.01005e-05	0.00103293	pseudobulk	edgeR	LRT
CLP	KBTBD11	1.80423	0.000115771	0.00612742	pseudobulk	edgeR	LRT
CLP	KBTBD2	1.33599	0.00169258	0.0374846	pseudobulk	edgeR	LRT
CLP	KCMF1	1.31677	0.0008409	0.0236353	pseudobulk	edgeR	LRT
CLP	KCNK17	-1.99196	3.39896e-06	0.00044583	pseudobulk	edgeR	LRT
CLP	KDM1B	1.50337	0.00194702	0.0409802	pseudobulk	edgeR	LRT
CLP	KDM2A	1.12975	0.0023942	0.0465761	pseudobulk	edgeR	LRT
CLP	KDM5C	1.24058	0.00199659	0.0417324	pseudobulk	edgeR	LRT
CLP	KDM6A	1.58807	0.000387085	0.0137385	pseudobulk	edgeR	LRT
CLP	KDM6B	-1.43147	0.00052267	0.0170466	pseudobulk	edgeR	LRT
CLP	KHDRBS3	2.6698	0.000233904	0.0100568	pseudobulk	edgeR	LRT
CLP	KIF11	3.174	1.92864e-08	8.66229e-06	pseudobulk	edgeR	LRT
CLP	KIF14	3.13659	6.69637e-09	3.67306e-06	pseudobulk	edgeR	LRT
CLP	KIF15	3.01478	2.22174e-08	9.45407e-06	pseudobulk	edgeR	LRT
CLP	KIF17	-1.94877	8.35906e-05	0.00491257	pseudobulk	edgeR	LRT
CLP	KIF18A	2.32259	1.52409e-05	0.00141474	pseudobulk	edgeR	LRT
CLP	KIF18B	3.97489	1.70397e-06	0.000250761	pseudobulk	edgeR	LRT
CLP	KIF20A	2.78911	8.06887e-05	0.00478867	pseudobulk	edgeR	LRT
CLP	KIF20B	1.50178	0.00040715	0.0142826	pseudobulk	edgeR	LRT
CLP	KIF23	3.40997	8.39389e-07	0.000151938	pseudobulk	edgeR	LRT
CLP	KIF2C	2.62177	9.80641e-07	0.000171613	pseudobulk	edgeR	LRT
CLP	KIF4A	2.87458	2.62387e-06	0.000358171	pseudobulk	edgeR	LRT
CLP	KIFC1	2.91266	1.22305e-07	3.45912e-05	pseudobulk	edgeR	LRT
CLP	KLRB1	-6.17046	7.86993e-10	1.0958e-06	pseudobulk	edgeR	LRT
CLP	KLRD1	-2.82089	0.0019769	0.0414644	pseudobulk	edgeR	LRT
CLP	KMT2B	1.86923	3.80645e-05	0.00287086	pseudobulk	edgeR	LRT
CLP	KMT5A	1.86935	1.4386e-05	0.00134227	pseudobulk	edgeR	LRT
CLP	KNL1	3.09361	3.23405e-09	2.38218e-06	pseudobulk	edgeR	LRT
CLP	KPNA4	1.21198	0.00214658	0.0432686	pseudobulk	edgeR	LRT
CLP	KYNU	-2.30641	0.000478192	0.0158629	pseudobulk	edgeR	LRT
CLP	LACTB2	-1.39971	0.000529895	0.0171557	pseudobulk	edgeR	LRT
CLP	LAMTOR1	-1.14794	0.00244099	0.0469804	pseudobulk	edgeR	LRT
CLP	LARGE2	3.97528	0.000660083	0.0201487	pseudobulk	edgeR	LRT
CLP	LCN6	3.65295	0.000540252	0.0173696	pseudobulk	edgeR	LRT
CLP	LDHC	4.79894	1.11707e-05	0.00111465	pseudobulk	edgeR	LRT
CLP	LEF1	3.39196	0.00068595	0.0205569	pseudobulk	edgeR	LRT
CLP	LETMD1	-1.2194	0.001304	0.0315136	pseudobulk	edgeR	LRT
CLP	LGALS1	-1.32808	0.00253363	0.0480197	pseudobulk	edgeR	LRT
CLP	LGMN	-1.42449	0.000276298	0.0110002	pseudobulk	edgeR	LRT
CLP	LIMD2	-1.31598	0.000430925	0.0147237	pseudobulk	edgeR	LRT
CLP	LINC00624	2.74511	0.00199241	0.0416933	pseudobulk	edgeR	LRT
CLP	LINC00847	-1.50326	0.000837259	0.0236353	pseudobulk	edgeR	LRT
CLP	LINC01013	3.79389	0.00139084	0.0330823	pseudobulk	edgeR	LRT
CLP	LINC01122	-1.65552	0.000707905	0.0210753	pseudobulk	edgeR	LRT
CLP	LINC01473	-1.77388	0.00084743	0.0237084	pseudobulk	edgeR	LRT
CLP	LINC01597	-3.889	4.11321e-06	0.000517037	pseudobulk	edgeR	LRT
CLP	LINC01641	-2.51557	0.000263054	0.0107972	pseudobulk	edgeR	LRT
CLP	LINC01659	-1.91539	0.00226957	0.0450592	pseudobulk	edgeR	LRT
CLP	LINC01970	-2.79879	0.000256669	0.0106863	pseudobulk	edgeR	LRT
CLP	LINC02227	5.23593	0.000257367	0.0106863	pseudobulk	edgeR	LRT
CLP	LINC02228	-5.00094	0.00257657	0.0484139	pseudobulk	edgeR	LRT
CLP	LMNB1	1.74967	0.000689411	0.0206265	pseudobulk	edgeR	LRT
CLP	LMNB2	1.4041	0.000469042	0.0156611	pseudobulk	edgeR	LRT
CLP	LSM14B	1.66211	0.000154926	0.00743858	pseudobulk	edgeR	LRT
CLP	LSP1	-1.35027	0.00128684	0.0312659	pseudobulk	edgeR	LRT
CLP	LTB	2.20722	0.000402854	0.0141593	pseudobulk	edgeR	LRT
CLP	LXN	-1.34667	0.000508607	0.0167083	pseudobulk	edgeR	LRT
CLP	LY96	-1.62999	0.000960475	0.0258329	pseudobulk	edgeR	LRT
CLP	LYPLAL1	-1.11506	0.00263732	0.048862	pseudobulk	edgeR	LRT
CLP	LYZ	2.50254	0.000521955	0.0170466	pseudobulk	edgeR	LRT
CLP	MAF	-3.16321	0.000346354	0.0127685	pseudobulk	edgeR	LRT
CLP	MAFG	1.55217	0.00193722	0.0408968	pseudobulk	edgeR	LRT
CLP	MAGEF1	-1.27558	0.00176685	0.0383474	pseudobulk	edgeR	LRT
CLP	MALT1	1.96121	0.000541715	0.0173858	pseudobulk	edgeR	LRT
CLP	MANBAL	-1.8313	0.000219976	0.00968803	pseudobulk	edgeR	LRT
CLP	MAP2K2	2.24682	1.3114e-06	0.000213853	pseudobulk	edgeR	LRT
CLP	MAP4K4	1.33176	0.000618872	0.0193392	pseudobulk	edgeR	LRT
CLP	MAPKAPK5	1.21315	0.00210977	0.0428126	pseudobulk	edgeR	LRT
CLP	MARCKS	3.28727	6.24408e-09	3.64594e-06	pseudobulk	edgeR	LRT
CLP	MASTL	2.08874	7.24249e-06	0.000809237	pseudobulk	edgeR	LRT
CLP	MAZ	1.66131	2.58763e-05	0.00212903	pseudobulk	edgeR	LRT
CLP	MB	-3.92961	0.00240563	0.0465761	pseudobulk	edgeR	LRT
CLP	MBD2	1.68856	0.000709995	0.0211028	pseudobulk	edgeR	LRT
CLP	MBOAT2	1.57831	0.00171103	0.0376837	pseudobulk	edgeR	LRT
CLP	MCM4	1.443	0.000243127	0.010329	pseudobulk	edgeR	LRT
CLP	MDFIC	1.6341	0.000530756	0.0171557	pseudobulk	edgeR	LRT
CLP	MDM2	1.77469	0.000245861	0.0103779	pseudobulk	edgeR	LRT
CLP	MECOM	-2.4552	0.000213225	0.00948301	pseudobulk	edgeR	LRT
CLP	MEI1	-2.19525	7.84939e-05	0.0047047	pseudobulk	edgeR	LRT
CLP	MELTF.AS1	2.10267	0.00240367	0.0465761	pseudobulk	edgeR	LRT
CLP	METAP1D	-1.535	0.00208137	0.0425434	pseudobulk	edgeR	LRT
CLP	METRNL	2.17062	0.000214077	0.00949757	pseudobulk	edgeR	LRT
CLP	MEX3C	1.70822	0.000273374	0.0109542	pseudobulk	edgeR	LRT
CLP	MGAT4B	2.03713	0.00117022	0.0294607	pseudobulk	edgeR	LRT
CLP	MGST2	-1.3804	0.000376478	0.0134676	pseudobulk	edgeR	LRT
CLP	MIF.AS1	-2.33233	0.000627862	0.0193941	pseudobulk	edgeR	LRT
CLP	MIR155HG	-1.91082	1.66422e-06	0.000248887	pseudobulk	edgeR	LRT
CLP	MIR9.3HG	-3.9836	0.000192374	0.0087986	pseudobulk	edgeR	LRT
CLP	MIS18BP1	1.19489	0.000955968	0.02575	pseudobulk	edgeR	LRT
CLP	MKI67	3.9028	1.92107e-10	3.86371e-07	pseudobulk	edgeR	LRT
CLP	MMADHC	-1.19706	0.00107572	0.027777	pseudobulk	edgeR	LRT
CLP	MMP2	-2.07492	0.000767598	0.0223735	pseudobulk	edgeR	LRT
CLP	MMP7	-3.05811	0.00128994	0.0312991	pseudobulk	edgeR	LRT
CLP	MOK	-2.4622	4.78971e-06	0.00058187	pseudobulk	edgeR	LRT
CLP	MRFAP1	-1.15394	0.00111889	0.028687	pseudobulk	edgeR	LRT
CLP	MRPL24	-1.48642	0.000429096	0.0147237	pseudobulk	edgeR	LRT
CLP	MRPL32	-1.16236	0.00200893	0.0417973	pseudobulk	edgeR	LRT
CLP	MRPS18B	-1.27925	0.000604296	0.0189902	pseudobulk	edgeR	LRT
CLP	MRPS33	-1.13535	0.00210753	0.0428126	pseudobulk	edgeR	LRT
CLP	MS4A4A	-1.8259	0.000288213	0.0111712	pseudobulk	edgeR	LRT
CLP	MT.ATP8	2.05529	0.000393723	0.0139071	pseudobulk	edgeR	LRT
CLP	MTA1	2.06692	0.000140396	0.00702019	pseudobulk	edgeR	LRT
CLP	MTA2	1.31089	0.00180007	0.0390217	pseudobulk	edgeR	LRT
CLP	MTRNR2L3	-2.9797	0.000227238	0.00986386	pseudobulk	edgeR	LRT
CLP	MTRNR2L6	-3.42262	0.000350215	0.0128846	pseudobulk	edgeR	LRT
CLP	MXD1	2.064	0.000120884	0.00632389	pseudobulk	edgeR	LRT
CLP	MXD3	1.75946	0.000118337	0.00622681	pseudobulk	edgeR	LRT
CLP	MYBL1	3.36698	7.49564e-05	0.00453775	pseudobulk	edgeR	LRT
CLP	MYBL2	2.10186	1.62695e-05	0.00149887	pseudobulk	edgeR	LRT
CLP	MYCT1	-2.08601	0.00127428	0.0311276	pseudobulk	edgeR	LRT
CLP	MYEF2	1.94917	5.53241e-05	0.00369528	pseudobulk	edgeR	LRT
CLP	MYL5	-1.62394	0.000912516	0.0248757	pseudobulk	edgeR	LRT
CLP	MYL9	-3.14317	0.00123778	0.0306081	pseudobulk	edgeR	LRT
CLP	MYO18A	1.51794	0.00102622	0.0268823	pseudobulk	edgeR	LRT
CLP	MYO1F	-1.66494	0.000575753	0.0183481	pseudobulk	edgeR	LRT
CLP	MYOZ3	-2.58116	0.000485153	0.0160251	pseudobulk	edgeR	LRT
CLP	MZB1	-1.51024	9.17102e-06	0.000954049	pseudobulk	edgeR	LRT
CLP	NAA80	-1.76595	0.00128249	0.0312021	pseudobulk	edgeR	LRT
CLP	NAALADL1	-1.93369	7.1114e-05	0.00440834	pseudobulk	edgeR	LRT
CLP	NACA2	-2.1807	1.19502e-05	0.00115674	pseudobulk	edgeR	LRT
CLP	NBEAL1	-2.42791	7.45661e-07	0.000141299	pseudobulk	edgeR	LRT
CLP	NCAPD2	1.70665	0.000118007	0.00622681	pseudobulk	edgeR	LRT
CLP	NCAPG	3.03939	6.75203e-08	2.0715e-05	pseudobulk	edgeR	LRT
CLP	NCAPG2	2.27459	7.4362e-07	0.000141299	pseudobulk	edgeR	LRT
CLP	NCAPH	2.33587	7.35855e-06	0.00081716	pseudobulk	edgeR	LRT
CLP	NDC80	2.42042	4.57544e-05	0.00327352	pseudobulk	edgeR	LRT
CLP	NDUFB5	-1.16024	0.00243596	0.0469576	pseudobulk	edgeR	LRT
CLP	NDUFB9	-1.24722	0.00139281	0.0330856	pseudobulk	edgeR	LRT
CLP	NDUFS2	-1.19024	0.00250703	0.0478185	pseudobulk	edgeR	LRT
CLP	NEK2	2.3063	5.16163e-05	0.00352568	pseudobulk	edgeR	LRT
CLP	NFE2	-2.00901	2.41366e-07	6.15349e-05	pseudobulk	edgeR	LRT
CLP	NHSL2	-3.02127	6.6797e-08	2.0715e-05	pseudobulk	edgeR	LRT
CLP	NID2	5.95324	2.6471e-05	0.0021681	pseudobulk	edgeR	LRT
CLP	NINJ2	-2.02221	0.000165061	0.00777134	pseudobulk	edgeR	LRT
CLP	NLRP3	-1.60775	0.00191024	0.0404412	pseudobulk	edgeR	LRT
CLP	NOMO3	-1.79549	0.00240587	0.0465761	pseudobulk	edgeR	LRT
CLP	NPC2	-1.25378	0.00204889	0.0423367	pseudobulk	edgeR	LRT
CLP	NPM3	-1.78343	0.000302163	0.0115878	pseudobulk	edgeR	LRT
CLP	NPPC	4.7664	6.2037e-05	0.00396796	pseudobulk	edgeR	LRT
CLP	NPY	3.91038	0.000252729	0.010614	pseudobulk	edgeR	LRT
CLP	NR4A2	-4.01021	4.42945e-07	9.77774e-05	pseudobulk	edgeR	LRT
CLP	NRN1	6.88265	6.50545e-06	0.000745286	pseudobulk	edgeR	LRT
CLP	NSD2	1.55346	0.000143246	0.00709724	pseudobulk	edgeR	LRT
CLP	NT5DC2	1.78305	0.00127599	0.0311276	pseudobulk	edgeR	LRT
CLP	NUDT16	-1.67965	0.000300117	0.0115338	pseudobulk	edgeR	LRT
CLP	NUDT2	-1.38584	0.000625382	0.0193836	pseudobulk	edgeR	LRT
CLP	NUDT7	-1.79496	0.000112779	0.00602186	pseudobulk	edgeR	LRT
CLP	NUF2	1.91594	0.000367075	0.0132359	pseudobulk	edgeR	LRT
CLP	NUSAP1	3.18113	3.37153e-09	2.38218e-06	pseudobulk	edgeR	LRT
CLP	OR4D1	-4.97578	0.000177926	0.00830063	pseudobulk	edgeR	LRT
CLP	OSBP	1.57419	0.00032573	0.0122071	pseudobulk	edgeR	LRT
CLP	OSM	-2.82958	0.000200753	0.00908456	pseudobulk	edgeR	LRT
CLP	OTUD1	2.13228	0.000152025	0.00739755	pseudobulk	edgeR	LRT
CLP	OXA1L	-1.40503	0.000394142	0.0139071	pseudobulk	edgeR	LRT
CLP	OXLD1	-1.1587	0.00148195	0.0345681	pseudobulk	edgeR	LRT
CLP	P4HA3	-2.58166	0.000876012	0.024291	pseudobulk	edgeR	LRT
CLP	PABPC3	-3.45802	5.92205e-06	0.000687147	pseudobulk	edgeR	LRT
CLP	PADI4	-1.80091	8.69943e-05	0.00504855	pseudobulk	edgeR	LRT
CLP	PALM	2.2096	0.00130005	0.0315024	pseudobulk	edgeR	LRT
CLP	PARD3	2.54024	0.000235619	0.0100983	pseudobulk	edgeR	LRT
CLP	PARPBP	1.39972	0.00256188	0.0483048	pseudobulk	edgeR	LRT
CLP	PAX5	4.98834	1.88449e-06	0.000272889	pseudobulk	edgeR	LRT
CLP	PAX8	-3.57436	8.26375e-05	0.00487238	pseudobulk	edgeR	LRT
CLP	PAXBP1	1.82306	0.00209537	0.0426161	pseudobulk	edgeR	LRT
CLP	PBK	3.95246	0.000122741	0.00636603	pseudobulk	edgeR	LRT
CLP	PBX1	-1.79133	4.83973e-05	0.00335648	pseudobulk	edgeR	LRT
CLP	PCDHA4	-5.26034	0.00204153	0.0422328	pseudobulk	edgeR	LRT
CLP	PCP2	-2.89323	0.00252551	0.0479688	pseudobulk	edgeR	LRT
CLP	PDCD4.AS1	-1.93388	4.51755e-05	0.00324713	pseudobulk	edgeR	LRT
CLP	PDCD7	1.24169	0.00251756	0.0479183	pseudobulk	edgeR	LRT
CLP	PDE12	1.36239	0.000645957	0.0198478	pseudobulk	edgeR	LRT
CLP	PDE6G	-1.55264	0.00104138	0.0271222	pseudobulk	edgeR	LRT
CLP	PDK1	1.72819	0.000750183	0.0220439	pseudobulk	edgeR	LRT
CLP	PDS5B	1.29581	0.00173935	0.0381162	pseudobulk	edgeR	LRT
CLP	PELI3	2.39239	0.00165839	0.0370599	pseudobulk	edgeR	LRT
CLP	PERP	-4.86045	0.000215418	0.00953368	pseudobulk	edgeR	LRT
CLP	PES1	-1.37345	0.00136021	0.0325676	pseudobulk	edgeR	LRT
CLP	PGD	-1.47414	0.000264373	0.0108023	pseudobulk	edgeR	LRT
CLP	PGP	2.75707	2.91423e-06	0.000393661	pseudobulk	edgeR	LRT
CLP	PHC2	1.55266	0.000323105	0.0121556	pseudobulk	edgeR	LRT
CLP	PHF10	1.54084	0.000262677	0.0107972	pseudobulk	edgeR	LRT
CLP	PIF1	3.82072	4.44079e-06	0.000550567	pseudobulk	edgeR	LRT
CLP	PIGC	-1.1673	0.00155099	0.0353982	pseudobulk	edgeR	LRT
CLP	PIK3CA	1.4389	0.00161009	0.0362884	pseudobulk	edgeR	LRT
CLP	PIM2	-2.08171	0.000138859	0.00696259	pseudobulk	edgeR	LRT
CLP	PIM3	2.31601	8.48587e-06	0.000908892	pseudobulk	edgeR	LRT
CLP	PIMREG	5.17628	8.85225e-08	2.6268e-05	pseudobulk	edgeR	LRT
CLP	PLEKHF1	-2.77672	0.000984604	0.0261397	pseudobulk	edgeR	LRT
CLP	PLK1	2.48651	3.92128e-07	8.98471e-05	pseudobulk	edgeR	LRT
CLP	PLK4	2.02375	3.90665e-05	0.00292208	pseudobulk	edgeR	LRT
CLP	PLVAP	-2.80586	0.0012819	0.0312021	pseudobulk	edgeR	LRT
CLP	PLXNA1	3.48005	0.000524625	0.0170489	pseudobulk	edgeR	LRT
CLP	PNOC	-2.34859	0.00263273	0.048862	pseudobulk	edgeR	LRT
CLP	POLA1	1.46566	0.00181918	0.0392479	pseudobulk	edgeR	LRT
CLP	POLL	-1.68808	0.000291118	0.0112597	pseudobulk	edgeR	LRT
CLP	POLQ	2.31742	7.70942e-06	0.000850904	pseudobulk	edgeR	LRT
CLP	POTEE	-5.95339	0.000521726	0.0170466	pseudobulk	edgeR	LRT
CLP	POU2AF1	4.52802	1.99648e-05	0.0017287	pseudobulk	edgeR	LRT
CLP	PPA2	-1.34397	0.000684567	0.0205569	pseudobulk	edgeR	LRT
CLP	PPCS	-1.20909	0.000985366	0.0261397	pseudobulk	edgeR	LRT
CLP	PPIL3	-1.71392	3.7566e-05	0.00286912	pseudobulk	edgeR	LRT
CLP	PPM1L	2.20866	0.00124302	0.0306539	pseudobulk	edgeR	LRT
CLP	PPP1R11	-1.2771	0.000918858	0.0248986	pseudobulk	edgeR	LRT
CLP	PPP1R14B	2.50661	2.90257e-07	7.09992e-05	pseudobulk	edgeR	LRT
CLP	PPP1R35	1.94216	0.00238114	0.0465761	pseudobulk	edgeR	LRT
CLP	PPP2R2B	-4.55349	1.63955e-05	0.00149887	pseudobulk	edgeR	LRT
CLP	PPP2R2C	4.70811	0.00096919	0.0259516	pseudobulk	edgeR	LRT
CLP	PPP2R2D	1.85982	6.43148e-05	0.0040961	pseudobulk	edgeR	LRT
CLP	PQLC1	1.37011	0.00259964	0.048662	pseudobulk	edgeR	LRT
CLP	PQLC2L	-4.75143	0.00134315	0.0322019	pseudobulk	edgeR	LRT
CLP	PRAM1	-1.63668	0.000438272	0.0148921	pseudobulk	edgeR	LRT
CLP	PRC1	3.1516	1.40354e-09	1.6937e-06	pseudobulk	edgeR	LRT
CLP	PRC1.AS1	3.6847	0.000801114	0.0229446	pseudobulk	edgeR	LRT
CLP	PRDM2	1.41951	0.000192489	0.0087986	pseudobulk	edgeR	LRT
CLP	PRF1	-2.78507	0.000128276	0.00659639	pseudobulk	edgeR	LRT
CLP	PRPF4B	1.25666	0.00169603	0.0374846	pseudobulk	edgeR	LRT
CLP	PRR15	-2.65383	5.99241e-05	0.00386009	pseudobulk	edgeR	LRT
CLP	PRR16	-3.32637	0.000850648	0.0237617	pseudobulk	edgeR	LRT
CLP	PRSS2	-3.4197	2.84976e-12	1.71945e-08	pseudobulk	edgeR	LRT
CLP	PRSS21	-2.39921	0.00121289	0.0302117	pseudobulk	edgeR	LRT
CLP	PSIP1	1.58919	0.00157367	0.0358302	pseudobulk	edgeR	LRT
CLP	PSMB10	-2.12795	8.47797e-06	0.000908892	pseudobulk	edgeR	LRT
CLP	PSMB5	-1.31629	0.000664499	0.0202153	pseudobulk	edgeR	LRT
CLP	PSRC1	2.99089	0.00194388	0.0409617	pseudobulk	edgeR	LRT
CLP	PTP4A2	1.56261	2.68993e-05	0.00219314	pseudobulk	edgeR	LRT
CLP	PTPRA	1.3524	0.00231179	0.0458155	pseudobulk	edgeR	LRT
CLP	PTPRD	2.11388	0.000154928	0.00743858	pseudobulk	edgeR	LRT
CLP	PTPRM	-3.41589	0.000222837	0.00979023	pseudobulk	edgeR	LRT
CLP	PTRHD1	-1.36554	0.000440169	0.0149204	pseudobulk	edgeR	LRT
CLP	PXMP2	2.00773	1.37344e-05	0.00129483	pseudobulk	edgeR	LRT
CLP	PYCARD	-1.19225	0.00146302	0.0343033	pseudobulk	edgeR	LRT
CLP	PYCARD.AS1	-1.57808	0.00100147	0.0263865	pseudobulk	edgeR	LRT
CLP	QKI	1.18252	0.0025783	0.0484139	pseudobulk	edgeR	LRT
CLP	RAB11FIP5	5.06441	0.000111473	0.00596976	pseudobulk	edgeR	LRT
CLP	RAB13	-1.17293	0.00239981	0.0465761	pseudobulk	edgeR	LRT
CLP	RAB21	1.27194	0.00201866	0.0418554	pseudobulk	edgeR	LRT
CLP	RAB33A	-2.6459	1.65177e-06	0.000248887	pseudobulk	edgeR	LRT
CLP	RAB38	-2.19965	0.000994614	0.0262442	pseudobulk	edgeR	LRT
CLP	RAB5IF	1.39728	0.000235987	0.0100983	pseudobulk	edgeR	LRT
CLP	RAC1	1.73818	4.81871e-05	0.00335475	pseudobulk	edgeR	LRT
CLP	RACGAP1	2.78995	2.48637e-07	6.25081e-05	pseudobulk	edgeR	LRT
CLP	RAD18	1.20833	0.00183746	0.039505	pseudobulk	edgeR	LRT
CLP	RAD21	1.36416	0.00056245	0.0179557	pseudobulk	edgeR	LRT
CLP	RAD23B	1.29124	0.00224494	0.044753	pseudobulk	edgeR	LRT
CLP	RAD51AP1	1.24224	0.00159597	0.0360658	pseudobulk	edgeR	LRT
CLP	RAG1	3.07639	0.00213923	0.0432635	pseudobulk	edgeR	LRT
CLP	RAG2	3.83661	7.79798e-05	0.00468941	pseudobulk	edgeR	LRT
CLP	RANGAP1	1.60962	0.000173513	0.00811567	pseudobulk	edgeR	LRT
CLP	RAPGEF5	3.51425	4.73494e-05	0.00332198	pseudobulk	edgeR	LRT
CLP	RARRES3	-1.25344	0.000351496	0.0129055	pseudobulk	edgeR	LRT
CLP	RB1	1.20561	0.00239406	0.0465761	pseudobulk	edgeR	LRT
CLP	RBM15	1.70057	0.000869421	0.0241742	pseudobulk	edgeR	LRT
CLP	RBM4B	-1.34724	0.001026	0.0268823	pseudobulk	edgeR	LRT
CLP	RCOR1	1.55358	0.000415164	0.0145356	pseudobulk	edgeR	LRT
CLP	RENBP	-2.49297	5.97829e-05	0.00386009	pseudobulk	edgeR	LRT
CLP	RFWD3	1.37468	0.000296245	0.0114092	pseudobulk	edgeR	LRT
CLP	RGMA	-4.17903	7.43638e-05	0.00453775	pseudobulk	edgeR	LRT
CLP	RGPD5	1.68746	0.00101331	0.0266212	pseudobulk	edgeR	LRT
CLP	RGS1	-3.49514	0.00012123	0.00632389	pseudobulk	edgeR	LRT
CLP	RGS16	-3.98082	0.000257402	0.0106863	pseudobulk	edgeR	LRT
CLP	RGS2	-2.95065	0.000166138	0.00779084	pseudobulk	edgeR	LRT
CLP	RGS9	2.48266	0.000853952	0.0238172	pseudobulk	edgeR	LRT
CLP	RHOC	-1.53934	0.00042828	0.0147237	pseudobulk	edgeR	LRT
CLP	RHOH	-1.41853	0.00164087	0.0368047	pseudobulk	edgeR	LRT
CLP	RIPK3	-1.90438	0.000948277	0.0256526	pseudobulk	edgeR	LRT
CLP	RIPPLY3	6.07335	2.02743e-05	0.00173165	pseudobulk	edgeR	LRT
CLP	RLN2	-1.86432	0.0025773	0.0484139	pseudobulk	edgeR	LRT
CLP	RNASE6	-1.78596	7.36432e-05	0.00452446	pseudobulk	edgeR	LRT
CLP	RNF145	1.44247	0.0016034	0.0361885	pseudobulk	edgeR	LRT
CLP	RNF152	6.15835	1.10745e-06	0.000189112	pseudobulk	edgeR	LRT
CLP	RNF169	1.71753	0.000104644	0.00573991	pseudobulk	edgeR	LRT
CLP	RNF187	1.81733	2.35534e-05	0.00194676	pseudobulk	edgeR	LRT
CLP	ROBO3	-2.40986	3.34899e-07	7.97634e-05	pseudobulk	edgeR	LRT
CLP	RP2	1.5058	0.00154208	0.0352568	pseudobulk	edgeR	LRT
CLP	RPL10L	-6.17476	3.4505e-06	0.000449334	pseudobulk	edgeR	LRT
CLP	RPL13A	-1.39148	0.0015823	0.0359362	pseudobulk	edgeR	LRT
CLP	RPL31	-1.77751	6.89404e-05	0.0043085	pseudobulk	edgeR	LRT
CLP	RPL7	-1.46079	0.00123955	0.0306099	pseudobulk	edgeR	LRT
CLP	RPS17	-2.50027	1.4098e-05	0.00132222	pseudobulk	edgeR	LRT
CLP	RPS26	-1.44831	0.00139631	0.0331253	pseudobulk	edgeR	LRT
CLP	RRM2	2.19021	0.000195096	0.00887293	pseudobulk	edgeR	LRT
CLP	RSPH1	-2.3844	0.00155274	0.0353982	pseudobulk	edgeR	LRT
CLP	RTL8A	-1.40365	0.00138744	0.033082	pseudobulk	edgeR	LRT
CLP	RTP4	-1.84588	0.000151363	0.00739755	pseudobulk	edgeR	LRT
CLP	RTTN	1.36013	0.00236414	0.0464639	pseudobulk	edgeR	LRT
CLP	S100A11	-2.04756	1.00485e-06	0.000173227	pseudobulk	edgeR	LRT
CLP	SAC3D1	2.59772	9.61884e-05	0.00541941	pseudobulk	edgeR	LRT
CLP	SAMD1	1.99251	4.2422e-05	0.00313421	pseudobulk	edgeR	LRT
CLP	SAP30	2.43283	1.91062e-06	0.000273508	pseudobulk	edgeR	LRT
CLP	SDHC	-1.33512	0.000483599	0.016003	pseudobulk	edgeR	LRT
CLP	SDSL	-1.96973	0.000203359	0.00915674	pseudobulk	edgeR	LRT
CLP	SELENOM	-2.40763	0.00140328	0.0332471	pseudobulk	edgeR	LRT
CLP	SELENOP	-1.65637	0.000747403	0.0220384	pseudobulk	edgeR	LRT
CLP	SELPLG	-1.82025	0.000388365	0.0137569	pseudobulk	edgeR	LRT
CLP	SERPING1	-1.77654	5.05948e-05	0.003469	pseudobulk	edgeR	LRT
CLP	SESTD1	1.92744	0.000165164	0.00777134	pseudobulk	edgeR	LRT
CLP	SETD2	1.38261	0.00113989	0.0289792	pseudobulk	edgeR	LRT
CLP	SFMBT1	3.10685	0.000142702	0.00709627	pseudobulk	edgeR	LRT
CLP	SFPQ	1.33523	0.00188105	0.040152	pseudobulk	edgeR	LRT
CLP	SFT2D1	-1.19332	0.00161184	0.0362884	pseudobulk	edgeR	LRT
CLP	SFT2D2	1.26997	0.000599832	0.0189156	pseudobulk	edgeR	LRT
CLP	SGK1	-3.47029	0.000102181	0.00567357	pseudobulk	edgeR	LRT
CLP	SH2B2	3.33105	0.00202135	0.0418631	pseudobulk	edgeR	LRT
CLP	SH2D4B	3.62681	0.00089368	0.024547	pseudobulk	edgeR	LRT
CLP	SH3D21	-2.05732	0.00110073	0.0283017	pseudobulk	edgeR	LRT
CLP	SH3GLB2	2.17639	3.07052e-05	0.00243769	pseudobulk	edgeR	LRT
CLP	SHANK3	2.17031	0.000771923	0.0224259	pseudobulk	edgeR	LRT
CLP	SHB	5.01424	0.000356557	0.0130122	pseudobulk	edgeR	LRT
CLP	SHCBP1	2.1349	9.1278e-07	0.000161983	pseudobulk	edgeR	LRT
CLP	SHISA9	-4.39913	0.00142792	0.0336986	pseudobulk	edgeR	LRT
CLP	SIAH2	1.84386	8.55285e-06	0.000910677	pseudobulk	edgeR	LRT
CLP	SIDT1.AS1	-3.27668	1.63265e-05	0.00149887	pseudobulk	edgeR	LRT
CLP	SIL1	-1.52769	0.00176088	0.0383098	pseudobulk	edgeR	LRT
CLP	SKA1	2.35446	0.000226891	0.00986386	pseudobulk	edgeR	LRT
CLP	SKA3	1.51575	0.00060363	0.0189902	pseudobulk	edgeR	LRT
CLP	SLBP	1.43942	0.000638632	0.0196596	pseudobulk	edgeR	LRT
CLP	SLC16A3	-1.82839	0.00205558	0.0423516	pseudobulk	edgeR	LRT
CLP	SLC22A18	-2.04088	0.000891807	0.0245328	pseudobulk	edgeR	LRT
CLP	SLC25A25	1.98531	0.000353265	0.0129442	pseudobulk	edgeR	LRT
CLP	SLC25A6	-1.3764	0.00143608	0.033803	pseudobulk	edgeR	LRT
CLP	SLC2A1.AS1	-4.75587	0.0019718	0.0414054	pseudobulk	edgeR	LRT
CLP	SLC4A8	-2.77917	0.000338318	0.0124991	pseudobulk	edgeR	LRT
CLP	SLC7A3	3.62864	0.000832127	0.0236353	pseudobulk	edgeR	LRT
CLP	SLC8A1	2.92606	0.00235919	0.0464171	pseudobulk	edgeR	LRT
CLP	SMARCA1	-2.63324	0.000284871	0.0111371	pseudobulk	edgeR	LRT
CLP	SMC1A	1.3701	0.000797054	0.0229008	pseudobulk	edgeR	LRT
CLP	SMC4	1.59044	0.00047849	0.0158629	pseudobulk	edgeR	LRT
CLP	SMCHD1	1.6394	0.000789347	0.0228035	pseudobulk	edgeR	LRT
CLP	SMG6	1.36856	0.00174401	0.0381722	pseudobulk	edgeR	LRT
CLP	SMIM13	3.4673	5.82481e-08	1.917e-05	pseudobulk	edgeR	LRT
CLP	SMIM20	-1.30238	0.00058763	0.0186609	pseudobulk	edgeR	LRT
CLP	SMIM24	-1.48028	0.000425883	0.0147117	pseudobulk	edgeR	LRT
CLP	SMPD1	-1.7638	0.000621281	0.0193392	pseudobulk	edgeR	LRT
CLP	SMYD3	-1.11951	0.00257837	0.0484139	pseudobulk	edgeR	LRT
CLP	SNRK.AS1	4.3343	0.00223797	0.0446631	pseudobulk	edgeR	LRT
CLP	SP3	1.25162	0.00213892	0.0432635	pseudobulk	edgeR	LRT
CLP	SPAG4	-4.6883	0.000597515	0.0188754	pseudobulk	edgeR	LRT
CLP	SPAG5	2.61448	1.61289e-06	0.000248887	pseudobulk	edgeR	LRT
CLP	SPAG9	1.40633	0.00123635	0.0306081	pseudobulk	edgeR	LRT
CLP	SPARC	-1.43415	0.00121168	0.0302117	pseudobulk	edgeR	LRT
CLP	SPC24	2.18681	6.99489e-06	0.000786426	pseudobulk	edgeR	LRT
CLP	SPC25	1.86373	0.000917966	0.0248986	pseudobulk	edgeR	LRT
CLP	SPESP1	-5.76797	4.08381e-06	0.00051693	pseudobulk	edgeR	LRT
CLP	SPIB	-1.72582	0.001389	0.033082	pseudobulk	edgeR	LRT
CLP	SPINDOC	1.82811	0.000273538	0.0109542	pseudobulk	edgeR	LRT
CLP	SPINK2	-1.79418	0.000152682	0.00740937	pseudobulk	edgeR	LRT
CLP	SPINT1.AS1	-2.35198	0.00263192	0.048862	pseudobulk	edgeR	LRT
CLP	SPNS1	-1.30734	0.00270687	0.0498444	pseudobulk	edgeR	LRT
CLP	SPON2	-2.20773	5.52707e-05	0.00369528	pseudobulk	edgeR	LRT
CLP	SPTA1	2.06119	0.00207691	0.0425434	pseudobulk	edgeR	LRT
CLP	SPTBN1	1.40705	0.00147892	0.0345681	pseudobulk	edgeR	LRT
CLP	SRGAP2B	1.60566	0.00263581	0.048862	pseudobulk	edgeR	LRT
CLP	SRGN	-1.85251	5.64302e-05	0.00374155	pseudobulk	edgeR	LRT
CLP	SRM	1.73825	1.9299e-05	0.00167948	pseudobulk	edgeR	LRT
CLP	SRSF10	1.08963	0.00261341	0.0487182	pseudobulk	edgeR	LRT
CLP	STAG3	-1.35677	0.00249166	0.047652	pseudobulk	edgeR	LRT
CLP	STARD4.AS1	-1.36387	0.000277117	0.0110002	pseudobulk	edgeR	LRT
CLP	STIL	2.19957	0.00021932	0.00968272	pseudobulk	edgeR	LRT
CLP	STK11	2.17559	0.000133716	0.00677981	pseudobulk	edgeR	LRT
CLP	STK39	1.59361	0.000624408	0.0193836	pseudobulk	edgeR	LRT
CLP	STRN	1.77246	0.000126068	0.00650129	pseudobulk	edgeR	LRT
CLP	STX2	1.65663	0.00148388	0.0345685	pseudobulk	edgeR	LRT
CLP	SULT1C4	-1.80822	0.000329832	0.0122871	pseudobulk	edgeR	LRT
CLP	SUOX	-1.61379	0.00233353	0.0459687	pseudobulk	edgeR	LRT
CLP	SUPT3H	-1.1667	0.0026086	0.0487182	pseudobulk	edgeR	LRT
CLP	SUZ12	1.60319	0.000424677	0.0147117	pseudobulk	edgeR	LRT
CLP	SWSAP1	-1.73751	0.000181167	0.00843007	pseudobulk	edgeR	LRT
CLP	SYNE2	5.03374	7.22301e-09	3.8454e-06	pseudobulk	edgeR	LRT
CLP	SYNE3	2.33869	5.51373e-06	0.000652313	pseudobulk	edgeR	LRT
CLP	SYTL4	-1.72643	0.00176483	0.0383474	pseudobulk	edgeR	LRT
CLP	TAF5	2.13987	7.49309e-05	0.00453775	pseudobulk	edgeR	LRT
CLP	TAPBPL	-1.44497	0.00174935	0.0381965	pseudobulk	edgeR	LRT
CLP	TAPT1	2.27051	2.31131e-05	0.00192797	pseudobulk	edgeR	LRT
CLP	TAT.AS1	-4.75587	0.0019718	0.0414054	pseudobulk	edgeR	LRT
CLP	TATDN1	-1.3105	0.00102989	0.0269004	pseudobulk	edgeR	LRT
CLP	TBXAS1	-1.37132	0.000384099	0.0136593	pseudobulk	edgeR	LRT
CLP	TCTEX1D1	-2.27777	1.67749e-06	0.000248887	pseudobulk	edgeR	LRT
CLP	TDRKH.AS1	-3.71984	8.89952e-05	0.00512832	pseudobulk	edgeR	LRT
CLP	TFDP1	1.47375	0.000144329	0.00711087	pseudobulk	edgeR	LRT
CLP	THAP7.AS1	-2.12244	0.000260849	0.01078	pseudobulk	edgeR	LRT
CLP	THG1L	-1.43035	0.000763832	0.0223362	pseudobulk	edgeR	LRT
CLP	THYN1	-1.27712	0.000838182	0.0236353	pseudobulk	edgeR	LRT
CLP	TIAM1	1.8805	0.00181622	0.0392479	pseudobulk	edgeR	LRT
CLP	TICRR	2.30289	0.000281007	0.0110817	pseudobulk	edgeR	LRT
CLP	TIMM9	-1.31918	0.000523989	0.0170489	pseudobulk	edgeR	LRT
CLP	TIPARP.AS1	-1.53322	0.00184667	0.0396519	pseudobulk	edgeR	LRT
CLP	TIPIN	-1.51289	0.000735472	0.0217529	pseudobulk	edgeR	LRT
CLP	TLE4	2.076	2.25101e-05	0.001904	pseudobulk	edgeR	LRT
CLP	TLK2	1.22665	0.00192058	0.0406125	pseudobulk	edgeR	LRT
CLP	TM2D2	-1.42729	0.000790091	0.0228035	pseudobulk	edgeR	LRT
CLP	TM2D3	-1.68386	3.7959e-05	0.00287086	pseudobulk	edgeR	LRT
CLP	TM4SF1	-3.04676	0.00012253	0.00636603	pseudobulk	edgeR	LRT
CLP	TMEM140	-2.14209	0.000278097	0.011015	pseudobulk	edgeR	LRT
CLP	TMEM14A	-1.45475	0.00167629	0.0373677	pseudobulk	edgeR	LRT
CLP	TMEM163	-3.22009	6.29863e-06	0.000726187	pseudobulk	edgeR	LRT
CLP	TMEM173	-2.43029	3.6875e-08	1.39057e-05	pseudobulk	edgeR	LRT
CLP	TMEM223	-1.28738	0.000791357	0.0228035	pseudobulk	edgeR	LRT
CLP	TMEM238	3.27066	0.00218076	0.0438113	pseudobulk	edgeR	LRT
CLP	TMEM246	-3.59474	1.59355e-07	4.30521e-05	pseudobulk	edgeR	LRT
CLP	TMEM255B	-7.21433	4.39898e-07	9.77774e-05	pseudobulk	edgeR	LRT
CLP	TMEM60	-1.47271	0.00200258	0.0417612	pseudobulk	edgeR	LRT
CLP	TMEM80	-1.43939	0.00026736	0.010835	pseudobulk	edgeR	LRT
CLP	TMIGD2	-1.74227	3.39409e-05	0.00262549	pseudobulk	edgeR	LRT
CLP	TMPO	1.82887	2.81668e-05	0.00225596	pseudobulk	edgeR	LRT
CLP	TMSB15A	2.09107	0.00149475	0.0346433	pseudobulk	edgeR	LRT
CLP	TNF	3.3385	0.000397086	0.0139838	pseudobulk	edgeR	LRT
CLP	TNFAIP8L2	-2.19011	1.91899e-06	0.000273508	pseudobulk	edgeR	LRT
CLP	TNFRSF17	-2.70186	0.00232296	0.0458537	pseudobulk	edgeR	LRT
CLP	TNFRSF18	-1.85423	0.00239529	0.0465761	pseudobulk	edgeR	LRT
CLP	TNFRSF1A	-1.35284	0.000621812	0.0193392	pseudobulk	edgeR	LRT
CLP	TNFRSF4	-2.08714	0.00113133	0.0288833	pseudobulk	edgeR	LRT
CLP	TNFSF4	-1.22096	0.00190906	0.0404412	pseudobulk	edgeR	LRT
CLP	TOP1MT	-1.58611	0.000491428	0.0162028	pseudobulk	edgeR	LRT
CLP	TOP2A	3.51889	6.67583e-09	3.67306e-06	pseudobulk	edgeR	LRT
CLP	TOP2B	1.78858	0.000456958	0.0153458	pseudobulk	edgeR	LRT
CLP	TOPBP1	1.17297	0.00168913	0.0374846	pseudobulk	edgeR	LRT
CLP	TPGS1	2.21763	0.000363223	0.0131758	pseudobulk	edgeR	LRT
CLP	TPX2	3.3109	5.9104e-11	1.78307e-07	pseudobulk	edgeR	LRT
CLP	TRAF3IP3	-1.7747	1.06434e-05	0.00107629	pseudobulk	edgeR	LRT
CLP	TRAPPC10	1.69794	0.000144632	0.00711087	pseudobulk	edgeR	LRT
CLP	TRAV22	-5.41635	0.000103744	0.0057165	pseudobulk	edgeR	LRT
CLP	TRDC	-2.34611	0.000880333	0.024291	pseudobulk	edgeR	LRT
CLP	TRIB3	-2.0267	0.000918856	0.0248986	pseudobulk	edgeR	LRT
CLP	TSC22D1	-1.78782	0.000109777	0.00591391	pseudobulk	edgeR	LRT
CLP	TSC22D3	-2.2381	0.000202211	0.00912772	pseudobulk	edgeR	LRT
CLP	TSIX	2.58885	5.7548e-05	0.0037633	pseudobulk	edgeR	LRT
CLP	TSPAN10	-2.14384	0.00231927	0.0458309	pseudobulk	edgeR	LRT
CLP	TSPAN32	-1.77807	5.55574e-05	0.00369722	pseudobulk	edgeR	LRT
CLP	TSPAN33	1.89793	4.93644e-05	0.00341048	pseudobulk	edgeR	LRT
CLP	TSPAN9	4.26786	0.000271819	0.0109542	pseudobulk	edgeR	LRT
CLP	TSPOAP1.AS1	1.47922	0.00110827	0.0284552	pseudobulk	edgeR	LRT
CLP	TTC7A	1.46699	0.000329901	0.0122871	pseudobulk	edgeR	LRT
CLP	TTK	2.85937	6.41169e-08	2.0361e-05	pseudobulk	edgeR	LRT
CLP	TXK	-2.29919	0.000680926	0.0205434	pseudobulk	edgeR	LRT
CLP	TXNDC15	-1.24238	0.00126718	0.0310803	pseudobulk	edgeR	LRT
CLP	TYMS	1.97642	6.91144e-06	0.0007819	pseudobulk	edgeR	LRT
CLP	TYROBP	-1.64951	0.000589452	0.0186859	pseudobulk	edgeR	LRT
CLP	UBALD2	1.80734	2.30262e-05	0.00192797	pseudobulk	edgeR	LRT
CLP	UBE2C	2.26314	8.35135e-06	0.000905197	pseudobulk	edgeR	LRT
CLP	UBE2L6	-1.16688	0.00109321	0.0281482	pseudobulk	edgeR	LRT
CLP	UBE2M	3.07164	1.87498e-12	1.69695e-08	pseudobulk	edgeR	LRT
CLP	UBE2Q1	1.41524	0.000679039	0.0205434	pseudobulk	edgeR	LRT
CLP	UBE2S	3.41843	5.79144e-07	0.000120495	pseudobulk	edgeR	LRT
CLP	UBL7	-1.64362	3.71955e-05	0.00285286	pseudobulk	edgeR	LRT
CLP	UBN1	1.37482	0.00219942	0.0440883	pseudobulk	edgeR	LRT
CLP	UHRF2	1.70301	0.000107006	0.00579917	pseudobulk	edgeR	LRT
CLP	UNC50	-1.17626	0.00238843	0.0465761	pseudobulk	edgeR	LRT
CLP	UQCRHL	-2.33466	8.99061e-06	0.000946157	pseudobulk	edgeR	LRT
CLP	URI1	1.51741	0.000189333	0.00869827	pseudobulk	edgeR	LRT
CLP	USE1	-1.14497	0.00167305	0.0373414	pseudobulk	edgeR	LRT
CLP	USP12	1.78527	4.2409e-05	0.00313421	pseudobulk	edgeR	LRT
CLP	VAMP5	-1.16594	0.00175729	0.0382959	pseudobulk	edgeR	LRT
CLP	VAV3	1.39655	0.000282994	0.0111303	pseudobulk	edgeR	LRT
CLP	VEGFB	1.42928	0.00239389	0.0465761	pseudobulk	edgeR	LRT
CLP	VPREB3	5.47272	0.000329484	0.0122871	pseudobulk	edgeR	LRT
CLP	VPS26B	1.25	0.00239318	0.0465761	pseudobulk	edgeR	LRT
CLP	VSIR	-1.42737	0.0001947	0.00887293	pseudobulk	edgeR	LRT
CLP	WASHC1	-1.61328	0.00158058	0.0359362	pseudobulk	edgeR	LRT
CLP	WDR5	1.34214	0.00122365	0.0303832	pseudobulk	edgeR	LRT
CLP	WDR54	-1.21082	0.000842264	0.0236369	pseudobulk	edgeR	LRT
CLP	WDR62	1.72659	0.00119247	0.0298135	pseudobulk	edgeR	LRT
CLP	WDR76	1.26403	0.000787707	0.0228035	pseudobulk	edgeR	LRT
CLP	WEE1	1.32448	0.00154264	0.0352568	pseudobulk	edgeR	LRT
CLP	WHAMM	1.63123	0.000295848	0.0114092	pseudobulk	edgeR	LRT
CLP	XXYLT1.AS2	-2.34521	0.000267567	0.010835	pseudobulk	edgeR	LRT
CLP	YBX1	1.62675	0.00103669	0.0270391	pseudobulk	edgeR	LRT
CLP	YOD1	1.49232	0.00251625	0.0479183	pseudobulk	edgeR	LRT
CLP	YRDC	1.6393	0.000113153	0.00602409	pseudobulk	edgeR	LRT
CLP	YWHAH	1.78957	0.00015203	0.00739755	pseudobulk	edgeR	LRT
CLP	Z82206.1	-3.45302	0.000382588	0.0136323	pseudobulk	edgeR	LRT
CLP	ZBTB10	1.52514	0.000832887	0.0236353	pseudobulk	edgeR	LRT
CLP	ZBTB16	-2.3372	0.000231123	0.0100085	pseudobulk	edgeR	LRT
CLP	ZCCHC8	1.23956	0.00169084	0.0374846	pseudobulk	edgeR	LRT
CLP	ZDHHC11	4.4585	0.0015299	0.0352324	pseudobulk	edgeR	LRT
CLP	ZDHHC2	1.40323	0.00190338	0.0403905	pseudobulk	edgeR	LRT
CLP	ZDHHC20	1.49244	0.000556025	0.017782	pseudobulk	edgeR	LRT
CLP	ZDHHC4	-1.32108	0.000965699	0.0259349	pseudobulk	edgeR	LRT
CLP	ZFP36	-2.79158	1.82197e-06	0.000265964	pseudobulk	edgeR	LRT
CLP	ZFPM1	2.90103	0.000264205	0.0108023	pseudobulk	edgeR	LRT
CLP	ZFX	1.37397	0.00102903	0.0269004	pseudobulk	edgeR	LRT
CLP	ZGRF1	1.59125	0.000304252	0.0116433	pseudobulk	edgeR	LRT
CLP	ZMYND19	2.14211	7.88974e-05	0.00471327	pseudobulk	edgeR	LRT
CLP	ZNF277	-1.17315	0.00140828	0.0333219	pseudobulk	edgeR	LRT
CLP	ZNF367	2.47172	9.8601e-07	0.000171613	pseudobulk	edgeR	LRT
CLP	ZNF451	1.31391	0.000990398	0.0262093	pseudobulk	edgeR	LRT
CLP	ZNF639	1.9259	0.001067	0.0276304	pseudobulk	edgeR	LRT
CLP	ZNF667.AS1	-1.35776	0.000768111	0.0223735	pseudobulk	edgeR	LRT
CLP	ZNF704	2.68145	2.95989e-07	7.14361e-05	pseudobulk	edgeR	LRT
CLP	ZNF787	2.11548	8.85524e-05	0.00512104	pseudobulk	edgeR	LRT
CLP	ZNF793.AS1	-1.53322	0.00253928	0.0480197	pseudobulk	edgeR	LRT
CLP	ZNF850	1.98684	0.0012329	0.0305709	pseudobulk	edgeR	LRT
CLP	ZNF90	-2.38533	1.15604e-05	0.00113096	pseudobulk	edgeR	LRT
CLP	ZNRF2	2.02038	0.00258392	0.0484679	pseudobulk	edgeR	LRT
CLP	ZRANB1	1.26769	0.00245308	0.0471371	pseudobulk	edgeR	LRT
CLP	ZSCAN9	-1.61872	0.00239623	0.0465761	pseudobulk	edgeR	LRT
DendriticCell	AC005670.2	4.29944	8.00277e-06	0.00456905	pseudobulk	edgeR	LRT
DendriticCell	AC006064.4	-3.08352	6.43387e-05	0.0191581	pseudobulk	edgeR	LRT
DendriticCell	AC011139.1	-5.15453	4.01753e-10	1.7203e-06	pseudobulk	edgeR	LRT
DendriticCell	AC013394.1	2.89652	1.13162e-05	0.00560166	pseudobulk	edgeR	LRT
DendriticCell	AC020916.1	-3.30667	5.94677e-05	0.0191581	pseudobulk	edgeR	LRT
DendriticCell	AC044849.1	2.97778	7.98568e-05	0.0215368	pseudobulk	edgeR	LRT
DendriticCell	AC073610.3	-6.18164	0.000159911	0.033271	pseudobulk	edgeR	LRT
DendriticCell	AC119428.2	-2.76014	8.32246e-07	0.00110643	pseudobulk	edgeR	LRT
DendriticCell	AL118516.1	-2.19487	0.000205398	0.0386599	pseudobulk	edgeR	LRT
DendriticCell	AL136454.1	-5.19994	3.96926e-09	1.27917e-05	pseudobulk	edgeR	LRT
DendriticCell	ALDOA	-3.16528	9.15282e-05	0.0227202	pseudobulk	edgeR	LRT
DendriticCell	ALYREF	2.05442	3.1473e-06	0.00273098	pseudobulk	edgeR	LRT
DendriticCell	ATP6V0E1	-1.55453	0.000224941	0.0387275	pseudobulk	edgeR	LRT
DendriticCell	AVEN	2.29283	2.97543e-05	0.0124301	pseudobulk	edgeR	LRT
DendriticCell	BRI3	2.3671	1.85282e-06	0.00196547	pseudobulk	edgeR	LRT
DendriticCell	C3orf14	-1.97305	8.95896e-05	0.022566	pseudobulk	edgeR	LRT
DendriticCell	CAVIN1	-3.7863	8.0702e-05	0.0215368	pseudobulk	edgeR	LRT
DendriticCell	CAVIN2	-2.58024	6.47863e-05	0.0191581	pseudobulk	edgeR	LRT
DendriticCell	CCDC71L	2.03098	0.000221865	0.0387275	pseudobulk	edgeR	LRT
DendriticCell	CD74	-1.61811	9.67291e-05	0.0236682	pseudobulk	edgeR	LRT
DendriticCell	CD81	1.60572	0.0002314	0.038857	pseudobulk	edgeR	LRT
DendriticCell	CDKN2D	1.71647	0.00021502	0.0387275	pseudobulk	edgeR	LRT
DendriticCell	CDV3	1.95693	7.54534e-06	0.00445643	pseudobulk	edgeR	LRT
DendriticCell	CITED4	3.73044	1.53349e-08	3.2832e-05	pseudobulk	edgeR	LRT
DendriticCell	COMMD10	-2.07245	5.05367e-05	0.0176651	pseudobulk	edgeR	LRT
DendriticCell	CRHBP	-2.92029	4.54068e-06	0.00299126	pseudobulk	edgeR	LRT
DendriticCell	CXCL2	-6.92369	4.37037e-06	0.00299126	pseudobulk	edgeR	LRT
DendriticCell	CXCL8	-3.82198	0.000264002	0.0434791	pseudobulk	edgeR	LRT
DendriticCell	CXCR3	-3.06307	5.4234e-05	0.0185784	pseudobulk	edgeR	LRT
DendriticCell	DNASE1L3	-2.56587	0.000121711	0.0281712	pseudobulk	edgeR	LRT
DendriticCell	DRC3	-5.69283	0.000210065	0.0387275	pseudobulk	edgeR	LRT
DendriticCell	ECT2	1.78869	0.000211846	0.0387275	pseudobulk	edgeR	LRT
DendriticCell	EIF1AY	-11.2377	2.77744e-33	4.7572e-29	pseudobulk	edgeR	LRT
DendriticCell	FBLN1	3.0822	9.04371e-07	0.00110643	pseudobulk	edgeR	LRT
DendriticCell	FSIP2	6.51816	8.34874e-06	0.00461282	pseudobulk	edgeR	LRT
DendriticCell	FUT7	-2.18684	1.17737e-05	0.00560166	pseudobulk	edgeR	LRT
DendriticCell	GADD45G	-3.85708	0.000225827	0.0387275	pseudobulk	edgeR	LRT
DendriticCell	GAS6	2.13447	0.000185099	0.0363428	pseudobulk	edgeR	LRT
DendriticCell	GLRX5	2.02178	3.65979e-05	0.0145779	pseudobulk	edgeR	LRT
DendriticCell	GPR183	-2.17523	4.05208e-05	0.0150832	pseudobulk	edgeR	LRT
DendriticCell	GRK6	1.83873	0.000162708	0.033271	pseudobulk	edgeR	LRT
DendriticCell	GZMB	-2.21602	6.67868e-05	0.0193885	pseudobulk	edgeR	LRT
DendriticCell	H1FX	2.45691	0.000186566	0.0363428	pseudobulk	edgeR	LRT
DendriticCell	HDGF	1.53144	0.000195691	0.0375972	pseudobulk	edgeR	LRT
DendriticCell	HES6	2.14461	8.17141e-05	0.0215368	pseudobulk	edgeR	LRT
DendriticCell	HIST1H2AH	2.48946	3.1889e-06	0.00273098	pseudobulk	edgeR	LRT
DendriticCell	HIST1H4B	3.58336	1.95078e-06	0.00196547	pseudobulk	edgeR	LRT
DendriticCell	HIST1H4D	2.55689	0.000163169	0.033271	pseudobulk	edgeR	LRT
DendriticCell	HIST1H4H	2.04372	0.000223462	0.0387275	pseudobulk	edgeR	LRT
DendriticCell	HLA.DRB5	-2.67554	9.51051e-06	0.0050905	pseudobulk	edgeR	LRT
DendriticCell	HLA.G	-2.86462	0.000147199	0.0323234	pseudobulk	edgeR	LRT
DendriticCell	ID1	-5.87073	9.71175e-11	5.54476e-07	pseudobulk	edgeR	LRT
DendriticCell	IER2	1.78681	0.000127979	0.0292271	pseudobulk	edgeR	LRT
DendriticCell	IER5	2.14388	0.000141728	0.0315263	pseudobulk	edgeR	LRT
DendriticCell	IL1B	-2.40805	2.95175e-05	0.0124301	pseudobulk	edgeR	LRT
DendriticCell	JDP2	3.0784	0.00017936	0.036142	pseudobulk	edgeR	LRT
DendriticCell	JUN	2.36687	4.93863e-06	0.00302103	pseudobulk	edgeR	LRT
DendriticCell	JUND	2.79297	5.97458e-09	1.46189e-05	pseudobulk	edgeR	LRT
DendriticCell	KRTCAP2	-1.84665	0.000116914	0.0274315	pseudobulk	edgeR	LRT
DendriticCell	LDHC	5.31063	0.000135792	0.0306032	pseudobulk	edgeR	LRT
DendriticCell	LILRA4	-2.26271	1.07975e-05	0.00560166	pseudobulk	edgeR	LRT
DendriticCell	LINC01678	-3.17301	6.20263e-05	0.0191581	pseudobulk	edgeR	LRT
DendriticCell	LYZ	2.84785	3.99415e-05	0.0150832	pseudobulk	edgeR	LRT
DendriticCell	MAP2K2	2.31969	2.41498e-07	0.000376034	pseudobulk	edgeR	LRT
DendriticCell	MARCKS	3.09332	4.48099e-09	1.27917e-05	pseudobulk	edgeR	LRT
DendriticCell	MDFIC	1.89654	6.08873e-05	0.0191581	pseudobulk	edgeR	LRT
DendriticCell	MEX3C	2.09701	3.7559e-05	0.0146207	pseudobulk	edgeR	LRT
DendriticCell	MTRNR2L1	-2.05612	0.000226107	0.0387275	pseudobulk	edgeR	LRT
DendriticCell	MYEF2	1.84685	0.000197557	0.0375972	pseudobulk	edgeR	LRT
DendriticCell	MZB1	-2.15119	1.27043e-07	0.000217599	pseudobulk	edgeR	LRT
DendriticCell	NACA2	-2.4139	3.69766e-06	0.002879	pseudobulk	edgeR	LRT
DendriticCell	NBEAL1	-2.18725	2.08321e-06	0.00198229	pseudobulk	edgeR	LRT
DendriticCell	NDUFA8	-1.5663	0.000229411	0.038857	pseudobulk	edgeR	LRT
DendriticCell	NFE2	-2.36202	0.000107344	0.0255359	pseudobulk	edgeR	LRT
DendriticCell	NFKBIZ	1.66947	0.000224933	0.0387275	pseudobulk	edgeR	LRT
DendriticCell	NID1	4.94188	0.000282501	0.0450489	pseudobulk	edgeR	LRT
DendriticCell	NR4A2	-3.79854	4.10215e-06	0.00292757	pseudobulk	edgeR	LRT
DendriticCell	PABPC3	-4.46695	0.000151307	0.0328048	pseudobulk	edgeR	LRT
DendriticCell	PGP	2.28126	1.94667e-05	0.00877436	pseudobulk	edgeR	LRT
DendriticCell	PIM3	2.18945	3.04852e-05	0.0124321	pseudobulk	edgeR	LRT
DendriticCell	PPP1R14B	1.82398	8.23378e-05	0.0215368	pseudobulk	edgeR	LRT
DendriticCell	PRSS21	-4.37501	0.000186722	0.0363428	pseudobulk	edgeR	LRT
DendriticCell	PTGER4	2.07934	2.29885e-05	0.0100961	pseudobulk	edgeR	LRT
DendriticCell	QTRT1	-2.05492	0.000281933	0.0450489	pseudobulk	edgeR	LRT
DendriticCell	RAB11FIP1	1.65516	6.48744e-05	0.0191581	pseudobulk	edgeR	LRT
DendriticCell	RASAL3	2.25594	0.000284054	0.0450489	pseudobulk	edgeR	LRT
DendriticCell	RASD1	-1.74277	8.29887e-05	0.0215368	pseudobulk	edgeR	LRT
DendriticCell	RETN	4.41715	0.000107235	0.0255359	pseudobulk	edgeR	LRT
DendriticCell	RNASE6	-1.64365	0.000157651	0.033271	pseudobulk	edgeR	LRT
DendriticCell	RPL10L	-6.27712	7.93665e-05	0.0215368	pseudobulk	edgeR	LRT
DendriticCell	RPL31	-1.87296	1.16549e-05	0.00560166	pseudobulk	edgeR	LRT
DendriticCell	RPS17	-2.36168	4.04077e-06	0.00292757	pseudobulk	edgeR	LRT
DendriticCell	S100A11	-1.73372	0.000317228	0.0493954	pseudobulk	edgeR	LRT
DendriticCell	SAP30	2.52621	8.59704e-07	0.00110643	pseudobulk	edgeR	LRT
DendriticCell	SERPINB2	-2.87888	3.69792e-06	0.002879	pseudobulk	edgeR	LRT
DendriticCell	TCL1A	-6.83898	4.12407e-11	3.53185e-07	pseudobulk	edgeR	LRT
DendriticCell	TCL1B	-6.02129	5.5382e-05	0.0185997	pseudobulk	edgeR	LRT
DendriticCell	TMEM14A	-1.81879	0.000311251	0.0489093	pseudobulk	edgeR	LRT
DendriticCell	TMEM173	-2.06637	1.87338e-05	0.00867222	pseudobulk	edgeR	LRT
DendriticCell	TMEM238	4.60475	7.65677e-05	0.0215368	pseudobulk	edgeR	LRT
DendriticCell	TPSAB1	-4.68804	0.000158159	0.033271	pseudobulk	edgeR	LRT
DendriticCell	TRAPPC10	2.11082	4.19318e-05	0.0150832	pseudobulk	edgeR	LRT
DendriticCell	TRPS1	1.93188	0.000252314	0.0419576	pseudobulk	edgeR	LRT
DendriticCell	TSC22D3	-2.67069	1.57766e-06	0.00180147	pseudobulk	edgeR	LRT
DendriticCell	UBE2M	2.80637	3.5367e-08	6.73073e-05	pseudobulk	edgeR	LRT
DendriticCell	UBE2S	2.03867	4.22695e-05	0.0150832	pseudobulk	edgeR	LRT
DendriticCell	YRDC	2.2079	8.7779e-05	0.02244	pseudobulk	edgeR	LRT
DendriticCell	ZBTB10	1.84128	0.000280529	0.0450489	pseudobulk	edgeR	LRT
DendriticCell	ZNF787	2.17926	5.98363e-05	0.0191581	pseudobulk	edgeR	LRT
DendriticCell	ZNF90	-2.4137	4.73392e-06	0.00300306	pseudobulk	edgeR	LRT
EarlyErythroid	ABHD14A.ACY1	-1.97603	0.00094744	0.0371087	pseudobulk	edgeR	LRT
EarlyErythroid	AC001226.2	3.26153	0.000289187	0.0171438	pseudobulk	edgeR	LRT
EarlyErythroid	AC002310.1	-1.54064	0.000839333	0.0348171	pseudobulk	edgeR	LRT
EarlyErythroid	AC004069.1	-3.03664	7.43617e-07	0.000238114	pseudobulk	edgeR	LRT
EarlyErythroid	AC004148.2	2.01297	0.00145666	0.0478184	pseudobulk	edgeR	LRT
EarlyErythroid	AC005363.2	-4.83457	0.00127998	0.0453635	pseudobulk	edgeR	LRT
EarlyErythroid	AC005540.1	-2.62532	0.000869123	0.0355678	pseudobulk	edgeR	LRT
EarlyErythroid	AC006064.4	-1.96502	0.000657794	0.0294989	pseudobulk	edgeR	LRT
EarlyErythroid	AC008083.2	-1.91813	0.00139459	0.046903	pseudobulk	edgeR	LRT
EarlyErythroid	AC008752.2	-4.8588	0.00127534	0.0453621	pseudobulk	edgeR	LRT
EarlyErythroid	AC009509.1	-5.84133	4.15333e-05	0.00451229	pseudobulk	edgeR	LRT
EarlyErythroid	AC010173.1	-5.32821	0.00024711	0.0156064	pseudobulk	edgeR	LRT
EarlyErythroid	AC010336.1	-2.88726	0.00147697	0.0480603	pseudobulk	edgeR	LRT
EarlyErythroid	AC011139.1	-1.74053	4.6981e-05	0.00491206	pseudobulk	edgeR	LRT
EarlyErythroid	AC012645.2	-6.53468	0.0002893	0.0171438	pseudobulk	edgeR	LRT
EarlyErythroid	AC013394.1	2.86632	1.37041e-05	0.00203356	pseudobulk	edgeR	LRT
EarlyErythroid	AC016394.1	-1.50365	0.00041484	0.0221047	pseudobulk	edgeR	LRT
EarlyErythroid	AC020916.1	-3.96204	0.000368996	0.0206592	pseudobulk	edgeR	LRT
EarlyErythroid	AC023157.3	-1.93813	0.00015866	0.0111809	pseudobulk	edgeR	LRT
EarlyErythroid	AC025171.3	-3.2544	1.68993e-05	0.00231915	pseudobulk	edgeR	LRT
EarlyErythroid	AC025171.4	-2.85512	5.3561e-05	0.00538323	pseudobulk	edgeR	LRT
EarlyErythroid	AC034236.2	-2.29207	6.46355e-05	0.00617658	pseudobulk	edgeR	LRT
EarlyErythroid	AC044849.1	3.08347	0.000362422	0.0204251	pseudobulk	edgeR	LRT
EarlyErythroid	AC068473.5	-1.72645	0.00120746	0.0441656	pseudobulk	edgeR	LRT
EarlyErythroid	AC069148.1	-5.64453	0.000117136	0.00905914	pseudobulk	edgeR	LRT
EarlyErythroid	AC073082.1	-4.17632	0.000514482	0.0254096	pseudobulk	edgeR	LRT
EarlyErythroid	AC073610.3	-4.17874	5.23449e-06	0.00104989	pseudobulk	edgeR	LRT
EarlyErythroid	AC083806.2	-7.04365	1.50928e-06	0.000418162	pseudobulk	edgeR	LRT
EarlyErythroid	AC092171.3	-2.02309	0.0005971	0.0278557	pseudobulk	edgeR	LRT
EarlyErythroid	AC093462.1	-2.97338	0.000418229	0.0221262	pseudobulk	edgeR	LRT
EarlyErythroid	AC099778.1	-1.85851	0.000246598	0.0156064	pseudobulk	edgeR	LRT
EarlyErythroid	AC103706.1	-2.06594	0.00144979	0.0477104	pseudobulk	edgeR	LRT
EarlyErythroid	AC104071.1	-2.54782	0.00108364	0.040447	pseudobulk	edgeR	LRT
EarlyErythroid	AC108488.1	-2.26093	0.000988342	0.0382187	pseudobulk	edgeR	LRT
EarlyErythroid	AC109454.2	-3.04385	0.00084564	0.0348411	pseudobulk	edgeR	LRT
EarlyErythroid	AC133550.2	-1.97694	0.000932212	0.0370559	pseudobulk	edgeR	LRT
EarlyErythroid	AC138627.1	-6.54328	2.7604e-05	0.00329316	pseudobulk	edgeR	LRT
EarlyErythroid	ACOX2	-4.96141	0.00147088	0.0480603	pseudobulk	edgeR	LRT
EarlyErythroid	ACP2	-1.44	0.000601737	0.0278557	pseudobulk	edgeR	LRT
EarlyErythroid	ACSL6	-5.62608	0.000653459	0.0294492	pseudobulk	edgeR	LRT
EarlyErythroid	ADGRG5	2.30719	0.000739189	0.0319708	pseudobulk	edgeR	LRT
EarlyErythroid	AGAP2.AS1	-5.59772	0.000116383	0.00903926	pseudobulk	edgeR	LRT
EarlyErythroid	AJ009632.2	-1.95624	9.04294e-05	0.00778546	pseudobulk	edgeR	LRT
EarlyErythroid	AKAP7	1.30688	0.000726715	0.031581	pseudobulk	edgeR	LRT
EarlyErythroid	AKR1C3	-1.10986	9.73519e-05	0.00804012	pseudobulk	edgeR	LRT
EarlyErythroid	AL024508.2	-1.80411	0.000461713	0.0235396	pseudobulk	edgeR	LRT
EarlyErythroid	AL034550.2	2.67053	0.00136569	0.0466388	pseudobulk	edgeR	LRT
EarlyErythroid	AL049597.2	-2.04855	0.00093768	0.0370559	pseudobulk	edgeR	LRT
EarlyErythroid	AL050341.2	-1.66282	6.04585e-06	0.00117087	pseudobulk	edgeR	LRT
EarlyErythroid	AL118516.1	-1.51281	3.75853e-05	0.00420863	pseudobulk	edgeR	LRT
EarlyErythroid	AL121928.1	3.55625	0.00135137	0.0466388	pseudobulk	edgeR	LRT
EarlyErythroid	AL133342.1	3.12555	0.000391739	0.0212798	pseudobulk	edgeR	LRT
EarlyErythroid	AL136418.1	-3.6303	0.000458929	0.0234632	pseudobulk	edgeR	LRT
EarlyErythroid	AL136454.1	-3.97036	7.45388e-10	9.06988e-07	pseudobulk	edgeR	LRT
EarlyErythroid	AL137802.2	-2.6724	1.84856e-05	0.00247211	pseudobulk	edgeR	LRT
EarlyErythroid	AL157895.1	-1.22103	0.000124066	0.00946017	pseudobulk	edgeR	LRT
EarlyErythroid	AL158152.1	2.03339	0.0014927	0.0483921	pseudobulk	edgeR	LRT
EarlyErythroid	AL161756.1	-3.1777	0.000963692	0.0375038	pseudobulk	edgeR	LRT
EarlyErythroid	AL162377.3	3.56016	0.000108279	0.00859267	pseudobulk	edgeR	LRT
EarlyErythroid	AL355075.4	2.53538	0.000105873	0.00851271	pseudobulk	edgeR	LRT
EarlyErythroid	AL358781.1	2.53327	0.00073768	0.0319708	pseudobulk	edgeR	LRT
EarlyErythroid	AL359636.1	-3.54939	0.000748018	0.0322001	pseudobulk	edgeR	LRT
EarlyErythroid	AL662844.4	-1.66258	0.000132529	0.00987314	pseudobulk	edgeR	LRT
EarlyErythroid	ALG13.AS1	4.60977	0.000451634	0.0234182	pseudobulk	edgeR	LRT
EarlyErythroid	ALYREF	2.45057	1.58688e-10	2.41364e-07	pseudobulk	edgeR	LRT
EarlyErythroid	ANKLE2	1.25279	0.000611499	0.0280764	pseudobulk	edgeR	LRT
EarlyErythroid	ANKRD18B	3.6838	0.00135553	0.0466388	pseudobulk	edgeR	LRT
EarlyErythroid	ANKRD9	1.77333	0.000333901	0.0192251	pseudobulk	edgeR	LRT
EarlyErythroid	ANKS6	1.80357	5.9153e-05	0.005836	pseudobulk	edgeR	LRT
EarlyErythroid	ANP32D	-5.16467	0.00109412	0.040589	pseudobulk	edgeR	LRT
EarlyErythroid	ANXA1	-1.86698	1.52981e-06	0.000418162	pseudobulk	edgeR	LRT
EarlyErythroid	AP001496.2	-3.99598	4.10851e-05	0.00449033	pseudobulk	edgeR	LRT
EarlyErythroid	AP006545.2	-3.78042	0.000258428	0.0159352	pseudobulk	edgeR	LRT
EarlyErythroid	AP3S1	-1.15676	0.000455322	0.0234632	pseudobulk	edgeR	LRT
EarlyErythroid	APBB3	-2.0524	9.58303e-05	0.00798673	pseudobulk	edgeR	LRT
EarlyErythroid	APOL4	2.54	5.36789e-05	0.00538323	pseudobulk	edgeR	LRT
EarlyErythroid	AQP3	3.12664	6.3233e-05	0.00611188	pseudobulk	edgeR	LRT
EarlyErythroid	AREG	-5.12721	4.18476e-06	0.000877933	pseudobulk	edgeR	LRT
EarlyErythroid	ARHGAP39	3.77875	0.00144372	0.0476507	pseudobulk	edgeR	LRT
EarlyErythroid	ARHGDIG	3.59486	6.4588e-05	0.00617658	pseudobulk	edgeR	LRT
EarlyErythroid	ARIH2OS	-1.47483	0.00083484	0.0347096	pseudobulk	edgeR	LRT
EarlyErythroid	ARL6IP1	-1.36712	2.31681e-06	0.000539276	pseudobulk	edgeR	LRT
EarlyErythroid	ARTN	4.03561	1.23705e-05	0.00191345	pseudobulk	edgeR	LRT
EarlyErythroid	ASCC3	1.24332	0.000377512	0.0208799	pseudobulk	edgeR	LRT
EarlyErythroid	ASXL1	1.37701	0.000117747	0.00906801	pseudobulk	edgeR	LRT
EarlyErythroid	ATAD2	1.36598	1.7984e-05	0.00243144	pseudobulk	edgeR	LRT
EarlyErythroid	ATAD5	1.07074	0.00113267	0.0418492	pseudobulk	edgeR	LRT
EarlyErythroid	ATF7IP2	-1.67958	0.000374665	0.0208488	pseudobulk	edgeR	LRT
EarlyErythroid	ATP10A	3.69067	9.25427e-06	0.00160866	pseudobulk	edgeR	LRT
EarlyErythroid	AURKA	-1.76562	2.01343e-05	0.00264383	pseudobulk	edgeR	LRT
EarlyErythroid	AURKB	-2.01367	1.62913e-06	0.000424784	pseudobulk	edgeR	LRT
EarlyErythroid	AVEN	2.3425	1.70576e-06	0.0004385	pseudobulk	edgeR	LRT
EarlyErythroid	BAIAP2L1	7.02277	4.49828e-09	3.56968e-06	pseudobulk	edgeR	LRT
EarlyErythroid	BBC3	2.46759	1.21426e-05	0.00189567	pseudobulk	edgeR	LRT
EarlyErythroid	BCL2A1	-2.09056	5.52383e-05	0.00550934	pseudobulk	edgeR	LRT
EarlyErythroid	BCO2	-2.56575	0.000892795	0.0363546	pseudobulk	edgeR	LRT
EarlyErythroid	BET1	-1.32897	0.00134002	0.0464644	pseudobulk	edgeR	LRT
EarlyErythroid	BIRC5	-1.47418	0.000104805	0.00846413	pseudobulk	edgeR	LRT
EarlyErythroid	BOLA1	-1.29343	0.00125095	0.0451246	pseudobulk	edgeR	LRT
EarlyErythroid	BRCA1	1.06165	0.000657765	0.0294989	pseudobulk	edgeR	LRT
EarlyErythroid	BRD7	1.38258	5.1666e-05	0.0052978	pseudobulk	edgeR	LRT
EarlyErythroid	BRI3	2.31304	1.80245e-06	0.00045084	pseudobulk	edgeR	LRT
EarlyErythroid	BTBD6	2.0111	0.00069714	0.0306992	pseudobulk	edgeR	LRT
EarlyErythroid	BX088651.4	-5.37321	0.000367629	0.020646	pseudobulk	edgeR	LRT
EarlyErythroid	BX284668.6	-2.61951	0.000249707	0.0156357	pseudobulk	edgeR	LRT
EarlyErythroid	BX890604.1	2.2639	1.50148e-07	7.40675e-05	pseudobulk	edgeR	LRT
EarlyErythroid	C10orf25	-1.69884	0.00107285	0.0403367	pseudobulk	edgeR	LRT
EarlyErythroid	C12orf57	-1.12302	0.000185013	0.0125534	pseudobulk	edgeR	LRT
EarlyErythroid	C12orf73	-1.10859	0.00152683	0.0490629	pseudobulk	edgeR	LRT
EarlyErythroid	C12orf76	-0.997126	0.00116914	0.0429358	pseudobulk	edgeR	LRT
EarlyErythroid	C15orf65	-1.77364	0.000832097	0.0347096	pseudobulk	edgeR	LRT
EarlyErythroid	C16orf72	1.21351	0.000791873	0.0335343	pseudobulk	edgeR	LRT
EarlyErythroid	C17orf100	-2.01726	0.000949554	0.0371119	pseudobulk	edgeR	LRT
EarlyErythroid	C19orf81	2.63267	0.000512898	0.0254096	pseudobulk	edgeR	LRT
EarlyErythroid	C3AR1	-3.53151	0.00104491	0.0396501	pseudobulk	edgeR	LRT
EarlyErythroid	C5orf30	-1.26743	0.000458337	0.0234632	pseudobulk	edgeR	LRT
EarlyErythroid	C6orf48	-1.56702	8.42584e-05	0.00740736	pseudobulk	edgeR	LRT
EarlyErythroid	C8orf82	2.73184	5.88576e-05	0.005836	pseudobulk	edgeR	LRT
EarlyErythroid	C9orf139	-3.52486	3.07868e-07	0.000130679	pseudobulk	edgeR	LRT
EarlyErythroid	C9orf43	-1.75296	0.000160426	0.0112619	pseudobulk	edgeR	LRT
EarlyErythroid	CAB39	1.11724	0.00132057	0.046086	pseudobulk	edgeR	LRT
EarlyErythroid	CARMIL2	1.67614	0.00101909	0.0388318	pseudobulk	edgeR	LRT
EarlyErythroid	CASP4	-1.11763	0.000138448	0.0101078	pseudobulk	edgeR	LRT
EarlyErythroid	CASTOR2	3.49365	0.00034534	0.019636	pseudobulk	edgeR	LRT
EarlyErythroid	CCDC50	2.32332	4.73158e-07	0.000166078	pseudobulk	edgeR	LRT
EarlyErythroid	CCDC71L	2.04399	0.000147324	0.0105864	pseudobulk	edgeR	LRT
EarlyErythroid	CCDC85C	1.85626	0.00131233	0.0460282	pseudobulk	edgeR	LRT
EarlyErythroid	CCL3L1	-4.91081	9.22589e-05	0.00783214	pseudobulk	edgeR	LRT
EarlyErythroid	CCNB1	-2.05866	3.67177e-08	2.09429e-05	pseudobulk	edgeR	LRT
EarlyErythroid	CCNB2	-1.62733	3.70856e-07	0.000142088	pseudobulk	edgeR	LRT
EarlyErythroid	CCNE1	2.50367	4.52214e-08	2.50115e-05	pseudobulk	edgeR	LRT
EarlyErythroid	CD70	6.45417	7.16478e-07	0.000233521	pseudobulk	edgeR	LRT
EarlyErythroid	CD74	-1.29838	0.000447962	0.023294	pseudobulk	edgeR	LRT
EarlyErythroid	CD81	2.06619	1.55791e-06	0.000418162	pseudobulk	edgeR	LRT
EarlyErythroid	CDC20	-2.93672	2.66418e-13	9.72533e-10	pseudobulk	edgeR	LRT
EarlyErythroid	CDC25B	-1.94785	2.45175e-05	0.00308616	pseudobulk	edgeR	LRT
EarlyErythroid	CDC25C	-1.6341	0.000184737	0.0125534	pseudobulk	edgeR	LRT
EarlyErythroid	CDC6	1.16835	0.00038697	0.0211467	pseudobulk	edgeR	LRT
EarlyErythroid	CDCA3	-1.96035	1.58372e-05	0.00220657	pseudobulk	edgeR	LRT
EarlyErythroid	CDH6	-5.83218	0.000998709	0.0384566	pseudobulk	edgeR	LRT
EarlyErythroid	CDK1	-1.35415	0.000351729	0.0199371	pseudobulk	edgeR	LRT
EarlyErythroid	CDK2AP1	2.88975	0.000943057	0.0370559	pseudobulk	edgeR	LRT
EarlyErythroid	CDKN3	-2.06369	9.85816e-10	1.12457e-06	pseudobulk	edgeR	LRT
EarlyErythroid	CDT1	1.70883	0.000264587	0.0162055	pseudobulk	edgeR	LRT
EarlyErythroid	CDV3	2.17472	6.72133e-09	4.71837e-06	pseudobulk	edgeR	LRT
EarlyErythroid	CENPA	-2.09206	0.000538926	0.0263007	pseudobulk	edgeR	LRT
EarlyErythroid	CENPE	-1.71383	1.19804e-05	0.00189567	pseudobulk	edgeR	LRT
EarlyErythroid	CENPT	-1.13688	0.00099851	0.0384566	pseudobulk	edgeR	LRT
EarlyErythroid	CHAF1A	1.60411	3.85958e-06	0.000824593	pseudobulk	edgeR	LRT
EarlyErythroid	CHEK1	1.02219	0.000806843	0.0340891	pseudobulk	edgeR	LRT
EarlyErythroid	CHKA	1.39661	0.000193855	0.0130083	pseudobulk	edgeR	LRT
EarlyErythroid	CHPT1	1.96554	9.5954e-06	0.00163678	pseudobulk	edgeR	LRT
EarlyErythroid	CHST12	-1.42098	8.28784e-05	0.00737901	pseudobulk	edgeR	LRT
EarlyErythroid	CITED4	3.92354	2.51716e-06	0.00057429	pseudobulk	edgeR	LRT
EarlyErythroid	CKB	1.21204	0.000104701	0.00846413	pseudobulk	edgeR	LRT
EarlyErythroid	CKS2	-1.30332	3.19272e-05	0.00370016	pseudobulk	edgeR	LRT
EarlyErythroid	CLC	-2.5698	6.68066e-07	0.000221701	pseudobulk	edgeR	LRT
EarlyErythroid	CLEC1B	-4.8069	4.00709e-05	0.00443257	pseudobulk	edgeR	LRT
EarlyErythroid	CLPTM1L	1.46561	0.000112371	0.00876493	pseudobulk	edgeR	LRT
EarlyErythroid	CLSPN	1.06362	0.000294626	0.0174029	pseudobulk	edgeR	LRT
EarlyErythroid	CNRIP1	-0.964806	0.00152649	0.0490629	pseudobulk	edgeR	LRT
EarlyErythroid	COL2A1	-3.1443	0.000582834	0.0276309	pseudobulk	edgeR	LRT
EarlyErythroid	COLEC12	-3.03547	5.34492e-05	0.00538323	pseudobulk	edgeR	LRT
EarlyErythroid	COMMD10	-1.04232	0.000785447	0.0333395	pseudobulk	edgeR	LRT
EarlyErythroid	CREB3L4	-1.22062	0.000135765	0.00999183	pseudobulk	edgeR	LRT
EarlyErythroid	CRHBP	-2.45249	3.47703e-09	2.88467e-06	pseudobulk	edgeR	LRT
EarlyErythroid	CSNK1G2	1.67077	1.54443e-06	0.000418162	pseudobulk	edgeR	LRT
EarlyErythroid	CTU1	3.8684	1.58652e-06	0.000419669	pseudobulk	edgeR	LRT
EarlyErythroid	CUL3	1.29283	2.51692e-05	0.0031465	pseudobulk	edgeR	LRT
EarlyErythroid	CUZD1	-5.20322	0.000244706	0.0155623	pseudobulk	edgeR	LRT
EarlyErythroid	CXCL12	-5.01695	0.00121212	0.0442471	pseudobulk	edgeR	LRT
EarlyErythroid	CXCL2	-2.20513	0.000685762	0.0305281	pseudobulk	edgeR	LRT
EarlyErythroid	CXCL3	-2.70739	1.1998e-05	0.00189567	pseudobulk	edgeR	LRT
EarlyErythroid	CXCR4	-4.30308	1.66443e-07	7.99454e-05	pseudobulk	edgeR	LRT
EarlyErythroid	CXorf38	1.39318	0.000199409	0.0132755	pseudobulk	edgeR	LRT
EarlyErythroid	CXorf40A	-1.9622	2.71557e-05	0.00328242	pseudobulk	edgeR	LRT
EarlyErythroid	CYP46A1	-3.87054	0.000149639	0.0107106	pseudobulk	edgeR	LRT
EarlyErythroid	CYTH2	-1.17186	0.00117882	0.0432043	pseudobulk	edgeR	LRT
EarlyErythroid	DDAH1	2.25537	7.08514e-05	0.00663169	pseudobulk	edgeR	LRT
EarlyErythroid	DDAH2	-1.0163	0.000561977	0.0269062	pseudobulk	edgeR	LRT
EarlyErythroid	DDIT4	-2.88872	0.000131813	0.00987314	pseudobulk	edgeR	LRT
EarlyErythroid	DDX3X	0.968226	0.00123016	0.0448162	pseudobulk	edgeR	LRT
EarlyErythroid	DHRS7B	-1.3376	6.32887e-05	0.00611188	pseudobulk	edgeR	LRT
EarlyErythroid	DKK1	-3.36007	0.000407849	0.0218943	pseudobulk	edgeR	LRT
EarlyErythroid	DNAJC21	1.4272	1.90655e-06	0.000470247	pseudobulk	edgeR	LRT
EarlyErythroid	DNAJC4	-1.01692	0.00143663	0.0475887	pseudobulk	edgeR	LRT
EarlyErythroid	DNASE1L3	-5.83486	0.00136113	0.0466388	pseudobulk	edgeR	LRT
EarlyErythroid	DPEP3	-3.36882	0.00045484	0.0234632	pseudobulk	edgeR	LRT
EarlyErythroid	DPH5	-1.50177	7.5548e-06	0.00139283	pseudobulk	edgeR	LRT
EarlyErythroid	DPP10	3.77775	4.73768e-13	1.4412e-09	pseudobulk	edgeR	LRT
EarlyErythroid	DPP10.AS1	4.32348	3.16611e-05	0.00370016	pseudobulk	edgeR	LRT
EarlyErythroid	DRAM2	-1.15812	0.000591406	0.0278557	pseudobulk	edgeR	LRT
EarlyErythroid	DRD4	3.55561	0.00096025	0.0374498	pseudobulk	edgeR	LRT
EarlyErythroid	DTL	1.35386	1.9687e-05	0.00260382	pseudobulk	edgeR	LRT
EarlyErythroid	DUS1L	1.81194	7.66494e-06	0.001399	pseudobulk	edgeR	LRT
EarlyErythroid	DYNLL2	1.25665	0.0014772	0.0480603	pseudobulk	edgeR	LRT
EarlyErythroid	DYTN	-2.92426	5.35117e-06	0.00106162	pseudobulk	edgeR	LRT
EarlyErythroid	E2F1	2.65811	3.43857e-07	0.000142088	pseudobulk	edgeR	LRT
EarlyErythroid	EDA2R	2.57016	0.000512117	0.0254096	pseudobulk	edgeR	LRT
EarlyErythroid	EFNB2	-1.97158	0.000491155	0.0246958	pseudobulk	edgeR	LRT
EarlyErythroid	EIF1AY	-11.3285	1.64281e-69	2.99847e-65	pseudobulk	edgeR	LRT
EarlyErythroid	EIF3B	1.26779	0.000534832	0.0261709	pseudobulk	edgeR	LRT
EarlyErythroid	EIF3CL	-3.54745	0.000553604	0.0268021	pseudobulk	edgeR	LRT
EarlyErythroid	EIF3E	-1.1504	0.000212311	0.0138892	pseudobulk	edgeR	LRT
EarlyErythroid	EIF3L	-1.27214	0.000107935	0.00859267	pseudobulk	edgeR	LRT
EarlyErythroid	ENDOG	2.27974	1.333e-05	0.00201074	pseudobulk	edgeR	LRT
EarlyErythroid	ENTR1	1.60684	1.426e-05	0.00208218	pseudobulk	edgeR	LRT
EarlyErythroid	ERGIC3	-1.30637	0.00025097	0.0156357	pseudobulk	edgeR	LRT
EarlyErythroid	EVI2A	-2.72476	4.49302e-07	0.000160797	pseudobulk	edgeR	LRT
EarlyErythroid	EVI2B	-1.45897	0.000152042	0.0107561	pseudobulk	edgeR	LRT
EarlyErythroid	EXOSC6	1.74701	2.22693e-05	0.00286239	pseudobulk	edgeR	LRT
EarlyErythroid	F8A1	1.87558	2.70281e-05	0.00328242	pseudobulk	edgeR	LRT
EarlyErythroid	FAF1	1.6685	1.18768e-05	0.00189567	pseudobulk	edgeR	LRT
EarlyErythroid	FAM171A2	2.62067	0.00125966	0.0451697	pseudobulk	edgeR	LRT
EarlyErythroid	FAM174A	-1.38044	0.000929891	0.0370559	pseudobulk	edgeR	LRT
EarlyErythroid	FAM184A	3.29978	0.00105192	0.0398333	pseudobulk	edgeR	LRT
EarlyErythroid	FAM215B	-2.13907	2.67998e-05	0.00328242	pseudobulk	edgeR	LRT
EarlyErythroid	FAM50A	2.26225	3.88533e-06	0.000824593	pseudobulk	edgeR	LRT
EarlyErythroid	FAM69B	1.72193	6.57644e-06	0.00122483	pseudobulk	edgeR	LRT
EarlyErythroid	FAM72C	-3.95009	5.1437e-05	0.0052978	pseudobulk	edgeR	LRT
EarlyErythroid	FAM89B	1.6288	0.000207246	0.0137053	pseudobulk	edgeR	LRT
EarlyErythroid	FBRSL1	1.53088	8.44144e-05	0.00740736	pseudobulk	edgeR	LRT
EarlyErythroid	FBXL6	2.23218	5.74236e-06	0.00112698	pseudobulk	edgeR	LRT
EarlyErythroid	FCGR2A	1.25341	0.000764659	0.032839	pseudobulk	edgeR	LRT
EarlyErythroid	FERMT1	2.20788	0.000925228	0.0370335	pseudobulk	edgeR	LRT
EarlyErythroid	FGFR3	3.22382	0.00131625	0.0460282	pseudobulk	edgeR	LRT
EarlyErythroid	FHL1	-1.61131	0.000557254	0.0268364	pseudobulk	edgeR	LRT
EarlyErythroid	FIGN	-4.62667	9.67604e-09	6.541e-06	pseudobulk	edgeR	LRT
EarlyErythroid	FKBP1C	-3.47766	0.00129086	0.0455317	pseudobulk	edgeR	LRT
EarlyErythroid	FNDC10	1.69368	4.51718e-05	0.00479346	pseudobulk	edgeR	LRT
EarlyErythroid	FOS	-2.00142	0.00141638	0.0472609	pseudobulk	edgeR	LRT
EarlyErythroid	FRAT2	2.01556	8.87922e-05	0.00768074	pseudobulk	edgeR	LRT
EarlyErythroid	FSIP2	3.98845	0.000214539	0.0139849	pseudobulk	edgeR	LRT
EarlyErythroid	FXYD5	-1.06662	0.000335783	0.0192727	pseudobulk	edgeR	LRT
EarlyErythroid	G0S2	-3.06949	0.0001863	0.0125939	pseudobulk	edgeR	LRT
EarlyErythroid	GABARAPL2	-0.963852	0.00133145	0.0462889	pseudobulk	edgeR	LRT
EarlyErythroid	GALM	-1.65609	8.37371e-05	0.00740736	pseudobulk	edgeR	LRT
EarlyErythroid	GALR3	4.09248	2.33414e-06	0.000539276	pseudobulk	edgeR	LRT
EarlyErythroid	GAS2L3	-2.87755	0.000133081	0.00987393	pseudobulk	edgeR	LRT
EarlyErythroid	GCNT4	-4.80286	0.00153822	0.0493421	pseudobulk	edgeR	LRT
EarlyErythroid	GFI1B	-1.14934	0.000697325	0.0306992	pseudobulk	edgeR	LRT
EarlyErythroid	GGA2	1.19727	0.001556	0.0497374	pseudobulk	edgeR	LRT
EarlyErythroid	GIMAP2	-1.56278	1.42338e-06	0.000405931	pseudobulk	edgeR	LRT
EarlyErythroid	GLRX	-1.15562	0.000515345	0.0254096	pseudobulk	edgeR	LRT
EarlyErythroid	GOT1	-1.15957	0.000598399	0.0278557	pseudobulk	edgeR	LRT
EarlyErythroid	GPR85	-2.87909	7.76668e-06	0.00140354	pseudobulk	edgeR	LRT
EarlyErythroid	GPRC5D.AS1	-4.57473	7.52371e-08	3.92351e-05	pseudobulk	edgeR	LRT
EarlyErythroid	GRAP2	3.41249	0.000344928	0.019636	pseudobulk	edgeR	LRT
EarlyErythroid	GRIK5	1.92499	0.00101086	0.0386907	pseudobulk	edgeR	LRT
EarlyErythroid	GRK6	1.38518	0.000437541	0.0228825	pseudobulk	edgeR	LRT
EarlyErythroid	GYPB	3.20204	6.10367e-07	0.000206304	pseudobulk	edgeR	LRT
EarlyErythroid	H3F3C	-3.81279	0.000179526	0.0123185	pseudobulk	edgeR	LRT
EarlyErythroid	HDGF	1.41702	2.09497e-05	0.00273124	pseudobulk	edgeR	LRT
EarlyErythroid	HDHD3	-1.25703	0.000253579	0.0157426	pseudobulk	edgeR	LRT
EarlyErythroid	HELLS	1.38077	6.44146e-06	0.00122468	pseudobulk	edgeR	LRT
EarlyErythroid	HES6	3.2222	5.77134e-09	4.21354e-06	pseudobulk	edgeR	LRT
EarlyErythroid	HGH1	1.32087	0.000775084	0.0329763	pseudobulk	edgeR	LRT
EarlyErythroid	HIF1A.AS2	-3.7858	0.00156195	0.0497532	pseudobulk	edgeR	LRT
EarlyErythroid	HIGD1B	-4.89295	0.00123361	0.0448523	pseudobulk	edgeR	LRT
EarlyErythroid	HINT1	-1.18043	7.42835e-05	0.00681318	pseudobulk	edgeR	LRT
EarlyErythroid	HIST1H2AE	1.54242	0.000259581	0.0159525	pseudobulk	edgeR	LRT
EarlyErythroid	HIST1H2BF	2.20376	0.00156467	0.0497532	pseudobulk	edgeR	LRT
EarlyErythroid	HIST1H2BL	2.37221	0.00113537	0.0418641	pseudobulk	edgeR	LRT
EarlyErythroid	HIST1H3C	2.2872	0.00151999	0.0490158	pseudobulk	edgeR	LRT
EarlyErythroid	HIST2H2AC	2.15251	0.000249261	0.0156357	pseudobulk	edgeR	LRT
EarlyErythroid	HMGB2	-1.34786	1.08064e-05	0.00176106	pseudobulk	edgeR	LRT
EarlyErythroid	HMMR	-2.25757	1.63642e-11	2.98679e-08	pseudobulk	edgeR	LRT
EarlyErythroid	HNRNPA0	-1.09739	0.000600522	0.0278557	pseudobulk	edgeR	LRT
EarlyErythroid	HOXA7	-1.35033	0.000516489	0.0254096	pseudobulk	edgeR	LRT
EarlyErythroid	HRAS	2.0514	0.000209102	0.0137285	pseudobulk	edgeR	LRT
EarlyErythroid	HSD17B14	-3.55206	0.00128573	0.0454789	pseudobulk	edgeR	LRT
EarlyErythroid	HSD3B7	1.61377	8.53626e-05	0.00745473	pseudobulk	edgeR	LRT
EarlyErythroid	HSPA5	1.8511	3.19241e-06	0.000693666	pseudobulk	edgeR	LRT
EarlyErythroid	HTRA3	3.87063	0.000942606	0.0370559	pseudobulk	edgeR	LRT
EarlyErythroid	HYLS1	-2.11226	0.000612229	0.0280764	pseudobulk	edgeR	LRT
EarlyErythroid	ID2	-2.86242	2.90891e-05	0.00344763	pseudobulk	edgeR	LRT
EarlyErythroid	IDS	-1.83447	0.000228556	0.0147406	pseudobulk	edgeR	LRT
EarlyErythroid	IER5	2.8434	4.19242e-17	3.826e-13	pseudobulk	edgeR	LRT
EarlyErythroid	IFIT1B	-5.49733	1.49363e-05	0.00214523	pseudobulk	edgeR	LRT
EarlyErythroid	IFITM2	1.28702	0.00013217	0.00987314	pseudobulk	edgeR	LRT
EarlyErythroid	IFT27	-1.14331	0.000445323	0.023223	pseudobulk	edgeR	LRT
EarlyErythroid	IGFBP2	4.04293	0.000602838	0.0278557	pseudobulk	edgeR	LRT
EarlyErythroid	IL1B	-1.65196	9.98287e-06	0.00165643	pseudobulk	edgeR	LRT
EarlyErythroid	ILK	-0.954134	0.000921468	0.036964	pseudobulk	edgeR	LRT
EarlyErythroid	IRAK1	1.29397	0.00125685	0.0451574	pseudobulk	edgeR	LRT
EarlyErythroid	JUN	2.66228	1.30663e-05	0.00198738	pseudobulk	edgeR	LRT
EarlyErythroid	JUND	2.33831	1.83786e-13	8.38614e-10	pseudobulk	edgeR	LRT
EarlyErythroid	KANSL1.AS1	-2.04199	8.7809e-05	0.00763186	pseudobulk	edgeR	LRT
EarlyErythroid	KCMF1	1.35156	0.00139599	0.046903	pseudobulk	edgeR	LRT
EarlyErythroid	KCNJ8	-2.92784	0.00136782	0.0466388	pseudobulk	edgeR	LRT
EarlyErythroid	KDM6A	1.55915	9.13112e-05	0.00782447	pseudobulk	edgeR	LRT
EarlyErythroid	KHDRBS3	2.20244	0.000101588	0.00831472	pseudobulk	edgeR	LRT
EarlyErythroid	KIAA1324L	1.69248	0.000940399	0.0370559	pseudobulk	edgeR	LRT
EarlyErythroid	KIF13A	0.960436	0.00148278	0.048156	pseudobulk	edgeR	LRT
EarlyErythroid	KMT2B	1.3862	9.57509e-05	0.00798673	pseudobulk	edgeR	LRT
EarlyErythroid	KNSTRN	-1.71656	2.16625e-06	0.000513485	pseudobulk	edgeR	LRT
EarlyErythroid	KPNA2	-1.02081	0.000540478	0.0263061	pseudobulk	edgeR	LRT
EarlyErythroid	KYNU	-1.87434	0.000928163	0.0370559	pseudobulk	edgeR	LRT
EarlyErythroid	LAMP1	1.52293	0.000416803	0.0221148	pseudobulk	edgeR	LRT
EarlyErythroid	LAX1	-3.56724	0.000636197	0.0288852	pseudobulk	edgeR	LRT
EarlyErythroid	LDHC	4.65837	6.95261e-05	0.00654118	pseudobulk	edgeR	LRT
EarlyErythroid	LENG1	-1.1809	0.000868847	0.0355678	pseudobulk	edgeR	LRT
EarlyErythroid	LIG1	1.08548	0.000834186	0.0347096	pseudobulk	edgeR	LRT
EarlyErythroid	LIMCH1	-2.49788	0.000943231	0.0370559	pseudobulk	edgeR	LRT
EarlyErythroid	LIMD2	-0.988371	0.00137474	0.0466388	pseudobulk	edgeR	LRT
EarlyErythroid	LINC00624	3.34925	4.41909e-05	0.0047168	pseudobulk	edgeR	LRT
EarlyErythroid	LINC01572	-1.80304	0.000845332	0.0348411	pseudobulk	edgeR	LRT
EarlyErythroid	LINC01597	-3.91796	2.76206e-06	0.000616901	pseudobulk	edgeR	LRT
EarlyErythroid	LINC01641	-2.37678	0.000133756	0.00988385	pseudobulk	edgeR	LRT
EarlyErythroid	LINC01759	4.70087	0.000151285	0.0107442	pseudobulk	edgeR	LRT
EarlyErythroid	LINC01765	-3.06119	0.000111447	0.00873048	pseudobulk	edgeR	LRT
EarlyErythroid	LINC02470	-4.02471	0.000620265	0.0283027	pseudobulk	edgeR	LRT
EarlyErythroid	LINC02550	-3.23245	0.00094406	0.0370559	pseudobulk	edgeR	LRT
EarlyErythroid	LMCD1.AS1	-5.08244	0.0014066	0.047107	pseudobulk	edgeR	LRT
EarlyErythroid	LRP11	2.40697	0.000208043	0.0137083	pseudobulk	edgeR	LRT
EarlyErythroid	LSM14B	1.43472	0.000190764	0.0128481	pseudobulk	edgeR	LRT
EarlyErythroid	LTBP1	-2.62032	0.000318001	0.0184846	pseudobulk	edgeR	LRT
EarlyErythroid	MANBAL	-1.68679	0.000551097	0.0267517	pseudobulk	edgeR	LRT
EarlyErythroid	MANEAL	3.2076	0.00115672	0.0425653	pseudobulk	edgeR	LRT
EarlyErythroid	MAP2K2	2.57056	1.44909e-08	9.12025e-06	pseudobulk	edgeR	LRT
EarlyErythroid	MAP4K4	1.25035	3.0756e-05	0.00362167	pseudobulk	edgeR	LRT
EarlyErythroid	MAP7D2	3.23799	2.24935e-05	0.00287099	pseudobulk	edgeR	LRT
EarlyErythroid	MAPK12	1.4489	0.00083279	0.0347096	pseudobulk	edgeR	LRT
EarlyErythroid	MAPK8IP1	-6.54339	0.000103757	0.00845437	pseudobulk	edgeR	LRT
EarlyErythroid	MARC1	2.21275	0.00109393	0.040589	pseudobulk	edgeR	LRT
EarlyErythroid	MAT2A	-1.15249	0.000770068	0.0329164	pseudobulk	edgeR	LRT
EarlyErythroid	MAZ	1.13653	0.00143941	0.0475945	pseudobulk	edgeR	LRT
EarlyErythroid	MBD2	1.38007	0.000894326	0.0363546	pseudobulk	edgeR	LRT
EarlyErythroid	MCM4	1.82722	6.09428e-06	0.00117087	pseudobulk	edgeR	LRT
EarlyErythroid	MCM6	1.22645	0.000489176	0.0246642	pseudobulk	edgeR	LRT
EarlyErythroid	MDK	-1.42522	0.000130606	0.00985052	pseudobulk	edgeR	LRT
EarlyErythroid	MED23	1.43847	0.0013252	0.0461595	pseudobulk	edgeR	LRT
EarlyErythroid	METAP1D	-1.34028	0.000161955	0.0113257	pseudobulk	edgeR	LRT
EarlyErythroid	MGAT4B	2.41706	1.80316e-06	0.00045084	pseudobulk	edgeR	LRT
EarlyErythroid	MGST2	-1.00763	0.000908946	0.0366256	pseudobulk	edgeR	LRT
EarlyErythroid	MID1IP1	-1.21459	0.0011095	0.0410762	pseudobulk	edgeR	LRT
EarlyErythroid	MIR34AHG	6.24653	1.0183e-05	0.00167441	pseudobulk	edgeR	LRT
EarlyErythroid	MIR4458HG	-2.44763	7.28733e-05	0.00675867	pseudobulk	edgeR	LRT
EarlyErythroid	MKRN3	-3.90504	0.00142926	0.0474642	pseudobulk	edgeR	LRT
EarlyErythroid	MLLT11	-1.41371	7.89918e-05	0.00710226	pseudobulk	edgeR	LRT
EarlyErythroid	MMP15	4.0876	1.93705e-06	0.000471095	pseudobulk	edgeR	LRT
EarlyErythroid	MON2	1.09811	0.0015502	0.0496391	pseudobulk	edgeR	LRT
EarlyErythroid	MRPL10	-1.31914	0.000275788	0.016779	pseudobulk	edgeR	LRT
EarlyErythroid	MRPL48	-1.01999	0.00141002	0.047135	pseudobulk	edgeR	LRT
EarlyErythroid	MRPS14	-1.00307	0.0013922	0.046903	pseudobulk	edgeR	LRT
EarlyErythroid	MS4A2	-1.96075	0.000277975	0.0168	pseudobulk	edgeR	LRT
EarlyErythroid	MS4A3	-3.14886	7.50701e-11	1.24562e-07	pseudobulk	edgeR	LRT
EarlyErythroid	MSH6	1.20517	0.000675114	0.0301276	pseudobulk	edgeR	LRT
EarlyErythroid	MTHFD1L	2.00799	1.53451e-05	0.00215445	pseudobulk	edgeR	LRT
EarlyErythroid	MTRNR2L13	-5.94133	0.0012691	0.0452443	pseudobulk	edgeR	LRT
EarlyErythroid	MTRNR2L3	-3.09723	4.30659e-06	0.000893227	pseudobulk	edgeR	LRT
EarlyErythroid	MTRNR2L6	-3.62804	7.59124e-05	0.00687053	pseudobulk	edgeR	LRT
EarlyErythroid	MXD3	-2.15261	2.86379e-09	2.48904e-06	pseudobulk	edgeR	LRT
EarlyErythroid	MYBL2	1.68487	3.22334e-05	0.00370016	pseudobulk	edgeR	LRT
EarlyErythroid	MYCT1	-1.0684	0.00104135	0.0395974	pseudobulk	edgeR	LRT
EarlyErythroid	MYRIP	3.81916	0.000284539	0.0170276	pseudobulk	edgeR	LRT
EarlyErythroid	N4BP1	1.26616	0.00137467	0.0466388	pseudobulk	edgeR	LRT
EarlyErythroid	NACA2	-2.20796	1.08971e-06	0.000331489	pseudobulk	edgeR	LRT
EarlyErythroid	NAGLU	1.64436	0.0014745	0.0480603	pseudobulk	edgeR	LRT
EarlyErythroid	NAT14	1.79095	0.00063318	0.0288199	pseudobulk	edgeR	LRT
EarlyErythroid	NBEAL1	-2.26367	2.10591e-07	9.60928e-05	pseudobulk	edgeR	LRT
EarlyErythroid	NBL1	1.98493	7.92423e-06	0.00141797	pseudobulk	edgeR	LRT
EarlyErythroid	NCK1.DT	-1.49206	0.00126918	0.0452443	pseudobulk	edgeR	LRT
EarlyErythroid	NCS1	2.9986	0.000497208	0.0249314	pseudobulk	edgeR	LRT
EarlyErythroid	NEK2	-1.79823	2.33452e-05	0.002959	pseudobulk	edgeR	LRT
EarlyErythroid	NFIB	-2.70103	6.11391e-05	0.00599952	pseudobulk	edgeR	LRT
EarlyErythroid	NFKBIZ	1.04954	0.0014974	0.0484584	pseudobulk	edgeR	LRT
EarlyErythroid	NHSL2	-2.68829	9.55491e-08	4.84434e-05	pseudobulk	edgeR	LRT
EarlyErythroid	NIFK.AS1	-1.4435	0.000711389	0.0310628	pseudobulk	edgeR	LRT
EarlyErythroid	NLRP3	-2.53045	0.000362576	0.0204251	pseudobulk	edgeR	LRT
EarlyErythroid	NPIPB4	2.10937	0.000343296	0.019636	pseudobulk	edgeR	LRT
EarlyErythroid	NR4A2	-3.06668	4.77376e-06	0.000978996	pseudobulk	edgeR	LRT
EarlyErythroid	NR4A3	-4.74699	0.000277799	0.0168	pseudobulk	edgeR	LRT
EarlyErythroid	NRROS	-1.72251	3.8924e-07	0.000142088	pseudobulk	edgeR	LRT
EarlyErythroid	NT5DC2	1.79707	5.25218e-05	0.00535546	pseudobulk	edgeR	LRT
EarlyErythroid	NT5M	1.61641	9.67873e-05	0.00802982	pseudobulk	edgeR	LRT
EarlyErythroid	NTN1	2.72456	0.000229787	0.0147678	pseudobulk	edgeR	LRT
EarlyErythroid	NUF2	-1.27729	0.000146815	0.0105864	pseudobulk	edgeR	LRT
EarlyErythroid	ODC1	1.87293	0.00100406	0.0385813	pseudobulk	edgeR	LRT
EarlyErythroid	OR4D9	-3.38072	3.80528e-07	0.000142088	pseudobulk	edgeR	LRT
EarlyErythroid	OSBP	1.14781	0.00101683	0.0388269	pseudobulk	edgeR	LRT
EarlyErythroid	OSBP2	2.11057	0.000179317	0.0123185	pseudobulk	edgeR	LRT
EarlyErythroid	OSGIN2	1.81367	0.000391166	0.0212798	pseudobulk	edgeR	LRT
EarlyErythroid	OTUD1	2.21436	1.42121e-05	0.00208218	pseudobulk	edgeR	LRT
EarlyErythroid	OVCH1.AS1	-3.95081	0.00032498	0.0188303	pseudobulk	edgeR	LRT
EarlyErythroid	OXA1L	-1.39775	6.51241e-06	0.00122483	pseudobulk	edgeR	LRT
EarlyErythroid	PABPC3	-3.38205	3.61434e-07	0.000142088	pseudobulk	edgeR	LRT
EarlyErythroid	PAQR4	1.67893	0.00101115	0.0386907	pseudobulk	edgeR	LRT
EarlyErythroid	PAX8	-4.78739	1.12485e-06	0.00033657	pseudobulk	edgeR	LRT
EarlyErythroid	PCAT18	-2.29378	2.26348e-09	2.25434e-06	pseudobulk	edgeR	LRT
EarlyErythroid	PCDH17	-5.26439	0.000313338	0.0183303	pseudobulk	edgeR	LRT
EarlyErythroid	PCDH9	-1.12929	0.00143027	0.0474642	pseudobulk	edgeR	LRT
EarlyErythroid	PDCD4.AS1	-1.72366	1.74298e-05	0.0023741	pseudobulk	edgeR	LRT
EarlyErythroid	PDCD7	1.46098	0.000109081	0.00861883	pseudobulk	edgeR	LRT
EarlyErythroid	PDE6A	-2.42303	0.00106778	0.040267	pseudobulk	edgeR	LRT
EarlyErythroid	PDXK	1.62637	0.000841622	0.0348328	pseudobulk	edgeR	LRT
EarlyErythroid	PGAM5	1.87441	0.000287956	0.0171438	pseudobulk	edgeR	LRT
EarlyErythroid	PGP	2.35435	0.000124394	0.00946017	pseudobulk	edgeR	LRT
EarlyErythroid	PHC2	1.42183	0.000421755	0.0222482	pseudobulk	edgeR	LRT
EarlyErythroid	PHF10	1.17511	0.00107933	0.0403743	pseudobulk	edgeR	LRT
EarlyErythroid	PHLDA3	4.61946	8.2038e-06	0.00145375	pseudobulk	edgeR	LRT
EarlyErythroid	PHLPP1	1.37509	0.000372243	0.0207773	pseudobulk	edgeR	LRT
EarlyErythroid	PIF1	-2.75529	0.000694462	0.0306992	pseudobulk	edgeR	LRT
EarlyErythroid	PIK3R3	-1.99999	0.000614718	0.0281199	pseudobulk	edgeR	LRT
EarlyErythroid	PIMREG	-3.93012	3.72281e-12	8.4936e-09	pseudobulk	edgeR	LRT
EarlyErythroid	PKN1	1.20941	0.00063957	0.0289663	pseudobulk	edgeR	LRT
EarlyErythroid	PLEK	-1.282	0.000403316	0.0217148	pseudobulk	edgeR	LRT
EarlyErythroid	PLK1	-3.15806	1.5651e-08	9.49249e-06	pseudobulk	edgeR	LRT
EarlyErythroid	PNMA8A	2.92444	0.000165635	0.0115388	pseudobulk	edgeR	LRT
EarlyErythroid	PNMA8B	5.26937	1.63647e-05	0.00226279	pseudobulk	edgeR	LRT
EarlyErythroid	POLQ	1.41673	0.000744562	0.0321271	pseudobulk	edgeR	LRT
EarlyErythroid	POLR2J2	-1.87099	0.000580257	0.0276309	pseudobulk	edgeR	LRT
EarlyErythroid	PPIL3	-1.39062	1.48792e-05	0.00214523	pseudobulk	edgeR	LRT
EarlyErythroid	PPP1R11	-1.23	0.000412757	0.0220928	pseudobulk	edgeR	LRT
EarlyErythroid	PPP1R14B	3.00858	1.96161e-06	0.000471095	pseudobulk	edgeR	LRT
EarlyErythroid	PPP2R2D	1.58036	7.98186e-05	0.00714142	pseudobulk	edgeR	LRT
EarlyErythroid	PQLC1	2.16663	8.07967e-07	0.000254259	pseudobulk	edgeR	LRT
EarlyErythroid	PRKAR2B	1.47664	0.000593889	0.0278557	pseudobulk	edgeR	LRT
EarlyErythroid	PRR11	-1.63297	3.0014e-06	0.000660019	pseudobulk	edgeR	LRT
EarlyErythroid	PRSS21	-2.22485	0.000218304	0.0141796	pseudobulk	edgeR	LRT
EarlyErythroid	PSMB10	-1.47521	0.000479977	0.0242674	pseudobulk	edgeR	LRT
EarlyErythroid	PSRC1	-3.9152	2.2052e-10	2.87495e-07	pseudobulk	edgeR	LRT
EarlyErythroid	PTBP3	1.53122	6.71302e-05	0.00638157	pseudobulk	edgeR	LRT
EarlyErythroid	PTGER2	-1.9415	2.76054e-05	0.00329316	pseudobulk	edgeR	LRT
EarlyErythroid	PTGER3	2.18266	0.00129221	0.0455317	pseudobulk	edgeR	LRT
EarlyErythroid	PTGFRN	4.87756	0.00014207	0.0102899	pseudobulk	edgeR	LRT
EarlyErythroid	PTP4A2	1.73046	3.8582e-07	0.000142088	pseudobulk	edgeR	LRT
EarlyErythroid	PTTG1	-2.05401	1.34703e-11	2.73179e-08	pseudobulk	edgeR	LRT
EarlyErythroid	PTTG2	-6.69962	3.59027e-05	0.00407016	pseudobulk	edgeR	LRT
EarlyErythroid	PXMP2	1.74599	9.3445e-05	0.0078961	pseudobulk	edgeR	LRT
EarlyErythroid	RAB11FIP1	1.32469	0.000195434	0.0130661	pseudobulk	edgeR	LRT
EarlyErythroid	RAB13	-1.01652	0.00081789	0.0344577	pseudobulk	edgeR	LRT
EarlyErythroid	RAB21	1.27304	0.000707284	0.0309577	pseudobulk	edgeR	LRT
EarlyErythroid	RAB5IF	1.39002	0.000241519	0.0154133	pseudobulk	edgeR	LRT
EarlyErythroid	RAC1	1.59256	0.000256833	0.0158905	pseudobulk	edgeR	LRT
EarlyErythroid	RASAL3	1.68923	0.0015643	0.0497532	pseudobulk	edgeR	LRT
EarlyErythroid	RAVER2	1.08874	0.000909017	0.0366256	pseudobulk	edgeR	LRT
EarlyErythroid	RCOR1	1.61059	9.50163e-06	0.00163607	pseudobulk	edgeR	LRT
EarlyErythroid	RDH10	1.91986	0.000380452	0.0209594	pseudobulk	edgeR	LRT
EarlyErythroid	RDH5	-1.52161	0.00138841	0.046903	pseudobulk	edgeR	LRT
EarlyErythroid	RELB	2.17626	0.000917099	0.0368698	pseudobulk	edgeR	LRT
EarlyErythroid	RFNG	1.25484	0.000382523	0.0209664	pseudobulk	edgeR	LRT
EarlyErythroid	RGPD5	2.13173	5.12756e-06	0.00103987	pseudobulk	edgeR	LRT
EarlyErythroid	RGS1	-3.87578	0.000111451	0.00873048	pseudobulk	edgeR	LRT
EarlyErythroid	RGS2	-2.53259	0.00107948	0.0403743	pseudobulk	edgeR	LRT
EarlyErythroid	RIF1	1.11905	0.00151156	0.0488301	pseudobulk	edgeR	LRT
EarlyErythroid	RIPK3	-1.91279	0.00136124	0.0466388	pseudobulk	edgeR	LRT
EarlyErythroid	RNF145	1.62389	0.00130652	0.0459474	pseudobulk	edgeR	LRT
EarlyErythroid	RNF169	1.38246	9.89953e-05	0.00813902	pseudobulk	edgeR	LRT
EarlyErythroid	RNF187	2.36715	2.34672e-09	2.25434e-06	pseudobulk	edgeR	LRT
EarlyErythroid	RNF215	1.89314	0.000582146	0.0276309	pseudobulk	edgeR	LRT
EarlyErythroid	RNF26	-1.37512	0.000296295	0.0174451	pseudobulk	edgeR	LRT
EarlyErythroid	RNF5	-1.15478	0.000137384	0.0100704	pseudobulk	edgeR	LRT
EarlyErythroid	ROBO1	2.1282	0.000169208	0.0117429	pseudobulk	edgeR	LRT
EarlyErythroid	RPL10L	-7.14055	1.54033e-09	1.65377e-06	pseudobulk	edgeR	LRT
EarlyErythroid	RPL13A	-1.32705	0.000281304	0.0169352	pseudobulk	edgeR	LRT
EarlyErythroid	RPL31	-1.6737	9.95454e-06	0.00165643	pseudobulk	edgeR	LRT
EarlyErythroid	RPL4	-1.06892	0.00139794	0.046903	pseudobulk	edgeR	LRT
EarlyErythroid	RPL7	-1.32087	0.000381246	0.0209594	pseudobulk	edgeR	LRT
EarlyErythroid	RPP25L	-1.0273	0.000819343	0.0344577	pseudobulk	edgeR	LRT
EarlyErythroid	RPS17	-2.26809	4.10372e-05	0.00449033	pseudobulk	edgeR	LRT
EarlyErythroid	RPS26	-1.36239	0.000499239	0.0249647	pseudobulk	edgeR	LRT
EarlyErythroid	RRBP1	1.21026	7.49324e-05	0.00683833	pseudobulk	edgeR	LRT
EarlyErythroid	RTP4	-2.25743	1.22671e-06	0.000361127	pseudobulk	edgeR	LRT
EarlyErythroid	RXFP1	-3.48096	0.00134159	0.0464644	pseudobulk	edgeR	LRT
EarlyErythroid	SAP30	2.59637	5.37467e-08	2.88525e-05	pseudobulk	edgeR	LRT
EarlyErythroid	SELP	-2.25825	0.000251001	0.0156357	pseudobulk	edgeR	LRT
EarlyErythroid	SENCR	-2.19207	0.000200019	0.0132755	pseudobulk	edgeR	LRT
EarlyErythroid	SENP1	1.33617	0.00106207	0.0401344	pseudobulk	edgeR	LRT
EarlyErythroid	SFRP5	3.68039	1.85557e-05	0.00247211	pseudobulk	edgeR	LRT
EarlyErythroid	SGK1	-3.43688	0.000327274	0.0189032	pseudobulk	edgeR	LRT
EarlyErythroid	SH3GLB2	2.03308	1.50891e-05	0.00214523	pseudobulk	edgeR	LRT
EarlyErythroid	SIAH2	1.67522	2.87213e-07	0.000124815	pseudobulk	edgeR	LRT
EarlyErythroid	SIGLEC15	-5.52978	0.000774225	0.0329763	pseudobulk	edgeR	LRT
EarlyErythroid	SIRPA	2.58079	0.000967065	0.037555	pseudobulk	edgeR	LRT
EarlyErythroid	SLC23A3	-5.35105	0.000595353	0.0278557	pseudobulk	edgeR	LRT
EarlyErythroid	SLC25A6	-1.31752	0.000555279	0.0268121	pseudobulk	edgeR	LRT
EarlyErythroid	SLC26A2	-1.37612	0.000395209	0.0214046	pseudobulk	edgeR	LRT
EarlyErythroid	SLC2A4RG	1.68657	7.31802e-05	0.00675867	pseudobulk	edgeR	LRT
EarlyErythroid	SMAP2	1.15389	0.000606477	0.0279531	pseudobulk	edgeR	LRT
EarlyErythroid	SMG6	1.24213	0.000864463	0.0355364	pseudobulk	edgeR	LRT
EarlyErythroid	SMTN	-2.43763	0.000664314	0.0297183	pseudobulk	edgeR	LRT
EarlyErythroid	SMURF1	1.81543	0.00142931	0.0474642	pseudobulk	edgeR	LRT
EarlyErythroid	SPCS3	1.0573	0.0005018	0.0250242	pseudobulk	edgeR	LRT
EarlyErythroid	SPESP1	-6.96359	1.83221e-07	8.57477e-05	pseudobulk	edgeR	LRT
EarlyErythroid	SPINDOC	1.56339	0.000563126	0.0269062	pseudobulk	edgeR	LRT
EarlyErythroid	SPTA1	1.41017	0.000316035	0.018429	pseudobulk	edgeR	LRT
EarlyErythroid	SPX	-2.91638	0.000702307	0.0308137	pseudobulk	edgeR	LRT
EarlyErythroid	SQOR	-2.26866	4.70967e-05	0.00491206	pseudobulk	edgeR	LRT
EarlyErythroid	SRGN	-1.07725	0.00137319	0.0466388	pseudobulk	edgeR	LRT
EarlyErythroid	SRM	1.92316	1.3704e-05	0.00203356	pseudobulk	edgeR	LRT
EarlyErythroid	SSBP3	0.921374	0.00136074	0.0466388	pseudobulk	edgeR	LRT
EarlyErythroid	STAG3	-1.68404	0.000415402	0.0221047	pseudobulk	edgeR	LRT
EarlyErythroid	STARD4.AS1	-1.99469	9.87318e-06	0.00165643	pseudobulk	edgeR	LRT
EarlyErythroid	STK11	1.89777	3.26237e-05	0.00372154	pseudobulk	edgeR	LRT
EarlyErythroid	STK17A	1.76969	0.00139693	0.046903	pseudobulk	edgeR	LRT
EarlyErythroid	SULT1C4	-2.56508	0.000235193	0.0150622	pseudobulk	edgeR	LRT
EarlyErythroid	SUPT16H	1.03253	0.00125346	0.0451246	pseudobulk	edgeR	LRT
EarlyErythroid	SYCE1	-4.04945	6.85775e-05	0.00648537	pseudobulk	edgeR	LRT
EarlyErythroid	SYCP2	5.15217	0.000694231	0.0306992	pseudobulk	edgeR	LRT
EarlyErythroid	TAGAP	-1.69194	0.0004288	0.0225546	pseudobulk	edgeR	LRT
EarlyErythroid	TBL1X	1.30408	0.00147281	0.0480603	pseudobulk	edgeR	LRT
EarlyErythroid	TDRD12	-5.59494	0.00145076	0.0477104	pseudobulk	edgeR	LRT
EarlyErythroid	TFDP1	1.34278	0.000531412	0.0260735	pseudobulk	edgeR	LRT
EarlyErythroid	TGIF1	-2.27573	2.66973e-09	2.43639e-06	pseudobulk	edgeR	LRT
EarlyErythroid	THEM6	1.74901	0.000559921	0.0268939	pseudobulk	edgeR	LRT
EarlyErythroid	TIMM9	-1.09809	0.000468649	0.0238267	pseudobulk	edgeR	LRT
EarlyErythroid	TIPIN	-1.45491	0.000171567	0.0118615	pseudobulk	edgeR	LRT
EarlyErythroid	TM2D3	-1.31894	0.000269152	0.01643	pseudobulk	edgeR	LRT
EarlyErythroid	TM4SF1	-2.81256	0.000457393	0.0234632	pseudobulk	edgeR	LRT
EarlyErythroid	TMBIM4	-1.0157	0.000719478	0.0313411	pseudobulk	edgeR	LRT
EarlyErythroid	TMEM173	-1.57325	3.83757e-07	0.000142088	pseudobulk	edgeR	LRT
EarlyErythroid	TMEM238	5.22626	9.03778e-06	0.00158613	pseudobulk	edgeR	LRT
EarlyErythroid	TMEM246	-1.39722	0.00124996	0.0451246	pseudobulk	edgeR	LRT
EarlyErythroid	TMEM255B	-5.08936	1.51619e-05	0.00214523	pseudobulk	edgeR	LRT
EarlyErythroid	TMEM60	-1.40428	0.000769622	0.0329164	pseudobulk	edgeR	LRT
EarlyErythroid	TMEM63C	4.03718	0.000107584	0.00859267	pseudobulk	edgeR	LRT
EarlyErythroid	TMEM71	-2.92438	1.354e-06	0.000392273	pseudobulk	edgeR	LRT
EarlyErythroid	TMEM80	-1.51508	2.12381e-05	0.00274921	pseudobulk	edgeR	LRT
EarlyErythroid	TMSB4X	-1.23685	5.00174e-05	0.00518703	pseudobulk	edgeR	LRT
EarlyErythroid	TNFSF9	4.92925	3.20468e-05	0.00370016	pseudobulk	edgeR	LRT
EarlyErythroid	TPGS1	2.52931	9.46931e-05	0.0079647	pseudobulk	edgeR	LRT
EarlyErythroid	TPSAB1	-2.70334	4.60703e-05	0.00486055	pseudobulk	edgeR	LRT
EarlyErythroid	TRAF3	1.26008	0.00125135	0.0451246	pseudobulk	edgeR	LRT
EarlyErythroid	TRAPPC1	-1.06244	0.000876068	0.0357718	pseudobulk	edgeR	LRT
EarlyErythroid	TRAPPC10	2.13119	2.61554e-05	0.00324754	pseudobulk	edgeR	LRT
EarlyErythroid	TROAP	-1.75552	5.43268e-07	0.000187089	pseudobulk	edgeR	LRT
EarlyErythroid	TSC22D1	-1.90687	4.32528e-05	0.00464382	pseudobulk	edgeR	LRT
EarlyErythroid	TSC22D3	-4.28225	2.34125e-07	0.000104225	pseudobulk	edgeR	LRT
EarlyErythroid	TSIX	2.3874	0.000584549	0.0276404	pseudobulk	edgeR	LRT
EarlyErythroid	TSPAN33	2.37399	3.98457e-05	0.00443257	pseudobulk	edgeR	LRT
EarlyErythroid	TTC9C	-1.20453	0.000598373	0.0278557	pseudobulk	edgeR	LRT
EarlyErythroid	TUBA1C	-1.22349	1.25487e-05	0.0019247	pseudobulk	edgeR	LRT
EarlyErythroid	TUBA4A	1.43192	9.20686e-05	0.00783214	pseudobulk	edgeR	LRT
EarlyErythroid	TUBB4B	-1.31998	0.000824545	0.0345968	pseudobulk	edgeR	LRT
EarlyErythroid	TUBD1	-1.32692	0.000399674	0.0215824	pseudobulk	edgeR	LRT
EarlyErythroid	TYMS	1.4651	0.00127746	0.0453621	pseudobulk	edgeR	LRT
EarlyErythroid	UBAC1	1.52683	8.99048e-07	0.000278126	pseudobulk	edgeR	LRT
EarlyErythroid	UBB	-1.218	0.000471813	0.0239209	pseudobulk	edgeR	LRT
EarlyErythroid	UBE2C	-2.93472	8.53947e-15	5.19541e-11	pseudobulk	edgeR	LRT
EarlyErythroid	UBE2M	3.16057	3.54718e-12	8.4936e-09	pseudobulk	edgeR	LRT
EarlyErythroid	UBE2Q1	1.15277	0.00107405	0.0403367	pseudobulk	edgeR	LRT
EarlyErythroid	UBL7	-1.3979	3.67812e-05	0.00414402	pseudobulk	edgeR	LRT
EarlyErythroid	UHRF2	1.41182	0.00125227	0.0451246	pseudobulk	edgeR	LRT
EarlyErythroid	UQCRHL	-2.07244	1.21517e-05	0.00189567	pseudobulk	edgeR	LRT
EarlyErythroid	URI1	1.714	2.77153e-06	0.000616901	pseudobulk	edgeR	LRT
EarlyErythroid	USP12	1.64985	0.000120983	0.00927811	pseudobulk	edgeR	LRT
EarlyErythroid	UTF1	3.51341	0.000222105	0.0143754	pseudobulk	edgeR	LRT
EarlyErythroid	VAMP2	-1.23994	0.000651361	0.0294273	pseudobulk	edgeR	LRT
EarlyErythroid	VAMP5	-1.23245	0.000436293	0.0228825	pseudobulk	edgeR	LRT
EarlyErythroid	VAV3	1.51191	7.33189e-05	0.00675867	pseudobulk	edgeR	LRT
EarlyErythroid	VPREB3	4.43638	0.00131639	0.0460282	pseudobulk	edgeR	LRT
EarlyErythroid	WHAMM	1.85823	0.000150426	0.0107249	pseudobulk	edgeR	LRT
EarlyErythroid	WNT6	5.65276	2.63867e-05	0.00325412	pseudobulk	edgeR	LRT
EarlyErythroid	WWC2	1.76865	0.000905792	0.0366256	pseudobulk	edgeR	LRT
EarlyErythroid	XKR6	1.76501	0.000282067	0.0169352	pseudobulk	edgeR	LRT
EarlyErythroid	YRDC	2.16232	1.72903e-10	2.42755e-07	pseudobulk	edgeR	LRT
EarlyErythroid	Z82206.1	-4.638	7.60381e-05	0.00687053	pseudobulk	edgeR	LRT
EarlyErythroid	ZBED8	-2.2666	0.000903551	0.0366256	pseudobulk	edgeR	LRT
EarlyErythroid	ZBTB16	-1.08657	0.000698015	0.0306992	pseudobulk	edgeR	LRT
EarlyErythroid	ZBTB7A	1.15521	0.00109157	0.040589	pseudobulk	edgeR	LRT
EarlyErythroid	ZFP36	-3.78026	1.29957e-08	8.47132e-06	pseudobulk	edgeR	LRT
EarlyErythroid	ZGPAT	2.96218	0.00137462	0.0466388	pseudobulk	edgeR	LRT
EarlyErythroid	ZMAT3	1.82304	0.000141534	0.0102899	pseudobulk	edgeR	LRT
EarlyErythroid	ZMYND19	2.30671	5.29766e-09	4.02887e-06	pseudobulk	edgeR	LRT
EarlyErythroid	ZNF205	-2.62409	0.000125145	0.00947776	pseudobulk	edgeR	LRT
EarlyErythroid	ZNF215	2.85861	4.23801e-05	0.00457705	pseudobulk	edgeR	LRT
EarlyErythroid	ZNF451	1.08042	0.00126591	0.0452443	pseudobulk	edgeR	LRT
EarlyErythroid	ZNF775	2.39805	0.000180736	0.012355	pseudobulk	edgeR	LRT
EarlyErythroid	ZNF787	2.58914	1.61225e-08	9.49249e-06	pseudobulk	edgeR	LRT
EarlyErythroid	ZNF843	-2.84718	0.000376293	0.0208757	pseudobulk	edgeR	LRT
EarlyErythroid	ZNF90	-2.13492	6.17107e-05	0.00602323	pseudobulk	edgeR	LRT
EarlyErythroid	ZNRD1	-1.11697	0.000310746	0.0182371	pseudobulk	edgeR	LRT
EarlyErythroid	ZXDC	1.30757	0.000977207	0.0378683	pseudobulk	edgeR	LRT
GMP	AARSD1	-1.3171	0.00152358	0.0323041	pseudobulk	edgeR	LRT
GMP	ABCA13	5.29651	0.000389497	0.0134418	pseudobulk	edgeR	LRT
GMP	ABHD14A.ACY1	-2.36188	6.53559e-05	0.00373047	pseudobulk	edgeR	LRT
GMP	ABHD14B	-1.45548	1.24763e-05	0.00101504	pseudobulk	edgeR	LRT
GMP	ABRACL	-0.948371	0.00167169	0.0341945	pseudobulk	edgeR	LRT
GMP	AC002454.1	-1.39472	1.84188e-05	0.00139739	pseudobulk	edgeR	LRT
GMP	AC004148.2	1.76662	0.0015989	0.033235	pseudobulk	edgeR	LRT
GMP	AC005540.1	-3.48407	7.29201e-05	0.0040972	pseudobulk	edgeR	LRT
GMP	AC005670.2	3.36394	3.33866e-07	4.88042e-05	pseudobulk	edgeR	LRT
GMP	AC005726.5	-1.9969	0.000237806	0.00990851	pseudobulk	edgeR	LRT
GMP	AC006064.4	-2.49019	3.06801e-05	0.00209745	pseudobulk	edgeR	LRT
GMP	AC006449.6	-1.85073	0.000462289	0.0149496	pseudobulk	edgeR	LRT
GMP	AC008608.2	-1.80424	0.000250255	0.0103677	pseudobulk	edgeR	LRT
GMP	AC008945.1	-4.88	0.000215359	0.00922161	pseudobulk	edgeR	LRT
GMP	AC013394.1	2.74885	6.258e-06	0.000589104	pseudobulk	edgeR	LRT
GMP	AC016394.1	-1.90613	0.000862644	0.0227824	pseudobulk	edgeR	LRT
GMP	AC017100.1	1.7625	0.00124116	0.0289067	pseudobulk	edgeR	LRT
GMP	AC018557.1	5.38267	0.0017146	0.0346505	pseudobulk	edgeR	LRT
GMP	AC023855.1	4.1187	0.00301832	0.048585	pseudobulk	edgeR	LRT
GMP	AC025171.3	-2.32467	0.000633819	0.0185001	pseudobulk	edgeR	LRT
GMP	AC026367.3	3.22277	0.00313045	0.0494166	pseudobulk	edgeR	LRT
GMP	AC026401.3	1.30726	0.00141297	0.0310197	pseudobulk	edgeR	LRT
GMP	AC027097.1	-1.28605	0.00287047	0.0472196	pseudobulk	edgeR	LRT
GMP	AC034236.2	-2.60007	2.58295e-05	0.00183563	pseudobulk	edgeR	LRT
GMP	AC037487.1	-4.75221	0.00134851	0.0303836	pseudobulk	edgeR	LRT
GMP	AC044849.1	4.10972	1.2693e-07	2.17353e-05	pseudobulk	edgeR	LRT
GMP	AC068473.5	-2.41291	3.71692e-05	0.00243237	pseudobulk	edgeR	LRT
GMP	AC069224.1	-5.61352	3.65305e-05	0.00241289	pseudobulk	edgeR	LRT
GMP	AC073610.3	-3.72422	1.42148e-05	0.00114099	pseudobulk	edgeR	LRT
GMP	AC080038.1	-2.93714	2.5427e-05	0.00181419	pseudobulk	edgeR	LRT
GMP	AC083806.2	-3.85267	0.000329396	0.0119946	pseudobulk	edgeR	LRT
GMP	AC090204.1	-1.25729	0.00052079	0.016089	pseudobulk	edgeR	LRT
GMP	AC090739.1	3.39683	0.00110602	0.0273538	pseudobulk	edgeR	LRT
GMP	AC091057.6	3.11182	3.15592e-05	0.00214126	pseudobulk	edgeR	LRT
GMP	AC092745.1	-4.76515	0.00242404	0.0424151	pseudobulk	edgeR	LRT
GMP	AC093157.1	-1.31601	0.00185797	0.0364299	pseudobulk	edgeR	LRT
GMP	AC105020.6	-3.41179	0.00141288	0.0310197	pseudobulk	edgeR	LRT
GMP	AC107464.3	-1.40708	0.00185617	0.0364299	pseudobulk	edgeR	LRT
GMP	AC135178.2	-4.2711	0.00305747	0.0487384	pseudobulk	edgeR	LRT
GMP	AC211486.5	4.73323	0.00128327	0.029543	pseudobulk	edgeR	LRT
GMP	AC234772.3	1.89217	0.0026006	0.0444899	pseudobulk	edgeR	LRT
GMP	AC245595.1	-1.25503	0.00310671	0.0492581	pseudobulk	edgeR	LRT
GMP	ACAP1	-0.960185	0.00162893	0.0335873	pseudobulk	edgeR	LRT
GMP	ACBD4	-1.44478	0.00252521	0.043588	pseudobulk	edgeR	LRT
GMP	ACOT4	-2.28326	0.000486328	0.0153138	pseudobulk	edgeR	LRT
GMP	ACP5	-1.75338	6.64506e-05	0.00376903	pseudobulk	edgeR	LRT
GMP	ACYP2	-1.03732	0.000934724	0.0242989	pseudobulk	edgeR	LRT
GMP	ADA	-0.996982	0.0027999	0.0465022	pseudobulk	edgeR	LRT
GMP	ADPRHL2	-0.998877	0.00316617	0.0498612	pseudobulk	edgeR	LRT
GMP	ADPRM	-1.70892	1.35896e-05	0.00110064	pseudobulk	edgeR	LRT
GMP	AES	1.16738	0.00100049	0.0255161	pseudobulk	edgeR	LRT
GMP	AGFG1	1.69589	0.000493445	0.0155107	pseudobulk	edgeR	LRT
GMP	AHCTF1	1.44198	0.000591091	0.0175376	pseudobulk	edgeR	LRT
GMP	AIF1L	-1.28536	0.001099	0.0272798	pseudobulk	edgeR	LRT
GMP	AKAP12	5.37923	5.44719e-05	0.00323236	pseudobulk	edgeR	LRT
GMP	AKAP7	1.3385	0.00109999	0.0272798	pseudobulk	edgeR	LRT
GMP	AKAP8L	1.45117	0.000890634	0.0233775	pseudobulk	edgeR	LRT
GMP	AKIRIN1	1.34478	0.000187053	0.00835525	pseudobulk	edgeR	LRT
GMP	AKR1B1	-1.09009	0.000812063	0.0218904	pseudobulk	edgeR	LRT
GMP	AKT1	1.38022	0.000864428	0.0227895	pseudobulk	edgeR	LRT
GMP	AL021807.1	4.04242	0.00190179	0.0369666	pseudobulk	edgeR	LRT
GMP	AL034397.3	-1.35107	0.000126135	0.00621344	pseudobulk	edgeR	LRT
GMP	AL049780.1	-3.09221	0.00199913	0.0379161	pseudobulk	edgeR	LRT
GMP	AL050341.2	-1.44147	0.000268878	0.0108153	pseudobulk	edgeR	LRT
GMP	AL117339.5	-1.76447	0.00151158	0.0322399	pseudobulk	edgeR	LRT
GMP	AL118516.1	-1.20215	0.0021428	0.0395155	pseudobulk	edgeR	LRT
GMP	AL133342.1	3.22572	0.00043448	0.0143867	pseudobulk	edgeR	LRT
GMP	AL136115.2	3.06617	0.000474054	0.0151082	pseudobulk	edgeR	LRT
GMP	AL136454.1	-4.75399	1.3753e-12	7.72746e-10	pseudobulk	edgeR	LRT
GMP	AL158211.3	4.69546	0.00209077	0.0388347	pseudobulk	edgeR	LRT
GMP	AL355001.2	-1.34125	0.0017132	0.0346505	pseudobulk	edgeR	LRT
GMP	AL355075.4	2.91883	3.92356e-06	0.000396629	pseudobulk	edgeR	LRT
GMP	AL357054.4	-2.0927	0.00175753	0.0350726	pseudobulk	edgeR	LRT
GMP	AL590764.1	-1.89561	0.00246602	0.042881	pseudobulk	edgeR	LRT
GMP	AL935212.1	-4.41364	0.00251708	0.0435583	pseudobulk	edgeR	LRT
GMP	ALDOA	-1.44067	0.00105144	0.0264405	pseudobulk	edgeR	LRT
GMP	ALG3	-0.961248	0.0011444	0.0276898	pseudobulk	edgeR	LRT
GMP	ALKBH2	-1.3832	1.64129e-05	0.00128867	pseudobulk	edgeR	LRT
GMP	ALKBH7	-1.0669	0.000286163	0.011161	pseudobulk	edgeR	LRT
GMP	ALYREF	2.30554	9.14774e-10	2.68727e-07	pseudobulk	edgeR	LRT
GMP	AMFR	1.6628	0.000109635	0.00558545	pseudobulk	edgeR	LRT
GMP	ANAPC13	-0.961766	0.00251005	0.0434785	pseudobulk	edgeR	LRT
GMP	ANGPTL6	2.0173	0.00266774	0.0452623	pseudobulk	edgeR	LRT
GMP	ANKRD11	1.05207	0.00119888	0.0285144	pseudobulk	edgeR	LRT
GMP	ANKRD37	-2.22096	0.000715938	0.020073	pseudobulk	edgeR	LRT
GMP	ANLN	3.3156	8.09336e-10	2.46642e-07	pseudobulk	edgeR	LRT
GMP	ANP32E	1.63222	1.21174e-06	0.000146222	pseudobulk	edgeR	LRT
GMP	ANXA5	1.25476	0.000737094	0.0203647	pseudobulk	edgeR	LRT
GMP	AP001496.2	-4.65413	3.92451e-05	0.00252913	pseudobulk	edgeR	LRT
GMP	AP002748.3	-1.52068	0.000409302	0.0138594	pseudobulk	edgeR	LRT
GMP	AP005329.3	-1.56596	0.00294493	0.0480925	pseudobulk	edgeR	LRT
GMP	AP3S1	-1.25579	0.000305777	0.0115259	pseudobulk	edgeR	LRT
GMP	APOBEC3G	-1.06048	0.00109073	0.0271625	pseudobulk	edgeR	LRT
GMP	APOL2	-1.22692	0.00148083	0.0320401	pseudobulk	edgeR	LRT
GMP	APOL3	-1.86414	6.79249e-06	0.000613714	pseudobulk	edgeR	LRT
GMP	APOO	-1.08247	0.00112398	0.0275706	pseudobulk	edgeR	LRT
GMP	AREG	-3.243	0.000424604	0.0142432	pseudobulk	edgeR	LRT
GMP	ARF6	1.05827	0.00233547	0.0414529	pseudobulk	edgeR	LRT
GMP	ARFGAP3	1.0785	0.00132646	0.0299997	pseudobulk	edgeR	LRT
GMP	ARHGAP11A	2.85415	6.43168e-14	5.0279e-11	pseudobulk	edgeR	LRT
GMP	ARHGAP19	3.08444	1.8508e-07	2.9712e-05	pseudobulk	edgeR	LRT
GMP	ARHGAP5.AS1	-2.4369	8.73351e-05	0.00475844	pseudobulk	edgeR	LRT
GMP	ARHGEF11	2.35386	0.00105536	0.026502	pseudobulk	edgeR	LRT
GMP	ARIH2OS	-1.3887	0.00111104	0.027384	pseudobulk	edgeR	LRT
GMP	ARL5B	1.61705	2.80482e-05	0.00193964	pseudobulk	edgeR	LRT
GMP	ARL6IP1	1.49982	6.79057e-06	0.000613714	pseudobulk	edgeR	LRT
GMP	ARPP21	3.97723	0.00224235	0.0405956	pseudobulk	edgeR	LRT
GMP	ASCC3	1.1835	0.000755605	0.0207416	pseudobulk	edgeR	LRT
GMP	ASPM	4.61056	9.8665e-16	9.85553e-13	pseudobulk	edgeR	LRT
GMP	ASXL1	1.78694	4.23948e-06	0.000423477	pseudobulk	edgeR	LRT
GMP	ATAD2	1.58898	3.77936e-07	5.46911e-05	pseudobulk	edgeR	LRT
GMP	ATAD3A	1.42875	0.00281994	0.0467331	pseudobulk	edgeR	LRT
GMP	ATAD5	1.37389	3.22736e-05	0.00216522	pseudobulk	edgeR	LRT
GMP	ATG9B	-2.73879	0.00154268	0.032594	pseudobulk	edgeR	LRT
GMP	ATL2	1.34294	0.0010224	0.0258548	pseudobulk	edgeR	LRT
GMP	ATP11B	1.24325	0.000932515	0.0242989	pseudobulk	edgeR	LRT
GMP	ATP13A3	1.08849	0.00224427	0.0405956	pseudobulk	edgeR	LRT
GMP	ATP2A1	-1.80756	0.000275576	0.0109379	pseudobulk	edgeR	LRT
GMP	ATP2A2	1.12437	0.000459697	0.0149003	pseudobulk	edgeR	LRT
GMP	ATP5F1A	-0.973415	0.00236221	0.0416398	pseudobulk	edgeR	LRT
GMP	ATP6V0E1	-1.25043	0.00151372	0.0322473	pseudobulk	edgeR	LRT
GMP	ATPAF2	-1.06664	0.00122038	0.028758	pseudobulk	edgeR	LRT
GMP	ATXN7L3	1.61432	0.00206271	0.0384326	pseudobulk	edgeR	LRT
GMP	AURKA	2.98461	4.16035e-07	5.93676e-05	pseudobulk	edgeR	LRT
GMP	AURKB	3.09969	1.5096e-11	6.62014e-09	pseudobulk	edgeR	LRT
GMP	AVEN	2.15237	3.00506e-06	0.000314133	pseudobulk	edgeR	LRT
GMP	B3GAT2	-2.41886	0.00136162	0.0304881	pseudobulk	edgeR	LRT
GMP	B3GNT8	-1.60829	0.00129838	0.0297387	pseudobulk	edgeR	LRT
GMP	BACE1.AS	-1.92428	0.00120154	0.0285144	pseudobulk	edgeR	LRT
GMP	BAD	-0.963218	0.00310992	0.0492656	pseudobulk	edgeR	LRT
GMP	BAZ1B	1.08533	0.00312141	0.0493605	pseudobulk	edgeR	LRT
GMP	BBC3	7.98232	7.32166e-08	1.3433e-05	pseudobulk	edgeR	LRT
GMP	BCL2A1	-2.29427	3.14198e-07	4.66883e-05	pseudobulk	edgeR	LRT
GMP	BCL6	1.85486	0.000718498	0.020073	pseudobulk	edgeR	LRT
GMP	BCO2	-3.36696	0.000158859	0.00745766	pseudobulk	edgeR	LRT
GMP	BET1	-1.27539	0.00181376	0.0358367	pseudobulk	edgeR	LRT
GMP	BFSP2	-4.2711	0.00305747	0.0487384	pseudobulk	edgeR	LRT
GMP	BIRC5	3.59261	5.53642e-17	7.65729e-14	pseudobulk	edgeR	LRT
GMP	BRCA2	1.523	5.84826e-05	0.0034476	pseudobulk	edgeR	LRT
GMP	BRD1	1.37925	0.000319874	0.0118829	pseudobulk	edgeR	LRT
GMP	BRD7	1.45419	1.8602e-05	0.00140531	pseudobulk	edgeR	LRT
GMP	BRI3	2.24745	2.01894e-06	0.000226878	pseudobulk	edgeR	LRT
GMP	BRI3BP	1.09576	0.00111947	0.0275349	pseudobulk	edgeR	LRT
GMP	BRK1	-1.35036	5.24917e-05	0.003146	pseudobulk	edgeR	LRT
GMP	BTAF1	1.18561	0.00158161	0.0330091	pseudobulk	edgeR	LRT
[truncated: 8,164 more rows]

## Sheet: non-del(5q)CRVsnon-del(5q)diagn
cell_type	gene	avg_logFC	p_val	p_val_adj	de_family	de_method	de_type
Basophil	AAAS	-6.03803	0.00255157	0.0216602	pseudobulk	edgeR	LRT
Basophil	AAK1	1.90971	3.31095e-05	0.000567581	pseudobulk	edgeR	LRT
Basophil	AASS	2.88117	0.00361509	0.0285883	pseudobulk	edgeR	LRT
Basophil	ABCA1	5.35317	6.83623e-24	3.31535e-21	pseudobulk	edgeR	LRT
Basophil	ABCB1	3.90191	4.31334e-08	1.46895e-06	pseudobulk	edgeR	LRT
Basophil	ABCB7	2.58276	3.31381e-07	9.19184e-06	pseudobulk	edgeR	LRT
Basophil	ABCC1	3.16461	5.15524e-13	5.23675e-11	pseudobulk	edgeR	LRT
Basophil	ABCC4	3.89611	2.72985e-17	5.54601e-15	pseudobulk	edgeR	LRT
Basophil	ABCD3	2.01967	0.000980683	0.0100502	pseudobulk	edgeR	LRT
Basophil	ABCG1	4.40545	5.94797e-10	3.28757e-08	pseudobulk	edgeR	LRT
Basophil	ABHD13	1.91405	0.00153459	0.0146112	pseudobulk	edgeR	LRT
Basophil	ABHD14A	-2.35021	0.00675825	0.0457467	pseudobulk	edgeR	LRT
Basophil	ABHD16A	3.96694	0.000388479	0.00469863	pseudobulk	edgeR	LRT
Basophil	ABHD17A	-1.85649	0.00656158	0.044677	pseudobulk	edgeR	LRT
Basophil	ABHD17B	2.27946	2.54234e-05	0.00045089	pseudobulk	edgeR	LRT
Basophil	ABHD2	2.02302	1.68878e-05	0.000323016	pseudobulk	edgeR	LRT
Basophil	ABHD3	2.43031	1.7847e-06	4.3346e-05	pseudobulk	edgeR	LRT
Basophil	ABL1	2.43056	2.29489e-05	0.000415178	pseudobulk	edgeR	LRT
Basophil	ABL2	2.59586	2.14415e-05	0.000390256	pseudobulk	edgeR	LRT
Basophil	ABR	3.13858	3.40936e-08	1.19478e-06	pseudobulk	edgeR	LRT
Basophil	AC005037.1	3.5365	0.000431381	0.00509056	pseudobulk	edgeR	LRT
Basophil	AC005332.6	2.71727	0.00413293	0.0315394	pseudobulk	edgeR	LRT
Basophil	AC005332.7	-6.39746	0.000720307	0.00779071	pseudobulk	edgeR	LRT
Basophil	AC005480.1	5.6609	6.09261e-08	2.00869e-06	pseudobulk	edgeR	LRT
Basophil	AC006059.1	4.97765	1.87576e-05	0.000352061	pseudobulk	edgeR	LRT
Basophil	AC006064.2	5.59746	0.0001868	0.00252777	pseudobulk	edgeR	LRT
Basophil	AC007216.4	6.58248	8.50478e-07	2.18566e-05	pseudobulk	edgeR	LRT
Basophil	AC007319.1	5.59746	0.0001868	0.00252777	pseudobulk	edgeR	LRT
Basophil	AC007952.4	-1.95273	0.00318917	0.0258748	pseudobulk	edgeR	LRT
Basophil	AC008105.3	1.99817	0.000370737	0.00451308	pseudobulk	edgeR	LRT
Basophil	AC009093.2	3.3057	6.31397e-06	0.000134263	pseudobulk	edgeR	LRT
Basophil	AC009107.2	6.58248	8.50478e-07	2.18566e-05	pseudobulk	edgeR	LRT
Basophil	AC009318.1	3.10218	0.00645754	0.0441084	pseudobulk	edgeR	LRT
Basophil	AC009630.1	5.28296	0.000655316	0.00719126	pseudobulk	edgeR	LRT
Basophil	AC010320.2	4.88022	0.00254832	0.0216449	pseudobulk	edgeR	LRT
Basophil	AC011476.3	6.79304	1.26599e-19	3.39872e-17	pseudobulk	edgeR	LRT
Basophil	AC011933.4	6.26431	6.92829e-06	0.000145069	pseudobulk	edgeR	LRT
Basophil	AC012184.1	4.56263	0.000234111	0.00306587	pseudobulk	edgeR	LRT
Basophil	AC012358.3	4.34409	0.000652039	0.00719126	pseudobulk	edgeR	LRT
Basophil	AC012414.5	5.28296	0.000655316	0.00719126	pseudobulk	edgeR	LRT
Basophil	AC012447.1	5.85552	5.8252e-05	0.000935642	pseudobulk	edgeR	LRT
Basophil	AC017002.3	3.42565	0.00633838	0.0435518	pseudobulk	edgeR	LRT
Basophil	AC018682.1	6.43215	2.36674e-06	5.51653e-05	pseudobulk	edgeR	LRT
Basophil	AC018816.1	3.65088	0.00251508	0.0216449	pseudobulk	edgeR	LRT
Basophil	AC022973.3	4.88022	0.00254832	0.0216449	pseudobulk	edgeR	LRT
Basophil	AC025165.2	3.97975	0.00267158	0.0224457	pseudobulk	edgeR	LRT
Basophil	AC026202.2	5.12763	4.81363e-08	1.61536e-06	pseudobulk	edgeR	LRT
Basophil	AC053513.1	6.43215	2.36674e-06	5.51653e-05	pseudobulk	edgeR	LRT
Basophil	AC068282.1	6.39852	5.10011e-16	8.51945e-14	pseudobulk	edgeR	LRT
Basophil	AC068724.3	7.16242	5.74556e-09	2.44699e-07	pseudobulk	edgeR	LRT
Basophil	AC068888.1	3.59974	0.000139699	0.00201364	pseudobulk	edgeR	LRT
Basophil	AC073167.1	7.50133	1.30215e-10	8.51154e-09	pseudobulk	edgeR	LRT
Basophil	AC073343.2	4.88022	0.00254832	0.0216449	pseudobulk	edgeR	LRT
Basophil	AC078778.1	5.59746	0.0001868	0.00252777	pseudobulk	edgeR	LRT
Basophil	AC078883.1	4.88022	0.00254832	0.0216449	pseudobulk	edgeR	LRT
Basophil	AC079209.2	5.59746	0.0001868	0.00252777	pseudobulk	edgeR	LRT
Basophil	AC079447.1	5.59746	0.0001868	0.00252777	pseudobulk	edgeR	LRT
Basophil	AC079793.1	7.16242	5.74556e-09	2.44699e-07	pseudobulk	edgeR	LRT
Basophil	AC079921.1	5.85552	5.8252e-05	0.000935642	pseudobulk	edgeR	LRT
Basophil	AC087286.2	6.43215	2.36674e-06	5.51653e-05	pseudobulk	edgeR	LRT
Basophil	AC090559.1	5.28296	0.000655316	0.00719126	pseudobulk	edgeR	LRT
Basophil	AC091045.1	4.88022	0.00254832	0.0216449	pseudobulk	edgeR	LRT
Basophil	AC091133.1	4.88022	0.00254832	0.0216449	pseudobulk	edgeR	LRT
Basophil	AC092069.1	-2.94155	0.00573688	0.04076	pseudobulk	edgeR	LRT
Basophil	AC092620.1	3.77224	0.00604837	0.0422771	pseudobulk	edgeR	LRT
Basophil	AC096711.2	3.24315	0.00396974	0.0306351	pseudobulk	edgeR	LRT
Basophil	AC098617.1	3.62281	0.000147981	0.00211076	pseudobulk	edgeR	LRT
Basophil	AC103876.1	4.88022	0.00254832	0.0216449	pseudobulk	edgeR	LRT
Basophil	AC104170.1	3.86766	0.000954667	0.00982373	pseudobulk	edgeR	LRT
Basophil	AC109587.1	4.08636	0.00192302	0.0174687	pseudobulk	edgeR	LRT
Basophil	AC120193.1	6.84301	1.25509e-07	3.81965e-06	pseudobulk	edgeR	LRT
Basophil	AC123912.1	5.28296	0.000655316	0.00719126	pseudobulk	edgeR	LRT
Basophil	AC138627.1	6.43215	2.36674e-06	5.51653e-05	pseudobulk	edgeR	LRT
Basophil	AC231533.1	5.06797	1.16591e-05	0.000231856	pseudobulk	edgeR	LRT
Basophil	AC244131.2	6.07435	1.95836e-05	0.000360366	pseudobulk	edgeR	LRT
Basophil	AC245014.3	-3.71124	0.00152866	0.0145639	pseudobulk	edgeR	LRT
Basophil	AC246817.1	5.85552	5.8252e-05	0.000935642	pseudobulk	edgeR	LRT
Basophil	ACACA	3.02771	4.3187e-08	1.46895e-06	pseudobulk	edgeR	LRT
Basophil	ACAD11	4.75147	8.29607e-05	0.00128713	pseudobulk	edgeR	LRT
Basophil	ACADM	-2.70634	0.00149996	0.0143177	pseudobulk	edgeR	LRT
Basophil	ACAP2	2.29361	2.86155e-08	1.02674e-06	pseudobulk	edgeR	LRT
Basophil	ACAT1	-3.34469	0.00341425	0.0272741	pseudobulk	edgeR	LRT
Basophil	ACBD3	1.64254	0.000603109	0.00682767	pseudobulk	edgeR	LRT
Basophil	ACER3	2.02698	0.00699547	0.046909	pseudobulk	edgeR	LRT
Basophil	ACSL1	3.3336	2.46629e-11	1.89174e-09	pseudobulk	edgeR	LRT
Basophil	ACSL4	3.03097	3.65467e-11	2.69335e-09	pseudobulk	edgeR	LRT
Basophil	ACSM1	4.78664	4.16863e-09	1.86522e-07	pseudobulk	edgeR	LRT
Basophil	ACSM3	4.56798	5.11968e-28	5.47674e-25	pseudobulk	edgeR	LRT
Basophil	ACTB	-1.53425	0.00320674	0.0260033	pseudobulk	edgeR	LRT
Basophil	ACVR1	4.32994	4.39668e-09	1.94984e-07	pseudobulk	edgeR	LRT
Basophil	ACVR1B	3.60966	1.81578e-12	1.66834e-10	pseudobulk	edgeR	LRT
Basophil	ACYP1	-2.79219	0.00127841	0.0124721	pseudobulk	edgeR	LRT
Basophil	ADAM10	1.46954	0.00161082	0.0151831	pseudobulk	edgeR	LRT
Basophil	ADAM17	2.75945	1.45434e-08	5.5635e-07	pseudobulk	edgeR	LRT
Basophil	ADAM28	1.80912	0.000312562	0.00393168	pseudobulk	edgeR	LRT
Basophil	ADAM9	3.738	1.67243e-12	1.5617e-10	pseudobulk	edgeR	LRT
Basophil	ADAMTS14	4.46536	1.94016e-05	0.000360103	pseudobulk	edgeR	LRT
Basophil	ADAMTS3	2.66782	0.00630745	0.0434426	pseudobulk	edgeR	LRT
Basophil	ADARB1	3.52972	2.79936e-13	3.02774e-11	pseudobulk	edgeR	LRT
Basophil	ADGRE2	2.98835	2.18411e-09	1.03583e-07	pseudobulk	edgeR	LRT
Basophil	ADGRG3	5.48012	7.76069e-10	4.18187e-08	pseudobulk	edgeR	LRT
Basophil	ADI1	-2.18181	0.00292961	0.0241733	pseudobulk	edgeR	LRT
Basophil	ADIPOR2	2.93755	3.00751e-09	1.38696e-07	pseudobulk	edgeR	LRT
Basophil	ADK	1.32341	0.00512838	0.0375183	pseudobulk	edgeR	LRT
Basophil	ADNP	1.63387	0.00103032	0.0104661	pseudobulk	edgeR	LRT
Basophil	AEBP2	2.14136	5.19398e-05	0.000850614	pseudobulk	edgeR	LRT
Basophil	AFF1	1.51817	0.000767433	0.00820562	pseudobulk	edgeR	LRT
Basophil	AFF2	2.07384	0.000100619	0.00151878	pseudobulk	edgeR	LRT
Basophil	AFF4	2.04998	9.63495e-06	0.000194432	pseudobulk	edgeR	LRT
Basophil	AFTPH	2.4692	8.19658e-08	2.61629e-06	pseudobulk	edgeR	LRT
Basophil	AGO2	1.80026	0.000916536	0.00948328	pseudobulk	edgeR	LRT
Basophil	AGO3	1.99848	1.10976e-05	0.000221864	pseudobulk	edgeR	LRT
Basophil	AGO4	3.29107	5.19134e-10	2.89062e-08	pseudobulk	edgeR	LRT
Basophil	AGPAT1	-3.20825	0.00756577	0.0498876	pseudobulk	edgeR	LRT
Basophil	AGPAT3	2.27952	7.39206e-05	0.00115763	pseudobulk	edgeR	LRT
Basophil	AGPS	1.39804	0.00621588	0.0430841	pseudobulk	edgeR	LRT
Basophil	AGTPBP1	2.99551	1.6374e-09	8.1243e-08	pseudobulk	edgeR	LRT
Basophil	AGTRAP	-6.81154	0.000310488	0.00390945	pseudobulk	edgeR	LRT
Basophil	AHCTF1	1.72554	0.000253657	0.00328465	pseudobulk	edgeR	LRT
Basophil	AHCYL2	3.69518	2.9462e-07	8.3572e-06	pseudobulk	edgeR	LRT
Basophil	AIF1	-1.86216	0.00215439	0.0192563	pseudobulk	edgeR	LRT
Basophil	AK6	-2.44681	0.00407406	0.0311385	pseudobulk	edgeR	LRT
Basophil	AKAP13	2.72596	2.27426e-11	1.76243e-09	pseudobulk	edgeR	LRT
Basophil	AKNAD1	4.56263	0.000234111	0.00306587	pseudobulk	edgeR	LRT
Basophil	AKR7A2	-3.97912	0.000364373	0.0044609	pseudobulk	edgeR	LRT
Basophil	AKT3	3.33119	3.30295e-11	2.45825e-09	pseudobulk	edgeR	LRT
Basophil	AL020995.1	4.88022	0.00254832	0.0216449	pseudobulk	edgeR	LRT
Basophil	AL021368.2	-2.37425	0.00539321	0.038944	pseudobulk	edgeR	LRT
Basophil	AL021707.1	4.40152	1.23683e-07	3.79479e-06	pseudobulk	edgeR	LRT
Basophil	AL137856.1	5.59746	0.0001868	0.00252777	pseudobulk	edgeR	LRT
Basophil	AL138720.1	7.57494	5.10988e-11	3.60667e-09	pseudobulk	edgeR	LRT
Basophil	AL157938.2	2.365	0.00329508	0.0265296	pseudobulk	edgeR	LRT
Basophil	AL360270.1	3.73567	0.00123667	0.0121359	pseudobulk	edgeR	LRT
Basophil	AL390957.1	4.88022	0.00254832	0.0216449	pseudobulk	edgeR	LRT
Basophil	AL627171.2	5.85552	5.8252e-05	0.000935642	pseudobulk	edgeR	LRT
Basophil	AL645568.1	3.11815	0.00594319	0.0418501	pseudobulk	edgeR	LRT
Basophil	ALDH18A1	-3.85049	0.000759862	0.00815983	pseudobulk	edgeR	LRT
Basophil	ALDH3A2	-6.60423	0.000298319	0.00377519	pseudobulk	edgeR	LRT
Basophil	ALDH4A1	-5.81367	0.00753231	0.0497106	pseudobulk	edgeR	LRT
Basophil	ALG9	3.62276	6.21293e-06	0.000132634	pseudobulk	edgeR	LRT
Basophil	ALOX5	1.77921	0.000696475	0.00758754	pseudobulk	edgeR	LRT
Basophil	AMBRA1	5.33413	6.88865e-27	6.092e-24	pseudobulk	edgeR	LRT
Basophil	AMOTL1	2.37874	0.000562172	0.00642225	pseudobulk	edgeR	LRT
Basophil	AMZ1	6.43215	2.36674e-06	5.51653e-05	pseudobulk	edgeR	LRT
Basophil	ANAPC10	2.49426	9.27541e-06	0.000188696	pseudobulk	edgeR	LRT
Basophil	ANAPC11	-1.69359	0.0030713	0.0251218	pseudobulk	edgeR	LRT
Basophil	ANAPC13	-2.78496	0.00414213	0.0315625	pseudobulk	edgeR	LRT
Basophil	ANKDD1A	2.94989	0.000732625	0.0079012	pseudobulk	edgeR	LRT
Basophil	ANKHD1	4.1919	3.41661e-19	8.70598e-17	pseudobulk	edgeR	LRT
Basophil	ANKRD11	1.75111	3.71685e-05	0.000629979	pseudobulk	edgeR	LRT
Basophil	ANKRD12	2.19835	1.47795e-07	4.4528e-06	pseudobulk	edgeR	LRT
Basophil	ANKRD13C	2.9329	8.09602e-06	0.000166506	pseudobulk	edgeR	LRT
Basophil	ANKRD17	2.17551	8.88004e-06	0.000180898	pseudobulk	edgeR	LRT
Basophil	ANKRD44	2.09602	0.000413923	0.0049193	pseudobulk	edgeR	LRT
Basophil	ANKRD6	3.03108	1.18377e-05	0.000235097	pseudobulk	edgeR	LRT
Basophil	ANKUB1	6.71862	3.19965e-07	8.92459e-06	pseudobulk	edgeR	LRT
Basophil	ANO6	2.24501	6.78383e-06	0.000143394	pseudobulk	edgeR	LRT
Basophil	ANP32E	-1.76453	0.00119743	0.0118447	pseudobulk	edgeR	LRT
Basophil	ANTXR2	2.27341	8.67365e-05	0.00133503	pseudobulk	edgeR	LRT
Basophil	AP000442.1	6.43215	2.36674e-06	5.51653e-05	pseudobulk	edgeR	LRT
Basophil	AP000787.1	3.0696	0.0058132	0.0412049	pseudobulk	edgeR	LRT
Basophil	AP001347.1	3.29304	0.00224824	0.0199293	pseudobulk	edgeR	LRT
Basophil	AP002336.2	6.26431	6.92829e-06	0.000145069	pseudobulk	edgeR	LRT
Basophil	AP002360.1	-6.26024	0.00104838	0.0106208	pseudobulk	edgeR	LRT
Basophil	AP003086.1	5.8578	1.80368e-24	1.04294e-21	pseudobulk	edgeR	LRT
Basophil	AP1G1	2.03063	2.59278e-05	0.000456973	pseudobulk	edgeR	LRT
Basophil	AP1S1	-5.96667	0.00277811	0.0231263	pseudobulk	edgeR	LRT
Basophil	AP2B1	2.18256	6.09243e-06	0.000130475	pseudobulk	edgeR	LRT
Basophil	AP3B1	2.72342	3.45338e-10	2.00506e-08	pseudobulk	edgeR	LRT
Basophil	AP3S2	2.80484	6.08969e-05	0.000972927	pseudobulk	edgeR	LRT
Basophil	AP4E1	3.51343	1.64884e-07	4.92816e-06	pseudobulk	edgeR	LRT
Basophil	AP4S1	1.78546	0.00329287	0.0265296	pseudobulk	edgeR	LRT
Basophil	APBB2	6.07435	1.95836e-05	0.000360366	pseudobulk	edgeR	LRT
Basophil	APC	1.86873	0.000847407	0.00886563	pseudobulk	edgeR	LRT
Basophil	APOBEC3C	-1.90893	0.00367742	0.0289003	pseudobulk	edgeR	LRT
Basophil	APOBEC3G	-3.45615	0.00200769	0.0181283	pseudobulk	edgeR	LRT
Basophil	APOC1	2.07651	2.88176e-05	0.000501439	pseudobulk	edgeR	LRT
Basophil	APOC2	5.11488	7.65157e-06	0.000158013	pseudobulk	edgeR	LRT
Basophil	APPBP2	2.10277	0.000129081	0.00188225	pseudobulk	edgeR	LRT
Basophil	APRT	-1.47191	0.00563382	0.0401988	pseudobulk	edgeR	LRT
Basophil	AQR	2.00939	0.000209935	0.00280798	pseudobulk	edgeR	LRT
Basophil	AREG	3.72245	2.97762e-06	6.74181e-05	pseudobulk	edgeR	LRT
Basophil	AREL1	3.07754	3.60017e-07	9.94943e-06	pseudobulk	edgeR	LRT
Basophil	ARFGAP3	1.22473	0.00674876	0.0457191	pseudobulk	edgeR	LRT
Basophil	ARFGEF1	2.60692	3.92276e-10	2.24239e-08	pseudobulk	edgeR	LRT
Basophil	ARFGEF2	3.14298	1.61415e-12	1.52623e-10	pseudobulk	edgeR	LRT
Basophil	ARFRP1	-3.43734	0.00203983	0.0183964	pseudobulk	edgeR	LRT
Basophil	ARHGAP10	2.45711	0.00339103	0.0271463	pseudobulk	edgeR	LRT
Basophil	ARHGAP11B	2.90512	0.000882019	0.00918301	pseudobulk	edgeR	LRT
Basophil	ARHGAP15	2.67113	6.93182e-11	4.78041e-09	pseudobulk	edgeR	LRT
Basophil	ARHGAP17	2.17434	4.70258e-05	0.000776908	pseudobulk	edgeR	LRT
Basophil	ARHGAP18	1.6807	0.0063098	0.0434426	pseudobulk	edgeR	LRT
Basophil	ARHGAP26	4.16574	1.08275e-16	2.03476e-14	pseudobulk	edgeR	LRT
Basophil	ARHGAP6	5.35749	5.40815e-18	1.21352e-15	pseudobulk	edgeR	LRT
Basophil	ARHGDIB	-1.45045	0.00465295	0.0347331	pseudobulk	edgeR	LRT
Basophil	ARHGEF12	3.13766	3.47747e-09	1.57946e-07	pseudobulk	edgeR	LRT
Basophil	ARHGEF18	4.41784	2.76072e-05	0.000483738	pseudobulk	edgeR	LRT
Basophil	ARHGEF3	2.62061	8.4454e-05	0.0013076	pseudobulk	edgeR	LRT
Basophil	ARHGEF7	1.93313	0.000590284	0.00670266	pseudobulk	edgeR	LRT
Basophil	ARID1B	1.20719	0.00543783	0.0392097	pseudobulk	edgeR	LRT
Basophil	ARID2	2.90193	1.26289e-11	1.00457e-09	pseudobulk	edgeR	LRT
Basophil	ARID3A	1.99649	0.000119434	0.00176209	pseudobulk	edgeR	LRT
Basophil	ARID3B	3.16962	5.51955e-08	1.84402e-06	pseudobulk	edgeR	LRT
Basophil	ARID4B	1.41853	0.0013344	0.0129512	pseudobulk	edgeR	LRT
Basophil	ARID5A	2.14413	0.00010609	0.00158073	pseudobulk	edgeR	LRT
Basophil	ARID5B	2.0529	6.71107e-05	0.00106093	pseudobulk	edgeR	LRT
Basophil	ARIH1	3.3532	3.12516e-14	3.82484e-12	pseudobulk	edgeR	LRT
Basophil	ARL15	5.33627	2.02155e-22	7.79282e-20	pseudobulk	edgeR	LRT
Basophil	ARL2	-3.80816	1.64123e-06	4.01207e-05	pseudobulk	edgeR	LRT
Basophil	ARL5A	1.92437	0.000285665	0.00363341	pseudobulk	edgeR	LRT
Basophil	ARL8B	1.52206	0.000768275	0.00820562	pseudobulk	edgeR	LRT
Basophil	ARMC6	-6.34655	0.000847212	0.00886563	pseudobulk	edgeR	LRT
Basophil	ARMH3	2.09085	0.00207751	0.0187025	pseudobulk	edgeR	LRT
Basophil	ARMH4	4.01816	2.7177e-06	6.23784e-05	pseudobulk	edgeR	LRT
Basophil	ARNT	1.71987	0.00603145	0.0422771	pseudobulk	edgeR	LRT
Basophil	ARPC5	-2.05369	0.00159578	0.0150621	pseudobulk	edgeR	LRT
Basophil	ARPP21	-6.20376	0.00735656	0.048816	pseudobulk	edgeR	LRT
Basophil	ARSB	2.72661	3.14856e-06	7.06487e-05	pseudobulk	edgeR	LRT
Basophil	ARV1	-6.1336	0.00158849	0.0150292	pseudobulk	edgeR	LRT
Basophil	ASAP1	2.44828	1.80867e-05	0.000341602	pseudobulk	edgeR	LRT
Basophil	ASB3	4.44932	2.81044e-15	4.02401e-13	pseudobulk	edgeR	LRT
Basophil	ASCC1	1.89825	0.00569399	0.040532	pseudobulk	edgeR	LRT
Basophil	ASH1L	2.14125	5.13283e-07	1.38292e-05	pseudobulk	edgeR	LRT
Basophil	ASMTL-AS1	4.96783	4.11646e-07	1.12727e-05	pseudobulk	edgeR	LRT
Basophil	ATAD1	1.45985	0.0068312	0.0460746	pseudobulk	edgeR	LRT
Basophil	ATAD2B	3.3173	5.67e-14	6.65959e-12	pseudobulk	edgeR	LRT
Basophil	ATE1	2.02266	0.000279261	0.00356704	pseudobulk	edgeR	LRT
Basophil	ATF2	2.3902	3.32082e-06	7.40731e-05	pseudobulk	edgeR	LRT
Basophil	ATF6	1.98083	3.34316e-05	0.00057245	pseudobulk	edgeR	LRT
Basophil	ATG13	1.96143	6.10747e-05	0.000974731	pseudobulk	edgeR	LRT
Basophil	ATG14	1.92416	0.00040727	0.00487881	pseudobulk	edgeR	LRT
Basophil	ATG5	1.62321	0.00183881	0.016908	pseudobulk	edgeR	LRT
Basophil	ATG7	3.95954	2.72754e-09	1.26953e-07	pseudobulk	edgeR	LRT
Basophil	ATG9A	3.28874	0.00230811	0.0203282	pseudobulk	edgeR	LRT
Basophil	ATL2	2.15597	2.41904e-05	0.000433467	pseudobulk	edgeR	LRT
Basophil	ATP10D	2.56301	5.94805e-08	1.97402e-06	pseudobulk	edgeR	LRT
Basophil	ATP11A	2.7378	3.14623e-06	7.06487e-05	pseudobulk	edgeR	LRT
Basophil	ATP11B	3.10542	8.04835e-14	9.23656e-12	pseudobulk	edgeR	LRT
Basophil	ATP13A3	1.69417	0.000354665	0.0043554	pseudobulk	edgeR	LRT
Basophil	ATP2A2	1.64049	0.000591503	0.00671144	pseudobulk	edgeR	LRT
Basophil	ATP2A3	1.94654	3.18831e-05	0.000548433	pseudobulk	edgeR	LRT
Basophil	ATP2B1	2.60018	9.97888e-09	3.96283e-07	pseudobulk	edgeR	LRT
Basophil	ATP2C1	2.46428	6.25374e-08	2.05281e-06	pseudobulk	edgeR	LRT
Basophil	ATP5MC1	-2.45199	6.54656e-05	0.00103601	pseudobulk	edgeR	LRT
Basophil	ATP5MD	-1.68639	0.00322956	0.0261601	pseudobulk	edgeR	LRT
Basophil	ATP5MF	-1.55849	0.00412207	0.0314734	pseudobulk	edgeR	LRT
Basophil	ATP5PF	-1.77601	0.00102792	0.0104488	pseudobulk	edgeR	LRT
Basophil	ATP6V0C	7.17235	2.74322e-23	1.21299e-20	pseudobulk	edgeR	LRT
Basophil	ATP6V1A	1.59592	0.00247607	0.0215548	pseudobulk	edgeR	LRT
Basophil	ATP8A1	1.94368	0.000362238	0.004442	pseudobulk	edgeR	LRT
Basophil	ATP8B1	4.88022	0.00254832	0.0216449	pseudobulk	edgeR	LRT
Basophil	ATP8B4	2.80539	4.28689e-10	2.4229e-08	pseudobulk	edgeR	LRT
Basophil	ATP9A	4.66276	3.85625e-06	8.52572e-05	pseudobulk	edgeR	LRT
Basophil	ATP9B	3.69862	3.15472e-14	3.82484e-12	pseudobulk	edgeR	LRT
Basophil	ATRAID	-2.31791	0.000352503	0.00433889	pseudobulk	edgeR	LRT
Basophil	ATXN1	2.88999	8.96005e-09	3.63087e-07	pseudobulk	edgeR	LRT
Basophil	ATXN7	5.3593	2.36557e-18	5.47139e-16	pseudobulk	edgeR	LRT
Basophil	AUH	2.77959	6.69889e-06	0.000142047	pseudobulk	edgeR	LRT
Basophil	AUTS2	4.35133	1.57139e-20	4.54312e-18	pseudobulk	edgeR	LRT
Basophil	AVL9	2.23352	3.45228e-05	0.000589791	pseudobulk	edgeR	LRT
Basophil	B3GALNT1	-5.65486	0.00639059	0.0437705	pseudobulk	edgeR	LRT
Basophil	B3GALNT2	1.82798	0.00278333	0.0231569	pseudobulk	edgeR	LRT
Basophil	B4GALT1	2.72711	1.54842e-06	3.79137e-05	pseudobulk	edgeR	LRT
Basophil	B4GALT5	3.37307	1.47606e-08	5.63226e-07	pseudobulk	edgeR	LRT
Basophil	BAALC	-5.81283	0.00609646	0.0424915	pseudobulk	edgeR	LRT
Basophil	BACH1	1.48008	0.00266967	0.0224457	pseudobulk	edgeR	LRT
Basophil	BACH2	4.06018	9.20409e-09	3.70977e-07	pseudobulk	edgeR	LRT
Basophil	BAG3	4.88022	0.00254832	0.0216449	pseudobulk	edgeR	LRT
Basophil	BANF1	-2.12197	0.00050844	0.00588444	pseudobulk	edgeR	LRT
Basophil	BAZ2B	1.60379	0.000739935	0.00797432	pseudobulk	edgeR	LRT
Basophil	BCAR3	7.55416	5.35755e-21	1.67803e-18	pseudobulk	edgeR	LRT
Basophil	BCAS3	3.08146	0.000119306	0.00176194	pseudobulk	edgeR	LRT
Basophil	BCKDHA	5.32744	1.90615e-06	4.59985e-05	pseudobulk	edgeR	LRT
Basophil	BCL2	1.35651	0.00324915	0.0262579	pseudobulk	edgeR	LRT
Basophil	BCL3	2.95662	0.00261616	0.0221087	pseudobulk	edgeR	LRT
Basophil	BCOR	1.76812	0.00137022	0.0132305	pseudobulk	edgeR	LRT
Basophil	BFSP2	-5.72657	0.00696722	0.0467821	pseudobulk	edgeR	LRT
Basophil	BHLHE40	3.72796	1.55359e-12	1.47827e-10	pseudobulk	edgeR	LRT
Basophil	BIRC6	3.04517	5.97949e-13	5.87554e-11	pseudobulk	edgeR	LRT
Basophil	BLOC1S4	-3.25561	0.00678183	0.0458501	pseudobulk	edgeR	LRT
Basophil	BMP2K	2.24635	1.26265e-05	0.000248791	pseudobulk	edgeR	LRT
Basophil	BMPR2	3.79228	2.29317e-06	5.43778e-05	pseudobulk	edgeR	LRT
Basophil	BMT2	2.27479	0.000141718	0.00203301	pseudobulk	edgeR	LRT
Basophil	BNIP3	-6.25284	0.00131053	0.0127442	pseudobulk	edgeR	LRT
Basophil	BOLA2	8.33735	7.70909e-16	1.20728e-13	pseudobulk	edgeR	LRT
Basophil	BOLA3	-2.88145	0.00200016	0.0180711	pseudobulk	edgeR	LRT
Basophil	BORCS5	2.06205	0.000707583	0.00767519	pseudobulk	edgeR	LRT
Basophil	BRAF	2.89672	8.02048e-12	6.66187e-10	pseudobulk	edgeR	LRT
Basophil	BRCA1	-2.96498	0.000781785	0.00830857	pseudobulk	edgeR	LRT
Basophil	BRD1	1.82108	0.00142983	0.0137267	pseudobulk	edgeR	LRT
Basophil	BRD3	-2.19577	0.00250335	0.0216449	pseudobulk	edgeR	LRT
Basophil	BRI3BP	-2.95737	0.000557307	0.00638123	pseudobulk	edgeR	LRT
Basophil	BRIP1	1.75559	0.00214874	0.0192172	pseudobulk	edgeR	LRT
Basophil	BRWD1	2.08275	5.10718e-06	0.000110796	pseudobulk	edgeR	LRT
Basophil	BRWD3	1.96954	0.000125917	0.00184777	pseudobulk	edgeR	LRT
Basophil	BSCL2	6.43215	2.36674e-06	5.51653e-05	pseudobulk	edgeR	LRT
Basophil	BTAF1	2.19692	2.02266e-06	4.84987e-05	pseudobulk	edgeR	LRT
Basophil	BTBD1	2.29794	2.64533e-06	6.08102e-05	pseudobulk	edgeR	LRT
Basophil	BTBD10	3.31496	2.49842e-07	7.18187e-06	pseudobulk	edgeR	LRT
Basophil	BTBD11	2.63206	0.000154605	0.00218863	pseudobulk	edgeR	LRT
Basophil	BTBD7	2.18506	1.21813e-05	0.000241282	pseudobulk	edgeR	LRT
Basophil	BTBD9	5.07709	2.8626e-18	6.52065e-16	pseudobulk	edgeR	LRT
Basophil	BTG1	-1.62436	0.0023658	0.0207391	pseudobulk	edgeR	LRT
Basophil	BTN3A3	-5.86735	0.00558264	0.039942	pseudobulk	edgeR	LRT
Basophil	BTRC	2.12467	0.00398662	0.0307201	pseudobulk	edgeR	LRT
Basophil	BZW2	-1.69479	0.00329634	0.0265296	pseudobulk	edgeR	LRT
Basophil	C11orf49	3.81367	1.18375e-14	1.53418e-12	pseudobulk	edgeR	LRT
Basophil	C11orf68	-5.75949	0.00713969	0.0476635	pseudobulk	edgeR	LRT
Basophil	C11orf74	-2.4681	0.00391796	0.030353	pseudobulk	edgeR	LRT
Basophil	C11orf96	5.85903	1.31343e-14	1.6877e-12	pseudobulk	edgeR	LRT
Basophil	C12orf45	-2.2098	0.00315015	0.025647	pseudobulk	edgeR	LRT
Basophil	C15orf40	-2.48477	0.00269069	0.0225735	pseudobulk	edgeR	LRT
Basophil	C17orf49	4.56937	3.25575e-13	3.44697e-11	pseudobulk	edgeR	LRT
Basophil	C19orf25	-3.10148	0.00678746	0.0458619	pseudobulk	edgeR	LRT
Basophil	C1QBP	-2.23654	0.000155852	0.00220422	pseudobulk	edgeR	LRT
Basophil	C1QTNF4	-7.27987	0.000410496	0.00489404	pseudobulk	edgeR	LRT
Basophil	C1S	3.29879	0.00716804	0.0477891	pseudobulk	edgeR	LRT
Basophil	C1orf131	-3.25063	0.00713847	0.0476635	pseudobulk	edgeR	LRT
Basophil	C1orf35	-3.32962	0.00027349	0.00350524	pseudobulk	edgeR	LRT
Basophil	C20orf194	2.53985	0.000276631	0.00353646	pseudobulk	edgeR	LRT
Basophil	C21orf58	-2.86582	0.00288013	0.0238281	pseudobulk	edgeR	LRT
Basophil	C2CD5	2.18191	2.69839e-05	0.000473921	pseudobulk	edgeR	LRT
Basophil	C2orf74	-6.26617	0.00267246	0.0224457	pseudobulk	edgeR	LRT
Basophil	C4orf3	-2.17329	0.000878806	0.00916862	pseudobulk	edgeR	LRT
Basophil	C5orf22	1.72472	0.00725674	0.0483161	pseudobulk	edgeR	LRT
Basophil	C8orf33	-2.35186	0.00594911	0.0418526	pseudobulk	edgeR	LRT
Basophil	C8orf76	2.70457	1.44144e-05	0.000279982	pseudobulk	edgeR	LRT
Basophil	CA5B	2.78439	1.45416e-07	4.38993e-06	pseudobulk	edgeR	LRT
Basophil	CAAP1	1.70622	0.00170773	0.0159169	pseudobulk	edgeR	LRT
Basophil	CAB39	2.02061	8.58817e-06	0.000175427	pseudobulk	edgeR	LRT
Basophil	CABLES1	3.24819	0.00077362	0.00824281	pseudobulk	edgeR	LRT
Basophil	CACNA1D	3.33615	2.98947e-07	8.44806e-06	pseudobulk	edgeR	LRT
Basophil	CACUL1	1.89265	0.000202937	0.00272407	pseudobulk	edgeR	LRT
Basophil	CALCRL	3.12188	0.000212679	0.00283459	pseudobulk	edgeR	LRT
Basophil	CALM3	-2.28156	9.93643e-05	0.00150437	pseudobulk	edgeR	LRT
Basophil	CAMK1D	5.71158	6.14424e-32	1.31961e-28	pseudobulk	edgeR	LRT
Basophil	CAMKK1	4.17399	3.63614e-05	0.000618391	pseudobulk	edgeR	LRT
Basophil	CAPN7	1.42395	0.00571759	0.0406614	pseudobulk	edgeR	LRT
Basophil	CARD11	3.24925	1.69257e-05	0.00032333	pseudobulk	edgeR	LRT
Basophil	CARD8-AS1	-5.901	0.00373641	0.0292874	pseudobulk	edgeR	LRT
Basophil	CARM1	-3.26119	0.00361064	0.0285883	pseudobulk	edgeR	LRT
Basophil	CARMIL1	3.86695	4.58031e-07	1.24151e-05	pseudobulk	edgeR	LRT
Basophil	CARS2	-2.37661	0.00269829	0.0225869	pseudobulk	edgeR	LRT
Basophil	CASP6	-1.96772	0.00499198	0.0367895	pseudobulk	edgeR	LRT
Basophil	CASP8AP2	-2.86192	0.000952443	0.00981427	pseudobulk	edgeR	LRT
Basophil	CASP9	2.21978	0.00166237	0.0155702	pseudobulk	edgeR	LRT
Basophil	CASTOR2	4.85552	2.29954e-08	8.45265e-07	pseudobulk	edgeR	LRT
Basophil	CAT	-1.94941	0.000771374	0.00822471	pseudobulk	edgeR	LRT
Basophil	CBFA2T2	2.8641	5.14014e-06	0.00011119	pseudobulk	edgeR	LRT
Basophil	CBLB	2.86435	2.27233e-05	0.00041209	pseudobulk	edgeR	LRT
Basophil	CBR1	-6.4359	0.000824248	0.00868197	pseudobulk	edgeR	LRT
Basophil	CBX1	-2.11889	0.00424475	0.0322301	pseudobulk	edgeR	LRT
Basophil	CBX2	-6.35028	0.000674934	0.0073796	pseudobulk	edgeR	LRT
Basophil	CBX5	-1.67779	0.00677679	0.0458501	pseudobulk	edgeR	LRT
Basophil	CBX6	-3.13843	0.00638255	0.0437673	pseudobulk	edgeR	LRT
Basophil	CCDC134	2.64641	0.00330802	0.0266093	pseudobulk	edgeR	LRT
Basophil	CCDC152	-5.68961	0.00654054	0.0445741	pseudobulk	edgeR	LRT
Basophil	CCDC167	-2.88432	0.000395038	0.00475501	pseudobulk	edgeR	LRT
Basophil	CCDC173	3.84337	0.000174959	0.0024265	pseudobulk	edgeR	LRT
Basophil	CCDC26	3.14816	3.23399e-05	0.000555021	pseudobulk	edgeR	LRT
Basophil	CCDC58	-5.73274	0.00528882	0.0383931	pseudobulk	edgeR	LRT
Basophil	CCDC71L	2.00947	0.000473695	0.00553773	pseudobulk	edgeR	LRT
Basophil	CCDC85B	-2.66801	6.11918e-05	0.000974903	pseudobulk	edgeR	LRT
Basophil	CCDC9	3.15838	0.0002758	0.00352883	pseudobulk	edgeR	LRT
Basophil	CCDC90B	-2.53731	0.00274329	0.0229126	pseudobulk	edgeR	LRT
Basophil	CCNC	1.68156	0.000900565	0.00935666	pseudobulk	edgeR	LRT
Basophil	CCND1	5.46037	1.13219e-21	3.86849e-19	pseudobulk	edgeR	LRT
Basophil	CCNH	2.07312	1.64058e-05	0.000315	pseudobulk	edgeR	LRT
Basophil	CCNY	2.20262	4.81913e-06	0.000105306	pseudobulk	edgeR	LRT
Basophil	CCSER2	3.19486	2.32912e-06	5.49701e-05	pseudobulk	edgeR	LRT
Basophil	CCT2	-1.78319	0.00163497	0.0153915	pseudobulk	edgeR	LRT
Basophil	CCT3	-1.69915	0.00315086	0.025647	pseudobulk	edgeR	LRT
Basophil	CCT7	-1.64501	0.00397818	0.0306707	pseudobulk	edgeR	LRT
Basophil	CCZ1B	2.47718	0.00168234	0.0157095	pseudobulk	edgeR	LRT
Basophil	CD109	2.8708	9.7615e-09	3.91345e-07	pseudobulk	edgeR	LRT
Basophil	CD163	4.88022	0.00254832	0.0216449	pseudobulk	edgeR	LRT
Basophil	CD2AP	2.08239	3.09284e-06	6.99214e-05	pseudobulk	edgeR	LRT
Basophil	CD34	-3.50557	1.28829e-05	0.00025326	pseudobulk	edgeR	LRT
Basophil	CD58	3.69777	1.30816e-09	6.68943e-08	pseudobulk	edgeR	LRT
Basophil	CD83	2.70882	3.10224e-05	0.000534852	pseudobulk	edgeR	LRT
Basophil	CD86	7.16242	5.74556e-09	2.44699e-07	pseudobulk	edgeR	LRT
Basophil	CDADC1	2.01127	0.000586399	0.00666358	pseudobulk	edgeR	LRT
Basophil	CDC14A	2.70653	3.3947e-08	1.19243e-06	pseudobulk	edgeR	LRT
Basophil	CDC25C	2.68109	0.00639453	0.0437775	pseudobulk	edgeR	LRT
Basophil	CDC26	-2.18593	0.00668692	0.045407	pseudobulk	edgeR	LRT
Basophil	CDC27	2.6451	3.14082e-08	1.11629e-06	pseudobulk	edgeR	LRT
Basophil	CDC42BPA	2.34601	2.48136e-07	7.14649e-06	pseudobulk	edgeR	LRT
Basophil	CDC42SE2	2.46322	4.04125e-08	1.38713e-06	pseudobulk	edgeR	LRT
Basophil	CDC73	1.35546	0.00568579	0.0404927	pseudobulk	edgeR	LRT
Basophil	CDCA7	-2.39996	0.000914319	0.00946686	pseudobulk	edgeR	LRT
Basophil	CDCA7L	-3.24257	0.000263004	0.00339108	pseudobulk	edgeR	LRT
Basophil	CDIPT	-2.32292	0.00641158	0.0438542	pseudobulk	edgeR	LRT
Basophil	CDK14	4.9917	1.9241e-24	1.07137e-21	pseudobulk	edgeR	LRT
Basophil	CDK17	3.12816	2.51649e-09	1.18563e-07	pseudobulk	edgeR	LRT
Basophil	CDK19	1.89053	0.000706548	0.00766949	pseudobulk	edgeR	LRT
Basophil	CDK2AP1	2.51968	0.000335322	0.004156	pseudobulk	edgeR	LRT
Basophil	CDK8	2.63979	1.38889e-06	3.43431e-05	pseudobulk	edgeR	LRT
Basophil	CDKAL1	5.04806	8.72829e-29	1.19292e-25	pseudobulk	edgeR	LRT
Basophil	CDR2	2.83479	5.02963e-06	0.0001094	pseudobulk	edgeR	LRT
Basophil	CDRT4	4.08636	0.00192302	0.0174687	pseudobulk	edgeR	LRT
Basophil	CDS1	4.88022	0.00254832	0.0216449	pseudobulk	edgeR	LRT
Basophil	CDYL	2.92433	1.39065e-09	7.08712e-08	pseudobulk	edgeR	LRT
Basophil	CDYL2	3.79321	3.18753e-07	8.92459e-06	pseudobulk	edgeR	LRT
Basophil	CEBPE	-3.83389	0.00598561	0.0420699	pseudobulk	edgeR	LRT
Basophil	CELF2	1.99708	1.0484e-06	2.64456e-05	pseudobulk	edgeR	LRT
Basophil	CEMIP2	2.01592	0.000639912	0.00716339	pseudobulk	edgeR	LRT
Basophil	CENPC	1.82256	2.53695e-05	0.000450833	pseudobulk	edgeR	LRT
Basophil	CENPP	3.56006	2.60889e-11	1.99097e-09	pseudobulk	edgeR	LRT
Basophil	CEP290	-2.19347	0.00524741	0.0381294	pseudobulk	edgeR	LRT
Basophil	CEP63	-2.51174	0.00146232	0.0140029	pseudobulk	edgeR	LRT
Basophil	CEP78	-3.28092	0.00606665	0.0423623	pseudobulk	edgeR	LRT
Basophil	CEP85L	2.11495	0.000130264	0.00189216	pseudobulk	edgeR	LRT
Basophil	CEP95	1.42525	0.00422017	0.0320758	pseudobulk	edgeR	LRT
Basophil	CERS6	2.51518	7.60489e-09	3.13238e-07	pseudobulk	edgeR	LRT
Basophil	CES2	-5.65175	0.00563222	0.0401988	pseudobulk	edgeR	LRT
Basophil	CETN2	-3.213	0.00688703	0.0463472	pseudobulk	edgeR	LRT
Basophil	CHCHD7	-2.61776	0.00537693	0.0388451	pseudobulk	edgeR	LRT
Basophil	CHD1	2.21165	2.98142e-07	8.44119e-06	pseudobulk	edgeR	LRT
Basophil	CHD1L	-4.26814	3.99007e-05	0.000668004	pseudobulk	edgeR	LRT
Basophil	CHD2	2.36146	3.88957e-06	8.58676e-05	pseudobulk	edgeR	LRT
Basophil	CHD6	1.57551	0.000500532	0.00581079	pseudobulk	edgeR	LRT
Basophil	CHIC2	2.77437	1.13719e-08	4.42913e-07	pseudobulk	edgeR	LRT
Basophil	CHKA	3.09929	2.78443e-10	1.66115e-08	pseudobulk	edgeR	LRT
Basophil	CHM	-6.68688	0.000619981	0.0069871	pseudobulk	edgeR	LRT
Basophil	CHPT1	1.62008	0.000324583	0.00405297	pseudobulk	edgeR	LRT
Basophil	CHRM3	2.49413	0.000984434	0.0100749	pseudobulk	edgeR	LRT
Basophil	CHRNE	3.73567	0.00123667	0.0121359	pseudobulk	edgeR	LRT
Basophil	CHST11	3.97962	3.43064e-22	1.2894e-19	pseudobulk	edgeR	LRT
Basophil	CHSY1	2.24316	0.000127191	0.00186011	pseudobulk	edgeR	LRT
Basophil	CHTF8	-6.80899	0.000382264	0.00463778	pseudobulk	edgeR	LRT
Basophil	CIITA	-6.16849	0.00226919	0.0200558	pseudobulk	edgeR	LRT
Basophil	CISD3	-6.51575	0.000421923	0.00499858	pseudobulk	edgeR	LRT
Basophil	CKAP4	-8.14869	6.08052e-05	0.000972927	pseudobulk	edgeR	LRT
Basophil	CKS1B	-1.72349	0.0039968	0.0307512	pseudobulk	edgeR	LRT
Basophil	CKS2	-1.94151	0.00367452	0.0288926	pseudobulk	edgeR	LRT
Basophil	CLASP1	4.61637	2.87389e-23	1.23446e-20	pseudobulk	edgeR	LRT
Basophil	CLASP2	2.77026	4.54925e-09	2.00567e-07	pseudobulk	edgeR	LRT
Basophil	CLCN7	-2.64784	0.00545781	0.0392597	pseudobulk	edgeR	LRT
Basophil	CLDN10	-6.24866	0.00358747	0.0284762	pseudobulk	edgeR	LRT
Basophil	CLEC16A	3.01036	5.74361e-07	1.53921e-05	pseudobulk	edgeR	LRT
Basophil	CLIP2	2.17033	0.00402783	0.0309481	pseudobulk	edgeR	LRT
Basophil	CLN3	2.88354	0.000953644	0.00981992	pseudobulk	edgeR	LRT
Basophil	CMIP	3.0962	5.22536e-12	4.48903e-10	pseudobulk	edgeR	LRT
Basophil	CMSS1	1.68095	0.000880531	0.00918023	pseudobulk	edgeR	LRT
Basophil	CMTM1	6.26431	6.92829e-06	0.000145069	pseudobulk	edgeR	LRT
Basophil	CNBP	-1.61938	0.0033364	0.0267517	pseudobulk	edgeR	LRT
Basophil	CNOT2	1.93283	6.69404e-06	0.000142047	pseudobulk	edgeR	LRT
Basophil	CNOT4	1.83461	5.85252e-05	0.000939027	pseudobulk	edgeR	LRT
Basophil	CNOT6	1.68513	0.00327553	0.026447	pseudobulk	edgeR	LRT
Basophil	CNOT6L	1.75175	0.00035304	0.00433983	pseudobulk	edgeR	LRT
Basophil	CNPY2	-1.78677	0.0061597	0.0427934	pseudobulk	edgeR	LRT
Basophil	CNST	1.49538	0.00619816	0.043001	pseudobulk	edgeR	LRT
Basophil	COA3	-7.57947	1.25047e-05	0.000246714	pseudobulk	edgeR	LRT
Basophil	COA4	-2.8363	0.000244153	0.00317526	pseudobulk	edgeR	LRT
Basophil	COA5	-3.06398	0.00069887	0.00760812	pseudobulk	edgeR	LRT
Basophil	COA6	-3.83455	0.000332103	0.00412631	pseudobulk	edgeR	LRT
Basophil	COBLL1	3.67647	1.74502e-09	8.52324e-08	pseudobulk	edgeR	LRT
Basophil	COG5	3.65142	3.67716e-15	5.21532e-13	pseudobulk	edgeR	LRT
Basophil	COL18A1	-5.75302	0.00533591	0.0386602	pseudobulk	edgeR	LRT
Basophil	COL23A1	6.07435	1.95836e-05	0.000360366	pseudobulk	edgeR	LRT
Basophil	COLGALT1	-3.33047	0.00383834	0.0298528	pseudobulk	edgeR	LRT
Basophil	COLGALT2	3.71244	2.05667e-08	7.65345e-07	pseudobulk	edgeR	LRT
Basophil	COMMD10	1.98665	0.000179011	0.00246548	pseudobulk	edgeR	LRT
Basophil	COMMD8	-1.96916	0.00359214	0.0284982	pseudobulk	edgeR	LRT
Basophil	COMT	-2.09703	0.000409759	0.00488914	pseudobulk	edgeR	LRT
Basophil	COP1	4.13257	1.0749e-19	2.93819e-17	pseudobulk	edgeR	LRT
Basophil	COPA	1.64539	0.000396696	0.00477114	pseudobulk	edgeR	LRT
Basophil	COPB1	1.61155	0.000438964	0.0051598	pseudobulk	edgeR	LRT
Basophil	COPG1	1.45894	0.00283176	0.0235338	pseudobulk	edgeR	LRT
Basophil	CORO1C	1.92103	0.000288742	0.00366634	pseudobulk	edgeR	LRT
Basophil	COX16	2.54271	6.27688e-05	0.000995428	pseudobulk	edgeR	LRT
Basophil	COX7A2	-1.39756	0.0066994	0.0454712	pseudobulk	edgeR	LRT
Basophil	CPB2-AS1	5.09724	6.40397e-08	2.09754e-06	pseudobulk	edgeR	LRT
Basophil	CPD	1.42246	0.00658922	0.0448449	pseudobulk	edgeR	LRT
Basophil	CPEB2	2.9519	0.000172088	0.0023889	pseudobulk	edgeR	LRT
Basophil	CPEB3	3.68347	2.36477e-05	0.000425773	pseudobulk	edgeR	LRT
Basophil	CPEB4	2.05101	0.000141267	0.00203041	pseudobulk	edgeR	LRT
Basophil	CPT1A	2.08446	8.52404e-06	0.000174354	pseudobulk	edgeR	LRT
Basophil	CPT2	-5.91164	0.00386768	0.0300034	pseudobulk	edgeR	LRT
Basophil	CRADD	2.84579	0.00117918	0.011717	pseudobulk	edgeR	LRT
Basophil	CRAMP1	2.6025	0.000932892	0.00963262	pseudobulk	edgeR	LRT
Basophil	CRCP	1.39599	0.00440233	0.0331678	pseudobulk	edgeR	LRT
Basophil	CREB3L2	1.60195	0.000452066	0.00530551	pseudobulk	edgeR	LRT
Basophil	CREBBP	2.03013	9.54524e-06	0.000192881	pseudobulk	edgeR	LRT
Basophil	CREM	1.96217	0.00092252	0.00953863	pseudobulk	edgeR	LRT
Basophil	CRHBP	-5.95222	0.00386442	0.0299937	pseudobulk	edgeR	LRT
Basophil	CRIP1	3.51556	5.59289e-05	0.000911969	pseudobulk	edgeR	LRT
Basophil	CRLF3	1.63004	0.00394727	0.0305264	pseudobulk	edgeR	LRT
Basophil	CRTC3	2.05018	6.85657e-05	0.00108279	pseudobulk	edgeR	LRT
Basophil	CRY1	2.04628	0.00417635	0.031791	pseudobulk	edgeR	LRT
Basophil	CRY2	2.96477	0.000302793	0.00382216	pseudobulk	edgeR	LRT
Basophil	CRYBG1	2.65506	0.00114062	0.0114017	pseudobulk	edgeR	LRT
Basophil	CRYGD	-3.46581	0.000909651	0.00943151	pseudobulk	edgeR	LRT
Basophil	CSF2RA	2.483	0.00071312	0.0077241	pseudobulk	edgeR	LRT
Basophil	CSGALNACT2	1.70787	0.000827338	0.00869804	pseudobulk	edgeR	LRT
Basophil	CSNK1A1	1.83292	0.000157339	0.00221713	pseudobulk	edgeR	LRT
Basophil	CSNK1D	1.82764	0.000564964	0.00644925	pseudobulk	edgeR	LRT
Basophil	CSRP1	-2.21048	0.00548846	0.0394048	pseudobulk	edgeR	LRT
Basophil	CTBP2	2.03315	2.51587e-05	0.000448147	pseudobulk	edgeR	LRT
Basophil	CTDP1	2.06058	0.000180649	0.00248479	pseudobulk	edgeR	LRT
Basophil	CTNNA1	1.95403	0.000183151	0.0025169	pseudobulk	edgeR	LRT
Basophil	CTNNB1	1.55239	0.000685081	0.00747485	pseudobulk	edgeR	LRT
Basophil	CTNND1	4.04975	5.18877e-15	7.1567e-13	pseudobulk	edgeR	LRT
Basophil	CTR9	2.32219	6.15229e-06	0.00013157	pseudobulk	edgeR	LRT
Basophil	CTSH	4.30061	0.000761144	0.00816777	pseudobulk	edgeR	LRT
Basophil	CUL1	1.83637	0.00136346	0.0131992	pseudobulk	edgeR	LRT
Basophil	CUL2	1.89505	0.000352675	0.00433889	pseudobulk	edgeR	LRT
Basophil	CUL3	2.48735	3.08644e-08	1.09956e-06	pseudobulk	edgeR	LRT
Basophil	CUL5	1.57565	0.00113611	0.0113793	pseudobulk	edgeR	LRT
Basophil	CUX1	3.26232	1.28706e-15	1.91581e-13	pseudobulk	edgeR	LRT
Basophil	CWF19L1	1.70599	0.00244994	0.0213645	pseudobulk	edgeR	LRT
Basophil	CXXC1	-2.40503	0.0048177	0.0357499	pseudobulk	edgeR	LRT
Basophil	CYB5A	-6.4319	0.00195969	0.0177589	pseudobulk	edgeR	LRT
Basophil	CYB5R4	1.30422	0.00509617	0.0373553	pseudobulk	edgeR	LRT
Basophil	CYBC1	-2.84845	0.005114	0.0374495	pseudobulk	edgeR	LRT
Basophil	CYP2S1	5.85552	5.8252e-05	0.000935642	pseudobulk	edgeR	LRT
Basophil	CYP7B1	2.27293	0.000510308	0.00590151	pseudobulk	edgeR	LRT
Basophil	CYSTM1	3.86013	2.04372e-06	4.89257e-05	pseudobulk	edgeR	LRT
Basophil	CYTH1	3.8537	3.95679e-16	6.68387e-14	pseudobulk	edgeR	LRT
Basophil	CYTH3	4.38581	1.92314e-12	1.75227e-10	pseudobulk	edgeR	LRT
Basophil	CYTL1	-3.26419	0.000322133	0.00403233	pseudobulk	edgeR	LRT
Basophil	CYTOR	1.50436	0.00180255	0.0166255	pseudobulk	edgeR	LRT
Basophil	DACH1	4.11716	1.10045e-17	2.30489e-15	pseudobulk	edgeR	LRT
Basophil	DARS	-2.16385	0.00061619	0.00696003	pseudobulk	edgeR	LRT
Basophil	DCAF1	1.83574	0.00334169	0.0267798	pseudobulk	edgeR	LRT
Basophil	DCAF5	2.23179	2.3595e-05	0.000425333	pseudobulk	edgeR	LRT
Basophil	DCP1A	1.45057	0.00495938	0.0366025	pseudobulk	edgeR	LRT
Basophil	DCTN4	2.58762	9.33719e-06	0.000189696	pseudobulk	edgeR	LRT
Basophil	DCTPP1	-4.24686	8.67836e-07	2.22646e-05	pseudobulk	edgeR	LRT
Basophil	DCUN1D2	3.03048	1.8654e-05	0.000350556	pseudobulk	edgeR	LRT
Basophil	DDHD1	1.46581	0.00416298	0.0317053	pseudobulk	edgeR	LRT
Basophil	DDX39B	1.44492	0.00155859	0.0147972	pseudobulk	edgeR	LRT
Basophil	DDX56	-3.19953	0.00523714	0.0380915	pseudobulk	edgeR	LRT
Basophil	DDX60	-5.74999	0.00736104	0.048816	pseudobulk	edgeR	LRT
Basophil	DENND1B	3.24021	3.13248e-14	3.82484e-12	pseudobulk	edgeR	LRT
Basophil	DENND3	1.59281	0.00124202	0.0121772	pseudobulk	edgeR	LRT
Basophil	DENND4A	4.11724	4.35338e-19	1.09081e-16	pseudobulk	edgeR	LRT
Basophil	DENND4C	3.78396	1.52792e-16	2.70244e-14	pseudobulk	edgeR	LRT
Basophil	DENND5A	4.67628	1.59933e-25	1.14497e-22	pseudobulk	edgeR	LRT
Basophil	DENND5B	3.66654	1.39546e-07	4.22121e-06	pseudobulk	edgeR	LRT
Basophil	DENND6A-AS1	3.56648	0.00364353	0.0287102	pseudobulk	edgeR	LRT
Basophil	DESI2	1.91351	0.000239706	0.00313096	pseudobulk	edgeR	LRT
Basophil	DGKZ	-2.40818	0.00234106	0.0205341	pseudobulk	edgeR	LRT
Basophil	DHRS3	4.54037	1.11349e-10	7.40692e-09	pseudobulk	edgeR	LRT
Basophil	DIAPH3	3.12594	7.90591e-12	6.60319e-10	pseudobulk	edgeR	LRT
Basophil	DIDO1	1.93982	0.000151924	0.00215678	pseudobulk	edgeR	LRT
Basophil	DIP2B	4.05614	2.20655e-17	4.54428e-15	pseudobulk	edgeR	LRT
Basophil	DLEU2	3.29337	2.38613e-10	1.45235e-08	pseudobulk	edgeR	LRT
Basophil	DLGAP1	4.88022	0.00254832	0.0216449	pseudobulk	edgeR	LRT
Basophil	DMAC1	-3.53608	5.52318e-05	0.000901579	pseudobulk	edgeR	LRT
Basophil	DMXL1	2.36756	1.71405e-06	4.18328e-05	pseudobulk	edgeR	LRT
Basophil	DNAJC1	2.80674	1.49851e-10	9.54602e-09	pseudobulk	edgeR	LRT
Basophil	DNAJC3	2.42921	7.88399e-09	3.22964e-07	pseudobulk	edgeR	LRT
Basophil	DNAJC5	1.83096	0.00288144	0.0238281	pseudobulk	edgeR	LRT
Basophil	DNAJC6	3.28026	3.41494e-07	9.45492e-06	pseudobulk	edgeR	LRT
Basophil	DNASE1	-6.72153	0.000437716	0.00514916	pseudobulk	edgeR	LRT
Basophil	DNHD1	3.29304	0.00224824	0.0199293	pseudobulk	edgeR	LRT
Basophil	DNM2	2.38202	2.24149e-07	6.53072e-06	pseudobulk	edgeR	LRT
Basophil	DNPH1	-2.32905	0.000768492	0.00820562	pseudobulk	edgeR	LRT
Basophil	DOCK10	4.0184	1.26679e-15	1.9045e-13	pseudobulk	edgeR	LRT
Basophil	DOCK11	1.52771	0.00247479	0.0215548	pseudobulk	edgeR	LRT
Basophil	DOCK2	2.19376	1.51227e-06	3.71496e-05	pseudobulk	edgeR	LRT
Basophil	DOCK4	5.28874	2.32165e-06	5.48799e-05	pseudobulk	edgeR	LRT
Basophil	DOCK5	2.76401	1.70519e-08	6.42502e-07	pseudobulk	edgeR	LRT
Basophil	DOCK8	2.00436	7.18503e-05	0.00112873	pseudobulk	edgeR	LRT
Basophil	DOT1L	2.00296	0.000280687	0.00357917	pseudobulk	edgeR	LRT
Basophil	DPAGT1	-6.40717	0.000622155	0.00700635	pseudobulk	edgeR	LRT
Basophil	DPP10	3.2873	7.3867e-09	3.05087e-07	pseudobulk	edgeR	LRT
Basophil	DPP8	1.43831	0.00622089	0.043099	pseudobulk	edgeR	LRT
Basophil	DPPA4	-2.93301	0.000538566	0.00617679	pseudobulk	edgeR	LRT
Basophil	DPYD	3.47143	9.79586e-09	3.91678e-07	pseudobulk	edgeR	LRT
Basophil	DPYD-AS1	5.28296	0.000655316	0.00719126	pseudobulk	edgeR	LRT
Basophil	DSC2	5.59746	0.0001868	0.00252777	pseudobulk	edgeR	LRT
Basophil	DSE	3.75308	1.50576e-11	1.19145e-09	pseudobulk	edgeR	LRT
Basophil	DUSP10	1.65151	0.00206188	0.018573	pseudobulk	edgeR	LRT
Basophil	DUSP16	5.54537	5.94847e-14	6.93251e-12	pseudobulk	edgeR	LRT
Basophil	DUT	-1.90229	0.000365464	0.0044615	pseudobulk	edgeR	LRT
Basophil	DYM	1.68074	0.00182249	0.0167786	pseudobulk	edgeR	LRT
Basophil	DYNC2LI1	-5.87044	0.00371312	0.0291504	pseudobulk	edgeR	LRT
Basophil	DYNLL1	-3.53842	2.56448e-06	5.91326e-05	pseudobulk	edgeR	LRT
Basophil	DYRK1A	2.50787	5.84588e-09	2.46873e-07	pseudobulk	edgeR	LRT
Basophil	E2F3	1.54372	0.00376742	0.029469	pseudobulk	edgeR	LRT
Basophil	EBNA1BP2	-2.51654	0.000513425	0.00592844	pseudobulk	edgeR	LRT
Basophil	ECD	1.50497	0.00431036	0.0326623	pseudobulk	edgeR	LRT
Basophil	ECH1	-2.22278	0.000694011	0.00756618	pseudobulk	edgeR	LRT
Basophil	ECHS1	-1.67849	0.0061028	0.042516	pseudobulk	edgeR	LRT
Basophil	ECI2	-2.41476	0.000904742	0.00938709	pseudobulk	edgeR	LRT
Basophil	ECM2	3.77224	0.00604837	0.0422771	pseudobulk	edgeR	LRT
Basophil	ECPAS	1.82778	0.000204441	0.00274181	pseudobulk	edgeR	LRT
Basophil	EDC4	4.34409	0.000652039	0.00719126	pseudobulk	edgeR	LRT
Basophil	EDEM1	1.49709	0.00507837	0.0372431	pseudobulk	edgeR	LRT
Basophil	EEF1G	10.3862	1.16018e-61	1.74421e-57	pseudobulk	edgeR	LRT
Basophil	EEPD1	3.10695	0.00630206	0.0434426	pseudobulk	edgeR	LRT
Basophil	EFCAB2	2.12142	0.000188889	0.00255374	pseudobulk	edgeR	LRT
Basophil	EFL1	1.94326	0.00217021	0.0193632	pseudobulk	edgeR	LRT
Basophil	EFNA1	2.70985	0.00381892	0.0297634	pseudobulk	edgeR	LRT
Basophil	EFR3A	2.92401	1.05185e-07	3.27403e-06	pseudobulk	edgeR	LRT
Basophil	EGFL7	-2.15572	0.00171362	0.0159543	pseudobulk	edgeR	LRT
Basophil	EHMT1	2.68349	8.96031e-10	4.73459e-08	pseudobulk	edgeR	LRT
Basophil	EI24	-2.59951	0.00185546	0.0170195	pseudobulk	edgeR	LRT
Basophil	EID1	-1.85725	0.00107279	0.0108535	pseudobulk	edgeR	LRT
Basophil	EIF2AK3	3.26382	1.20702e-11	9.74181e-10	pseudobulk	edgeR	LRT
Basophil	EIF3G	-1.65333	0.00461525	0.0344859	pseudobulk	edgeR	LRT
Basophil	EIF4A1	1.59214	0.000146114	0.00209008	pseudobulk	edgeR	LRT
Basophil	EIF4EBP3	4.88022	0.00254832	0.0216449	pseudobulk	edgeR	LRT
Basophil	EIF4G3	2.64606	6.03797e-09	2.54271e-07	pseudobulk	edgeR	LRT
Basophil	ELF1	1.63434	9.84687e-05	0.00149232	pseudobulk	edgeR	LRT
Basophil	ELF2	2.59595	8.37365e-10	4.44877e-08	pseudobulk	edgeR	LRT
Basophil	ELF4	2.29169	3.06214e-05	0.000529152	pseudobulk	edgeR	LRT
Basophil	ELK3	2.13992	0.00395046	0.0305353	pseudobulk	edgeR	LRT
Basophil	ELL	3.26213	1.51514e-06	3.71592e-05	pseudobulk	edgeR	LRT
Basophil	ELL2	5.23984	4.64245e-28	5.36881e-25	pseudobulk	edgeR	LRT
Basophil	ELMO1	1.54221	0.000832435	0.0087394	pseudobulk	edgeR	LRT
Basophil	ELMO2	2.99673	1.73694e-05	0.000330129	pseudobulk	edgeR	LRT
Basophil	ELOVL6	1.77628	0.00297834	0.0244947	pseudobulk	edgeR	LRT
Basophil	ELP5	-2.76641	0.000580172	0.0066028	pseudobulk	edgeR	LRT
Basophil	EMILIN2	2.5885	8.76378e-09	3.56094e-07	pseudobulk	edgeR	LRT
Basophil	EML4	2.17263	3.98714e-05	0.000668004	pseudobulk	edgeR	LRT
Basophil	ENDOG	-6.61465	0.00030185	0.00381666	pseudobulk	edgeR	LRT
Basophil	ENO1	-1.82969	0.000593112	0.00672461	pseudobulk	edgeR	LRT
Basophil	ENPP3	3.69424	1.72099e-09	8.45535e-08	pseudobulk	edgeR	LRT
Basophil	ENTPD4	2.40581	0.000159479	0.00223657	pseudobulk	edgeR	LRT
Basophil	EP300	1.81189	0.000269873	0.00346775	pseudobulk	edgeR	LRT
Basophil	EP400	1.67531	0.000434041	0.00511393	pseudobulk	edgeR	LRT
Basophil	EPAS1	5.06125	1.11838e-10	7.40692e-09	pseudobulk	edgeR	LRT
Basophil	EPB41	2.5654	3.91565e-09	1.75725e-07	pseudobulk	edgeR	LRT
Basophil	EPB41L2	3.15742	1.57478e-11	1.23954e-09	pseudobulk	edgeR	LRT
Basophil	EPB41L3	4.56263	0.000234111	0.00306587	pseudobulk	edgeR	LRT
Basophil	EPC1	1.4937	0.000981453	0.0100512	pseudobulk	edgeR	LRT
Basophil	EPC2	1.87116	0.000407616	0.00487906	pseudobulk	edgeR	LRT
Basophil	EPG5	2.53702	5.43378e-07	1.45878e-05	pseudobulk	edgeR	LRT
Basophil	EPS15	2.81446	2.03534e-10	1.26444e-08	pseudobulk	edgeR	LRT
Basophil	EPS15L1	1.59511	0.000333835	0.00414098	pseudobulk	edgeR	LRT
Basophil	ERBIN	1.72934	0.000154122	0.00218385	pseudobulk	edgeR	LRT
Basophil	ERC1	2.58861	3.23841e-08	1.14556e-06	pseudobulk	edgeR	LRT
Basophil	ERCC5	3.29906	0.000150791	0.00214474	pseudobulk	edgeR	LRT
Basophil	ERCC8	2.46934	0.000129213	0.00188236	pseudobulk	edgeR	LRT
Basophil	ERG	3.03114	1.52666e-09	7.7304e-08	pseudobulk	edgeR	LRT
Basophil	ERG28	-2.87844	0.00366778	0.0288548	pseudobulk	edgeR	LRT
Basophil	ERH	-1.97106	0.000430375	0.00508668	pseudobulk	edgeR	LRT
Basophil	ERI1	1.99037	0.00157984	0.0149756	pseudobulk	edgeR	LRT
Basophil	ERLEC1	1.34667	0.00728786	0.0484804	pseudobulk	edgeR	LRT
Basophil	ERMN	3.38043	0.00233384	0.0205108	pseudobulk	edgeR	LRT
Basophil	ERO1B	2.60605	1.11818e-08	4.37779e-07	pseudobulk	edgeR	LRT
Basophil	ERP44	1.54966	0.000972463	0.00997953	pseudobulk	edgeR	LRT
Basophil	ERVK3-1	2.18789	0.000658857	0.00721958	pseudobulk	edgeR	LRT
Basophil	ESYT2	3.15352	4.12801e-13	4.30976e-11	pseudobulk	edgeR	LRT
Basophil	ETF1	1.60113	0.00159135	0.0150467	pseudobulk	edgeR	LRT
Basophil	ETFB	-1.54999	0.0057762	0.04102	pseudobulk	edgeR	LRT
Basophil	ETS2	1.36599	0.00556651	0.0398509	pseudobulk	edgeR	LRT
Basophil	ETV3	2.29165	0.000819328	0.00863799	pseudobulk	edgeR	LRT
Basophil	ETV6	2.5454	2.16417e-09	1.02963e-07	pseudobulk	edgeR	LRT
Basophil	EVI5	2.07822	0.00174401	0.0161949	pseudobulk	edgeR	LRT
Basophil	EXOC2	3.94007	1.02364e-09	5.27034e-08	pseudobulk	edgeR	LRT
Basophil	EXOC4	2.46857	4.68099e-08	1.585e-06	pseudobulk	edgeR	LRT
Basophil	EXOC6B	3.01679	1.83984e-06	4.46132e-05	pseudobulk	edgeR	LRT
Basophil	EXOSC5	-2.56082	0.00196323	0.0177802	pseudobulk	edgeR	LRT
Basophil	EXT1	4.28722	8.92057e-12	7.32852e-10	pseudobulk	edgeR	LRT
Basophil	EXT2	1.71632	0.00662863	0.0450519	pseudobulk	edgeR	LRT
Basophil	EXTL2	-2.73908	0.00459998	0.034406	pseudobulk	edgeR	LRT
Basophil	F11R	1.9828	0.00393382	0.030438	pseudobulk	edgeR	LRT
Basophil	FABP5	-1.88038	0.000660299	0.00722484	pseudobulk	edgeR	LRT
Basophil	FADS1	-1.65213	0.00612417	0.042596	pseudobulk	edgeR	LRT
Basophil	FAF1	2.77687	1.5707e-09	7.89761e-08	pseudobulk	edgeR	LRT
Basophil	FAF2	1.94608	5.70465e-05	0.000928179	pseudobulk	edgeR	LRT
Basophil	FAM102B	1.94964	0.000302748	0.00382216	pseudobulk	edgeR	LRT
Basophil	FAM110B	5.28296	0.000655316	0.00719126	pseudobulk	edgeR	LRT
Basophil	FAM111A	-2.28674	0.00633385	0.0435405	pseudobulk	edgeR	LRT
Basophil	FAM120B	2.87182	3.9414e-06	8.68841e-05	pseudobulk	edgeR	LRT
Basophil	FAM126A	1.6675	0.00700243	0.0469347	pseudobulk	edgeR	LRT
Basophil	FAM126B	2.73008	5.03556e-06	0.0001094	pseudobulk	edgeR	LRT
Basophil	FAM135A	2.28141	0.000158468	0.00222689	pseudobulk	edgeR	LRT
Basophil	FAM13A-AS1	2.18376	0.0045599	0.0341913	pseudobulk	edgeR	LRT
Basophil	FAM13B	2.91855	4.75891e-11	3.39078e-09	pseudobulk	edgeR	LRT
Basophil	FAM168A	3.69563	3.09848e-10	1.83047e-08	pseudobulk	edgeR	LRT
Basophil	FAM168B	1.68074	0.00325036	0.0262579	pseudobulk	edgeR	LRT
Basophil	FAM172A	3.35146	8.371e-13	8.06729e-11	pseudobulk	edgeR	LRT
Basophil	FAM193B	1.86741	0.00124759	0.0122111	pseudobulk	edgeR	LRT
Basophil	FAM214A	1.81075	0.00287241	0.0238013	pseudobulk	edgeR	LRT
Basophil	FAM216A	-3.6197	0.00291732	0.0240983	pseudobulk	edgeR	LRT
Basophil	FAM222B	3.28139	1.52716e-09	7.7304e-08	pseudobulk	edgeR	LRT
Basophil	FAM228B	1.71625	0.00141796	0.0136214	pseudobulk	edgeR	LRT
Basophil	FAM49A	4.20363	1.28871e-05	0.00025326	pseudobulk	edgeR	LRT
Basophil	FAM49B	2.60984	9.87257e-10	5.10049e-08	pseudobulk	edgeR	LRT
Basophil	FAM89B	-2.74781	0.00434545	0.032862	pseudobulk	edgeR	LRT
Basophil	FANCC	2.7139	9.64717e-05	0.00146797	pseudobulk	edgeR	LRT
Basophil	FANCG	-6.06572	0.00216612	0.0193381	pseudobulk	edgeR	LRT
Basophil	FAR1	2.3716	2.06139e-07	6.01765e-06	pseudobulk	edgeR	LRT
Basophil	FARSA	-2.10554	0.00168386	0.0157139	pseudobulk	edgeR	LRT
Basophil	FASTK	-3.32814	0.0030848	0.0252048	pseudobulk	edgeR	LRT
Basophil	FBRSL1	1.96338	7.36575e-05	0.00115492	pseudobulk	edgeR	LRT
Basophil	FBXL17	2.77913	2.85785e-06	6.49999e-05	pseudobulk	edgeR	LRT
Basophil	FBXL18	2.62705	0.00402856	0.0309481	pseudobulk	edgeR	LRT
Basophil	FBXL20	2.33782	8.96804e-07	2.28302e-05	pseudobulk	edgeR	LRT
Basophil	FBXL5	2.15588	3.68649e-06	8.1624e-05	pseudobulk	edgeR	LRT
Basophil	FBXL6	-5.69268	0.00650199	0.0443717	pseudobulk	edgeR	LRT
Basophil	FBXO11	3.03752	3.52319e-12	3.13418e-10	pseudobulk	edgeR	LRT
Basophil	FBXO28	2.3274	0.000417131	0.0049496	pseudobulk	edgeR	LRT
Basophil	FBXO34	3.05478	1.59697e-10	1.01303e-08	pseudobulk	edgeR	LRT
Basophil	FBXO42	2.80097	2.71079e-07	7.71856e-06	pseudobulk	edgeR	LRT
Basophil	FBXW11	3.31872	3.96697e-12	3.5082e-10	pseudobulk	edgeR	LRT
Basophil	FBXW7	2.82471	1.67455e-09	8.25416e-08	pseudobulk	edgeR	LRT
Basophil	FCER1A	-1.91506	0.00101601	0.0103628	pseudobulk	edgeR	LRT
Basophil	FCHSD2	2.87009	9.17964e-10	4.82541e-08	pseudobulk	edgeR	LRT
Basophil	FCN1	4.08636	0.00192302	0.0174687	pseudobulk	edgeR	LRT
Basophil	FEN1	-1.82624	0.00680676	0.045951	pseudobulk	edgeR	LRT
Basophil	FER	4.82409	5.69204e-21	1.74641e-18	pseudobulk	edgeR	LRT
Basophil	FERMT2	3.77224	0.00604837	0.0422771	pseudobulk	edgeR	LRT
Basophil	FGD4	3.55659	0.000782003	0.00830857	pseudobulk	edgeR	LRT
Basophil	FHIT	2.41395	1.02605e-06	2.59255e-05	pseudobulk	edgeR	LRT
Basophil	FILIP1L	5.35626	4.84535e-11	3.43608e-09	pseudobulk	edgeR	LRT
Basophil	FIP1L1	1.2784	0.00556583	0.0398509	pseudobulk	edgeR	LRT
Basophil	FKBP2	-4.37503	5.76564e-09	2.44861e-07	pseudobulk	edgeR	LRT
Basophil	FKBP3	-1.66544	0.0067244	0.0456203	pseudobulk	edgeR	LRT
Basophil	FKBP4	-3.3379	6.15679e-05	0.000979483	pseudobulk	edgeR	LRT
Basophil	FKBP5	2.1272	0.000121066	0.00178266	pseudobulk	edgeR	LRT
Basophil	FLT1	4.88022	0.00254832	0.0216449	pseudobulk	edgeR	LRT
Basophil	FNBP1	1.50272	0.000572442	0.00652471	pseudobulk	edgeR	LRT
Basophil	FNDC3A	2.22432	5.07908e-07	1.3709e-05	pseudobulk	edgeR	LRT
Basophil	FNDC3B	4.63461	2.43916e-25	1.66683e-22	pseudobulk	edgeR	LRT
Basophil	FNIP1	3.67477	1.42352e-16	2.6099e-14	pseudobulk	edgeR	LRT
Basophil	FNIP2	2.35075	0.000171169	0.00237833	pseudobulk	edgeR	LRT
Basophil	FNTB	2.77735	7.26353e-06	0.000150812	pseudobulk	edgeR	LRT
Basophil	FOSL1	3.01838	0.00102291	0.0104119	pseudobulk	edgeR	LRT
Basophil	FOSL2	1.96734	0.000503594	0.00583698	pseudobulk	edgeR	LRT
Basophil	FOXJ3	2.04748	7.14744e-06	0.000149035	pseudobulk	edgeR	LRT
Basophil	FOXK1	1.85506	0.0012425	0.0121772	pseudobulk	edgeR	LRT
Basophil	FOXK2	2.64816	7.69787e-08	2.46759e-06	pseudobulk	edgeR	LRT
Basophil	FOXM1	-3.15692	0.00517712	0.0377646	pseudobulk	edgeR	LRT
Basophil	FOXN3	3.29285	6.18653e-16	1.01096e-13	pseudobulk	edgeR	LRT
Basophil	FOXO3	2.06199	4.27697e-06	9.37317e-05	pseudobulk	edgeR	LRT
Basophil	FOXP1	2.59068	3.90697e-10	2.24189e-08	pseudobulk	edgeR	LRT
Basophil	FPR1	4.88022	0.00254832	0.0216449	pseudobulk	edgeR	LRT
Basophil	FRS2	3.64902	4.33965e-10	2.44353e-08	pseudobulk	edgeR	LRT
Basophil	FRY	3.55241	1.45292e-14	1.85112e-12	pseudobulk	edgeR	LRT
Basophil	FRYL	1.51297	0.00232844	0.0204832	pseudobulk	edgeR	LRT
Basophil	FSD1L	-5.83708	0.00616879	0.0428368	pseudobulk	edgeR	LRT
Basophil	FTO	3.00598	5.8382e-09	2.46873e-07	pseudobulk	edgeR	LRT
Basophil	FUBP3	2.245	0.000114007	0.00169366	pseudobulk	edgeR	LRT
Basophil	FUT10	2.67094	0.00580045	0.041134	pseudobulk	edgeR	LRT
Basophil	FYN	4.38972	8.70688e-17	1.65695e-14	pseudobulk	edgeR	LRT
Basophil	G2E3	1.58465	0.00267024	0.0224457	pseudobulk	edgeR	LRT
Basophil	GAB1	2.7824	1.4241e-06	3.51558e-05	pseudobulk	edgeR	LRT
Basophil	GAB2	5.26176	9.24804e-28	8.68969e-25	pseudobulk	edgeR	LRT
Basophil	GABARAP	5.85694	1.63681e-23	7.68993e-21	pseudobulk	edgeR	LRT
Basophil	GABARAPL1	2.22071	0.000829508	0.00871476	pseudobulk	edgeR	LRT
Basophil	GABARAPL2	-2.88996	0.000126547	0.0018543	pseudobulk	edgeR	LRT
Basophil	GABPB1	2.58184	3.99324e-08	1.37378e-06	pseudobulk	edgeR	LRT
Basophil	GABPB1-AS1	-2.69568	5.89919e-05	0.000945505	pseudobulk	edgeR	LRT
Basophil	GALC	2.67897	1.6605e-07	4.95317e-06	pseudobulk	edgeR	LRT
Basophil	GALNT2	2.31369	7.15743e-06	0.000149037	pseudobulk	edgeR	LRT
Basophil	GALNT4	5.28296	0.000655316	0.00719126	pseudobulk	edgeR	LRT
Basophil	GAMT	-3.04085	9.81164e-05	0.00148848	pseudobulk	edgeR	LRT
Basophil	GAPT	-2.63991	0.00683546	0.0460827	pseudobulk	edgeR	LRT
Basophil	GAPVD1	1.90838	3.42889e-05	0.000586461	pseudobulk	edgeR	LRT
Basophil	GAS6-AS1	-6.38676	0.000881613	0.00918301	pseudobulk	edgeR	LRT
Basophil	GATAD1	-2.08505	0.00339371	0.0271533	pseudobulk	edgeR	LRT
Basophil	GATAD2A	2.37959	3.10556e-06	7.00541e-05	pseudobulk	edgeR	LRT
Basophil	GATAD2B	2.72381	4.34613e-09	1.93313e-07	pseudobulk	edgeR	LRT
Basophil	GBE1	2.84014	6.46595e-08	2.11324e-06	pseudobulk	edgeR	LRT
Basophil	GBF1	3.21589	4.10889e-11	2.98421e-09	pseudobulk	edgeR	LRT
Basophil	GCNT4	4.56263	0.000234111	0.00306587	pseudobulk	edgeR	LRT
Basophil	GCNT7	4.88022	0.00254832	0.0216449	pseudobulk	edgeR	LRT
Basophil	GCSH	-3.26841	4.36434e-05	0.000724211	pseudobulk	edgeR	LRT
Basophil	GFOD1	2.78621	9.4358e-05	0.00144018	pseudobulk	edgeR	LRT
Basophil	GFPT1	2.18966	2.13864e-05	0.000389725	pseudobulk	edgeR	LRT
Basophil	GGPS1	-5.94033	0.00290428	0.0240039	pseudobulk	edgeR	LRT
Basophil	GHDC	-3.10056	0.00619018	0.0429654	pseudobulk	edgeR	LRT
Basophil	GIGYF2	2.43957	7.38112e-08	2.37111e-06	pseudobulk	edgeR	LRT
Basophil	GINM1	1.37717	0.00573513	0.04076	pseudobulk	edgeR	LRT
Basophil	GINS2	-2.23427	0.00531275	0.0385296	pseudobulk	edgeR	LRT
Basophil	GLIPR1	-6.10078	0.00601761	0.0422357	pseudobulk	edgeR	LRT
Basophil	GLRX5	-1.61348	0.00463444	0.0346121	pseudobulk	edgeR	LRT
Basophil	GLS	1.43618	0.00226816	0.0200558	pseudobulk	edgeR	LRT
Basophil	GLT8D1	-7.40773	8.18461e-06	0.000168098	pseudobulk	edgeR	LRT
Basophil	GLYR1	1.63187	0.000744711	0.00800858	pseudobulk	edgeR	LRT
Basophil	GMDS	2.55839	1.28794e-06	3.19519e-05	pseudobulk	edgeR	LRT
Basophil	GMEB2	2.41926	0.000332607	0.00412916	pseudobulk	edgeR	LRT
Basophil	GMPR	2.52048	8.44077e-05	0.0013076	pseudobulk	edgeR	LRT
Basophil	GNA12	2.02551	9.77792e-05	0.00148486	pseudobulk	edgeR	LRT
Basophil	GNA13	2.424	1.87406e-06	4.52968e-05	pseudobulk	edgeR	LRT
Basophil	GNAQ	3.46458	7.23541e-17	1.39458e-14	pseudobulk	edgeR	LRT
Basophil	GNB1	1.41481	0.000969444	0.00995534	pseudobulk	edgeR	LRT
Basophil	GNE	1.87832	0.00381471	0.029746	pseudobulk	edgeR	LRT
Basophil	GNPTAB	2.29769	1.43008e-06	3.52457e-05	pseudobulk	edgeR	LRT
Basophil	GOLGA4	2.38083	6.95731e-07	1.82223e-05	pseudobulk	edgeR	LRT
Basophil	GOLGA8N	-6.1037	0.00296096	0.0243785	pseudobulk	edgeR	LRT
Basophil	GOLPH3	1.9766	1.75131e-05	0.00033244	pseudobulk	edgeR	LRT
Basophil	GON4L	1.53774	0.000965439	0.00992099	pseudobulk	edgeR	LRT
Basophil	GP6	4.40837	2.3005e-06	5.44658e-05	pseudobulk	edgeR	LRT
Basophil	GPAA1	-1.97639	0.00299698	0.0246211	pseudobulk	edgeR	LRT
Basophil	GPAT3	4.07219	9.25737e-11	6.26916e-09	pseudobulk	edgeR	LRT
Basophil	GPATCH4	-2.28689	0.00212841	0.0190922	pseudobulk	edgeR	LRT
Basophil	GPATCH8	2.02386	6.98549e-06	0.000146064	pseudobulk	edgeR	LRT
Basophil	GPBP1L1	1.71029	0.000178442	0.0024612	pseudobulk	edgeR	LRT
Basophil	GPCPD1	2.00654	2.01565e-05	0.000370456	pseudobulk	edgeR	LRT
Basophil	GPD2	1.88222	0.0026	0.0220296	pseudobulk	edgeR	LRT
Basophil	GPR107	2.47819	1.16278e-05	0.000231847	pseudobulk	edgeR	LRT
Basophil	GPR132	4.45526	9.92631e-12	8.0666e-10	pseudobulk	edgeR	LRT
Basophil	GPR137B	3.71052	4.87325e-06	0.000106334	pseudobulk	edgeR	LRT
Basophil	GPR183	2.06376	0.00627851	0.0433508	pseudobulk	edgeR	LRT
Basophil	GPR89A	2.38106	0.00372729	0.0292464	pseudobulk	edgeR	LRT
Basophil	GPR89B	3.51562	6.12151e-05	0.000974903	pseudobulk	edgeR	LRT
Basophil	GPRIN3	4.13055	0.000159972	0.0022414	pseudobulk	edgeR	LRT
Basophil	GPS2	2.4645	2.93195e-05	0.000509583	pseudobulk	edgeR	LRT
Basophil	GPX7	-2.5235	0.00265094	0.0223398	pseudobulk	edgeR	LRT
Basophil	GRAMD4	2.19332	3.85493e-05	0.000648523	pseudobulk	edgeR	LRT
Basophil	GRASP	4.34233	5.65032e-08	1.88352e-06	pseudobulk	edgeR	LRT
Basophil	GRB10	3.40272	2.57416e-13	2.80434e-11	pseudobulk	edgeR	LRT
Basophil	GRK3	3.36713	3.80462e-14	4.50383e-12	pseudobulk	edgeR	LRT
Basophil	GRK5	5.14073	8.13154e-10	4.36606e-08	pseudobulk	edgeR	LRT
Basophil	GSDMD	-2.03652	0.00709284	0.0474772	pseudobulk	edgeR	LRT
Basophil	GSK3B	2.38945	3.23195e-07	8.99798e-06	pseudobulk	edgeR	LRT
Basophil	GSKIP	-5.544	0.00742816	0.0491743	pseudobulk	edgeR	LRT
Basophil	GSPT2	-6.40774	0.00110967	0.0111666	pseudobulk	edgeR	LRT
Basophil	GSTCD	2.08647	0.00287345	0.0238013	pseudobulk	edgeR	LRT
Basophil	GSTP1	-2.12949	0.000147301	0.00210306	pseudobulk	edgeR	LRT
Basophil	GTDC1	3.35261	8.24486e-10	4.41115e-08	pseudobulk	edgeR	LRT
Basophil	GTF2A1	-6.71111	0.000812246	0.00858138	pseudobulk	edgeR	LRT
Basophil	GTF2A2	-2.49383	4.52558e-05	0.000748487	pseudobulk	edgeR	LRT
Basophil	GTF2H4	4.88022	0.00254832	0.0216449	pseudobulk	edgeR	LRT
Basophil	GTF2IRD2B	5.20561	2.03822e-08	7.60363e-07	pseudobulk	edgeR	LRT
Basophil	GTF3C6	-1.76566	0.00328758	0.0265016	pseudobulk	edgeR	LRT
Basophil	GTPBP1	1.45529	0.0047713	0.0354932	pseudobulk	edgeR	LRT
Basophil	H2AFZ	-1.59623	0.00209604	0.0188356	pseudobulk	edgeR	LRT
Basophil	HAS2-AS1	5.28296	0.000655316	0.00719126	pseudobulk	edgeR	LRT
Basophil	HAUS4	2.31261	0.000718026	0.00777163	pseudobulk	edgeR	LRT
Basophil	HAVCR2	2.88117	0.00361509	0.0285883	pseudobulk	edgeR	LRT
Basophil	HBB	-3.88953	3.85679e-05	0.000648523	pseudobulk	edgeR	LRT
Basophil	HBD	-5.72388	0.0052301	0.0380674	pseudobulk	edgeR	LRT
Basophil	HBP1	1.73948	0.00140721	0.0135528	pseudobulk	edgeR	LRT
Basophil	HCST	-2.22053	0.000418293	0.00495948	pseudobulk	edgeR	LRT
Basophil	HDDC3	-6.90332	0.00011623	0.00172157	pseudobulk	edgeR	LRT
Basophil	HDHD5	-6.3526	0.00136992	0.0132305	pseudobulk	edgeR	LRT
Basophil	HDX	3.80162	0.000163978	0.00228475	pseudobulk	edgeR	LRT
Basophil	HECTD1	1.75109	9.97965e-05	0.00150848	pseudobulk	edgeR	LRT
Basophil	HECTD4	3.10995	7.05469e-12	5.92515e-10	pseudobulk	edgeR	LRT
Basophil	HEG1	3.28311	0.00285166	0.02366	pseudobulk	edgeR	LRT
Basophil	HELZ	2.08662	2.61013e-06	6.00929e-05	pseudobulk	edgeR	LRT
Basophil	HEMK1	-5.61055	0.00605764	0.042319	pseudobulk	edgeR	LRT
Basophil	HENMT1	-7.09781	2.46057e-05	0.000439338	pseudobulk	edgeR	LRT
Basophil	HERC1	3.15552	1.0573e-14	1.39433e-12	pseudobulk	edgeR	LRT
Basophil	HERC3	4.05321	1.83791e-14	2.32194e-12	pseudobulk	edgeR	LRT
Basophil	HGF	-2.13112	0.00186588	0.0170884	pseudobulk	edgeR	LRT
Basophil	HIF1A	1.63137	0.000767021	0.00820562	pseudobulk	edgeR	LRT
Basophil	HIGD1B	4.88022	0.00254832	0.0216449	pseudobulk	edgeR	LRT
Basophil	HINT2	-1.88036	0.00734417	0.0487902	pseudobulk	edgeR	LRT
Basophil	HIPK2	2.52779	3.35927e-08	1.18275e-06	pseudobulk	edgeR	LRT
Basophil	HIPK3	2.15682	2.07992e-05	0.000380408	pseudobulk	edgeR	LRT
Basophil	HIRIP3	-2.66594	0.00132567	0.0128748	pseudobulk	edgeR	LRT
Basophil	HIST1H2AD	5.59746	0.0001868	0.00252777	pseudobulk	edgeR	LRT
Basophil	HIVEP1	3.13458	1.09527e-07	3.38814e-06	pseudobulk	edgeR	LRT
Basophil	HIVEP3	3.05229	2.35009e-05	0.000424655	pseudobulk	edgeR	LRT
Basophil	HK1	1.6269	0.00174574	0.0162009	pseudobulk	edgeR	LRT
Basophil	HLCS	2.23306	0.00730753	0.0485769	pseudobulk	edgeR	LRT
Basophil	HMBOX1	2.12113	3.1532e-06	7.06487e-05	pseudobulk	edgeR	LRT
Basophil	HMGXB3	1.71806	0.00607092	0.0423662	pseudobulk	edgeR	LRT
Basophil	HMMR	-3.59384	0.00369264	0.0290048	pseudobulk	edgeR	LRT
Basophil	HMOX1	5.59746	0.0001868	0.00252777	pseudobulk	edgeR	LRT
Basophil	HNRNPA2B1	-1.47114	0.0036603	0.0288261	pseudobulk	edgeR	LRT
Basophil	HNRNPAB	-1.72942	0.0013672	0.0132183	pseudobulk	edgeR	LRT
Basophil	HNRNPLL	1.98004	1.40666e-05	0.00027429	pseudobulk	edgeR	LRT
Basophil	HOOK3	1.76296	0.000132425	0.00191985	pseudobulk	edgeR	LRT
Basophil	HOPX	-6.87397	0.000426388	0.00504352	pseudobulk	edgeR	LRT
Basophil	HOTAIRM1	2.716	1.09257e-06	2.74677e-05	pseudobulk	edgeR	LRT
Basophil	HOXA-AS3	3.72795	0.00675112	0.0457191	pseudobulk	edgeR	LRT
Basophil	HOXA3	3.44484	1.30554e-06	3.23353e-05	pseudobulk	edgeR	LRT
Basophil	HPCAL1	3.04599	8.12175e-11	5.55011e-09	pseudobulk	edgeR	LRT
Basophil	HPF1	-2.46593	0.00177115	0.0163793	pseudobulk	edgeR	LRT
Basophil	HPGDS	-2.34573	0.000242912	0.00316551	pseudobulk	edgeR	LRT
Basophil	HS2ST1	2.0739	4.32571e-05	0.000718593	pseudobulk	edgeR	LRT
Basophil	HSBP1	-2.6866	3.84686e-05	0.000648523	pseudobulk	edgeR	LRT
Basophil	HSD17B8	-3.22392	0.00627371	0.0433451	pseudobulk	edgeR	LRT
Basophil	HSH2D	-1.5939	0.00460709	0.0344421	pseudobulk	edgeR	LRT
Basophil	HSP90AA1	-1.86482	0.000516583	0.00595576	pseudobulk	edgeR	LRT
Basophil	HSPA1A	-6.23405	0.000744189	0.00800858	pseudobulk	edgeR	LRT
Basophil	HSPD1	-1.70715	0.00119593	0.0118443	pseudobulk	edgeR	LRT
Basophil	HSPE1	-2.86263	1.41088e-05	0.000274756	pseudobulk	edgeR	LRT
Basophil	HTT	3.0065	5.24748e-13	5.29467e-11	pseudobulk	edgeR	LRT
Basophil	ICAM4	-3.74653	0.0018542	0.0170184	pseudobulk	edgeR	LRT
Basophil	ICMT	-6.1269	0.0043981	0.03316	pseudobulk	edgeR	LRT
Basophil	IER3	3.48925	9.29531e-08	2.92355e-06	pseudobulk	edgeR	LRT
Basophil	IFI16	-2.78616	0.00737532	0.0488891	pseudobulk	edgeR	LRT
Basophil	IFITM10	5.85552	5.8252e-05	0.000935642	pseudobulk	edgeR	LRT
Basophil	IFITM2	-1.62875	0.00267142	0.0224457	pseudobulk	edgeR	LRT
Basophil	IFNAR2	2.11224	3.54957e-05	0.000605723	pseudobulk	edgeR	LRT
Basophil	IFNGR1	2.9088	9.41675e-08	2.95556e-06	pseudobulk	edgeR	LRT
Basophil	IFT27	-3.40903	0.0020905	0.018797	pseudobulk	edgeR	LRT
Basophil	IFT80	-6.43919	0.00053863	0.00617679	pseudobulk	edgeR	LRT
Basophil	IGF2BP2	1.28615	0.0059478	0.0418526	pseudobulk	edgeR	LRT
Basophil	IGFBP7	-2.47636	0.000123397	0.00181345	pseudobulk	edgeR	LRT
Basophil	IGHA1	6.84301	1.25509e-07	3.81965e-06	pseudobulk	edgeR	LRT
Basophil	IGLL1	-4.56611	1.77748e-06	4.32406e-05	pseudobulk	edgeR	LRT
Basophil	IL10RB	5.42018	1.6626e-09	8.22223e-08	pseudobulk	edgeR	LRT
Basophil	IL15	6.07435	1.95836e-05	0.000360366	pseudobulk	edgeR	LRT
Basophil	IL17RA	1.77372	0.00440355	0.0331678	pseudobulk	edgeR	LRT
Basophil	IL18R1	5.14505	1.87726e-09	9.05686e-08	pseudobulk	edgeR	LRT
Basophil	IL1RAP	3.28713	6.38553e-07	1.69014e-05	pseudobulk	edgeR	LRT
Basophil	IL1RL1	2.0945	0.00268061	0.0225015	pseudobulk	edgeR	LRT
Basophil	IL3RA	2.39593	2.55363e-06	5.89728e-05	pseudobulk	edgeR	LRT
Basophil	IL4R	5.70054	2.12654e-15	3.10392e-13	pseudobulk	edgeR	LRT
Basophil	ILF3-DT	-2.39925	0.00198296	0.0179373	pseudobulk	edgeR	LRT
Basophil	ILKAP	1.46874	0.0030356	0.0248704	pseudobulk	edgeR	LRT
Basophil	IMMP2L	3.05158	4.10175e-10	2.33582e-08	pseudobulk	edgeR	LRT
Basophil	IMPDH2	-1.62144	0.00486097	0.0359999	pseudobulk	edgeR	LRT
Basophil	ING2	-3.11624	0.000131417	0.00190707	pseudobulk	edgeR	LRT
Basophil	INKA2	6.58248	8.50478e-07	2.18566e-05	pseudobulk	edgeR	LRT
Basophil	INO80	2.03142	5.18735e-05	0.000850454	pseudobulk	edgeR	LRT
Basophil	INPP4A	2.12245	0.00403998	0.0310041	pseudobulk	edgeR	LRT
Basophil	INPP5A	4.63669	1.26792e-18	2.97843e-16	pseudobulk	edgeR	LRT
Basophil	INPP5B	2.08427	0.000268343	0.0034522	pseudobulk	edgeR	LRT
Basophil	INTS9	2.13358	0.00269268	0.0225777	pseudobulk	edgeR	LRT
Basophil	INTU	-5.74917	0.00435133	0.0328898	pseudobulk	edgeR	LRT
Basophil	INVS	3.46984	2.0744e-08	7.70039e-07	pseudobulk	edgeR	LRT
Basophil	IP6K1	2.61475	3.11249e-07	8.76277e-06	pseudobulk	edgeR	LRT
Basophil	IPMK	1.97724	0.00174951	0.0162259	pseudobulk	edgeR	LRT
Basophil	IPPK	2.1559	0.00725315	0.0483136	pseudobulk	edgeR	LRT
Basophil	IQCJ-SCHIP1	6.84301	1.25509e-07	3.81965e-06	pseudobulk	edgeR	LRT
Basophil	IQCN	3.55659	0.000782003	0.00830857	pseudobulk	edgeR	LRT
Basophil	IRAK2	5.85552	5.8252e-05	0.000935642	pseudobulk	edgeR	LRT
Basophil	IRAK3	1.93324	8.47151e-05	0.0013103	pseudobulk	edgeR	LRT
Basophil	IRS2	1.51714	0.00435498	0.0329009	pseudobulk	edgeR	LRT
Basophil	ISOC2	-2.06413	0.00372936	0.0292473	pseudobulk	edgeR	LRT
Basophil	ITCH	3.54141	6.33169e-15	8.57574e-13	pseudobulk	edgeR	LRT
Basophil	ITFG1	2.31153	4.15318e-06	9.12849e-05	pseudobulk	edgeR	LRT
Basophil	ITGA5	2.27634	0.00051324	0.00592844	pseudobulk	edgeR	LRT
Basophil	ITGA9	2.93199	7.84695e-06	0.000161826	pseudobulk	edgeR	LRT
Basophil	ITGAV	4.65215	3.72341e-23	1.55494e-20	pseudobulk	edgeR	LRT
Basophil	ITPK1	3.45502	4.69849e-09	2.06541e-07	pseudobulk	edgeR	LRT
Basophil	ITPR1	2.88032	2.21452e-08	8.16007e-07	pseudobulk	edgeR	LRT
Basophil	ITPR2	1.61071	0.00019655	0.00264779	pseudobulk	edgeR	LRT
Basophil	ITSN2	2.70861	3.10476e-10	1.83047e-08	pseudobulk	edgeR	LRT
Basophil	JAK2	1.98357	0.00225678	0.0199814	pseudobulk	edgeR	LRT
Basophil	JARID2	2.57817	2.48627e-10	1.50114e-08	pseudobulk	edgeR	LRT
Basophil	JAZF1	2.30613	0.000514595	0.00593739	pseudobulk	edgeR	LRT
Basophil	JMJD1C	1.7526	0.000157921	0.00222302	pseudobulk	edgeR	LRT
Basophil	JMJD4	-5.65488	0.00579144	0.0410895	pseudobulk	edgeR	LRT
Basophil	JOSD1	1.3592	0.00427152	0.0324169	pseudobulk	edgeR	LRT
Basophil	JPT1	-1.93324	0.00173422	0.0161338	pseudobulk	edgeR	LRT
Basophil	KANSL1	1.37953	0.00182586	0.0167993	pseudobulk	edgeR	LRT
Basophil	KANSL3	2.22091	6.27183e-06	0.000133556	pseudobulk	edgeR	LRT
Basophil	KAT2B	2.47728	0.00695551	0.0467244	pseudobulk	edgeR	LRT
Basophil	KAT6A	2.34871	6.00982e-08	1.99012e-06	pseudobulk	edgeR	LRT
Basophil	KAT6B	2.40063	4.33602e-08	1.47151e-06	pseudobulk	edgeR	LRT
Basophil	KBTBD11	-3.54391	0.00125736	0.0122908	pseudobulk	edgeR	LRT
Basophil	KCMF1	1.85925	0.000518698	0.00597556	pseudobulk	edgeR	LRT
Basophil	KCNH2	-2.49246	0.000245161	0.00318561	pseudobulk	edgeR	LRT
Basophil	KCNQ5	5.39956	2.95415e-28	3.70106e-25	pseudobulk	edgeR	LRT
Basophil	KCTD20	1.34915	0.00524319	0.0381171	pseudobulk	edgeR	LRT
Basophil	KDELR3	3.60418	0.00214174	0.0191774	pseudobulk	edgeR	LRT
Basophil	KDM1A	1.78557	9.37956e-05	0.00143451	pseudobulk	edgeR	LRT
Basophil	KDM2A	2.08666	2.51142e-06	5.80872e-05	pseudobulk	edgeR	LRT
Basophil	KDM2B	2.04804	0.000389312	0.00470492	pseudobulk	edgeR	LRT
Basophil	KDM3B	1.49162	0.00513928	0.0375798	pseudobulk	edgeR	LRT
Basophil	KDM4B	1.64229	0.00445129	0.0334269	pseudobulk	edgeR	LRT
Basophil	KDM4C	3.15854	1.18276e-09	6.06881e-08	pseudobulk	edgeR	LRT
Basophil	KDM5A	1.18949	0.00633061	0.0435382	pseudobulk	edgeR	LRT
Basophil	KDM6A	3.92318	4.53433e-19	1.11753e-16	pseudobulk	edgeR	LRT
Basophil	KDM6B	1.45858	0.00585856	0.0414873	pseudobulk	edgeR	LRT
Basophil	KDM7A	3.05232	0.000750154	0.00806135	pseudobulk	edgeR	LRT
Basophil	KIAA0232	2.00094	0.000150743	0.00214474	pseudobulk	edgeR	LRT
Basophil	KIAA1109	2.1088	9.84137e-06	0.000198331	pseudobulk	edgeR	LRT
Basophil	KIAA1211	3.93248	6.14795e-11	4.25937e-09	pseudobulk	edgeR	LRT
Basophil	KIAA1324L	2.03601	0.00444284	0.0333859	pseudobulk	edgeR	LRT
Basophil	KIAA1549	3.10512	1.83334e-05	0.000345395	pseudobulk	edgeR	LRT
Basophil	KIAA1958	3.10127	4.31371e-08	1.46895e-06	pseudobulk	edgeR	LRT
Basophil	KIAA2013	-3.40046	0.00293325	0.0241901	pseudobulk	edgeR	LRT
Basophil	KIF13A	3.08569	2.31779e-10	1.42227e-08	pseudobulk	edgeR	LRT
Basophil	KIF13B	3.33722	7.74692e-09	3.18216e-07	pseudobulk	edgeR	LRT
Basophil	KIF1B	2.63241	6.94576e-05	0.00109458	pseudobulk	edgeR	LRT
Basophil	KIF3B	1.74666	0.00487455	0.0360827	pseudobulk	edgeR	LRT
Basophil	KIF9-AS1	3.30181	0.000136306	0.0019723	pseudobulk	edgeR	LRT
Basophil	KIFC3	3.27595	0.000157355	0.00221713	pseudobulk	edgeR	LRT
Basophil	KLC1	1.54625	0.00327784	0.0264515	pseudobulk	edgeR	LRT
Basophil	KLF13	1.65443	0.000703273	0.00764498	pseudobulk	edgeR	LRT
Basophil	KLF16	-6.02496	0.00331285	0.0266197	pseudobulk	edgeR	LRT
Basophil	KLF3	1.82594	0.000732606	0.0079012	pseudobulk	edgeR	LRT
Basophil	KLHDC10	2.1423	2.02653e-05	0.000372001	pseudobulk	edgeR	LRT
Basophil	KLHDC3	-2.26004	0.00468086	0.0349068	pseudobulk	edgeR	LRT
Basophil	KLHL2	2.90213	8.04833e-07	2.08979e-05	pseudobulk	edgeR	LRT
Basophil	KLHL20	1.97498	0.000858386	0.00896801	pseudobulk	edgeR	LRT
Basophil	KLHL23	-3.69788	0.00165307	0.015523	pseudobulk	edgeR	LRT
Basophil	KLHL28	1.68703	0.00517258	0.0377498	pseudobulk	edgeR	LRT
Basophil	KLHL5	3.01378	2.76603e-09	1.28347e-07	pseudobulk	edgeR	LRT
Basophil	KLHL6	2.27208	2.6142e-05	0.000460209	pseudobulk	edgeR	LRT
Basophil	KMT2C	3.15788	4.36661e-15	6.07849e-13	pseudobulk	edgeR	LRT
Basophil	KMT2E	1.84326	0.00028343	0.00361109	pseudobulk	edgeR	LRT
Basophil	KMT5B	1.52672	0.00454072	0.0340645	pseudobulk	edgeR	LRT
Basophil	KNOP1	-3.2998	0.00638912	0.0437705	pseudobulk	edgeR	LRT
Basophil	KPNA1	2.10154	0.00258828	0.0219471	pseudobulk	edgeR	LRT
Basophil	KPNA3	1.62646	0.00125014	0.0122282	pseudobulk	edgeR	LRT
Basophil	KPNA5	1.81749	0.000560032	0.00640268	pseudobulk	edgeR	LRT
Basophil	KSR1	4.06922	2.79933e-11	2.10425e-09	pseudobulk	edgeR	LRT
Basophil	L3MBTL3	2.28461	0.00111397	0.0111989	pseudobulk	edgeR	LRT
Basophil	LAMTOR1	-2.16165	0.000251244	0.0032562	pseudobulk	edgeR	LRT
Basophil	LAMTOR4	-1.72666	0.00173726	0.0161521	pseudobulk	edgeR	LRT
Basophil	LAMTOR5	-1.54768	0.00711452	0.0475377	pseudobulk	edgeR	LRT
Basophil	LANCL2	2.45568	6.08497e-06	0.000130475	pseudobulk	edgeR	LRT
Basophil	LARS	-2.50336	0.000139012	0.00200759	pseudobulk	edgeR	LRT
Basophil	LARS2	2.26951	0.000475918	0.0055594	pseudobulk	edgeR	LRT
Basophil	LATS1	1.66396	0.00119754	0.0118447	pseudobulk	edgeR	LRT
Basophil	LATS2	3.34648	4.44176e-09	1.96404e-07	pseudobulk	edgeR	LRT
Basophil	LCOR	2.03505	2.13492e-06	5.10276e-05	pseudobulk	edgeR	LRT
Basophil	LCORL	2.5874	4.4878e-07	1.22007e-05	pseudobulk	edgeR	LRT
Basophil	LDHA	-1.64254	0.00336649	0.0269642	pseudobulk	edgeR	LRT
Basophil	LDLRAD3	3.28459	1.69593e-05	0.00032356	pseudobulk	edgeR	LRT
Basophil	LEMD3	1.70635	0.00127996	0.0124791	pseudobulk	edgeR	LRT
Basophil	LGR4	4.34409	0.000652039	0.00719126	pseudobulk	edgeR	LRT
Basophil	LHFPL5	3.55701	0.00269698	0.0225869	pseudobulk	edgeR	LRT
Basophil	LHPP	-5.83673	0.00375207	0.0293795	pseudobulk	edgeR	LRT
Basophil	LIMK2	3.15215	1.6298e-07	4.88095e-06	pseudobulk	edgeR	LRT
Basophil	LIN54	1.76292	0.00261579	0.0221087	pseudobulk	edgeR	LRT
Basophil	LINC00106	6.07435	1.95836e-05	0.000360366	pseudobulk	edgeR	LRT
Basophil	LINC00342	3.00553	9.42409e-06	0.000191203	pseudobulk	edgeR	LRT
Basophil	LINC00511	4.04251	0.00219659	0.0195521	pseudobulk	edgeR	LRT
Basophil	LINC00513	6.07435	1.95836e-05	0.000360366	pseudobulk	edgeR	LRT
Basophil	LINC00535	5.35401	1.09896e-06	2.75363e-05	pseudobulk	edgeR	LRT
Basophil	LINC00630	2.42401	0.00730883	0.0485769	pseudobulk	edgeR	LRT
Basophil	LINC00667	-3.29073	0.00620937	0.0430589	pseudobulk	edgeR	LRT
Basophil	LINC00685	-6.03202	0.00385121	0.029922	pseudobulk	edgeR	LRT
Basophil	LINC00910	3.80162	0.000163978	0.00228475	pseudobulk	edgeR	LRT
Basophil	LINC01118	3.77224	0.00604837	0.0422771	pseudobulk	edgeR	LRT
Basophil	LINC01252	3.14946	0.00501287	0.0368887	pseudobulk	edgeR	LRT
Basophil	LINC01572	4.59292	1.81235e-11	1.41176e-09	pseudobulk	edgeR	LRT
Basophil	LINC01684	4.09111	5.15138e-07	1.38544e-05	pseudobulk	edgeR	LRT
Basophil	LINC01943	2.95317	0.00115923	0.0115493	pseudobulk	edgeR	LRT
Basophil	LINC02147	4.88022	0.00254832	0.0216449	pseudobulk	edgeR	LRT
Basophil	LINC02245	5.85552	5.8252e-05	0.000935642	pseudobulk	edgeR	LRT
Basophil	LINC02288	5.59746	0.0001868	0.00252777	pseudobulk	edgeR	LRT
Basophil	LLGL2	3.22143	1.63627e-09	8.1243e-08	pseudobulk	edgeR	LRT
Basophil	LMBR1	3.10937	1.33303e-10	8.67564e-09	pseudobulk	edgeR	LRT
Basophil	LMBRD1	3.07949	2.01035e-09	9.62537e-08	pseudobulk	edgeR	LRT
Basophil	LMNA	1.95052	0.000411576	0.00490304	pseudobulk	edgeR	LRT
Basophil	LMTK2	4.79468	1.34875e-13	1.50201e-11	pseudobulk	edgeR	LRT
Basophil	LNX2	2.79487	0.000147168	0.00210306	pseudobulk	edgeR	LRT
Basophil	LONP2	1.5775	0.00105528	0.0106835	pseudobulk	edgeR	LRT
Basophil	LONRF1	2.4241	1.32806e-05	0.000260654	pseudobulk	edgeR	LRT
Basophil	LPCAT2	1.7756	4.00192e-05	0.000669241	pseudobulk	edgeR	LRT
Basophil	LPCAT3	1.71351	0.00300143	0.0246307	pseudobulk	edgeR	LRT
Basophil	LPP	1.92212	0.00358697	0.0284762	pseudobulk	edgeR	LRT
Basophil	LRBA	2.713	3.76959e-10	2.17134e-08	pseudobulk	edgeR	LRT
Basophil	LRCH1	3.24935	3.69361e-09	1.67258e-07	pseudobulk	edgeR	LRT
Basophil	LRCH3	1.98995	0.000712928	0.0077241	pseudobulk	edgeR	LRT
Basophil	LRGUK	3.72795	0.00675112	0.0457191	pseudobulk	edgeR	LRT
Basophil	LRIG2	1.94453	0.00377204	0.0294849	pseudobulk	edgeR	LRT
Basophil	LRMDA	4.44314	7.47013e-26	5.6153e-23	pseudobulk	edgeR	LRT
Basophil	LRMP	1.39371	0.00627368	0.0433451	pseudobulk	edgeR	LRT
Basophil	LRP12	2.40691	2.57343e-05	0.00045463	pseudobulk	edgeR	LRT
Basophil	LRP5L	3.08792	2.50066e-06	5.79274e-05	pseudobulk	edgeR	LRT
Basophil	LRRC40	2.05579	0.000213219	0.00283676	pseudobulk	edgeR	LRT
Basophil	LRRC8B	2.50593	7.07933e-06	0.00014782	pseudobulk	edgeR	LRT
Basophil	LRRC8D	2.37085	0.0020146	0.0181797	pseudobulk	edgeR	LRT
Basophil	LRRCC1	-3.97123	0.00159569	0.0150621	pseudobulk	edgeR	LRT
Basophil	LRRFIP2	2.83186	5.87838e-10	3.26109e-08	pseudobulk	edgeR	LRT
Basophil	LRRK1	2.05174	0.00555002	0.0397707	pseudobulk	edgeR	LRT
Basophil	LSM14A	1.2904	0.00514504	0.0376035	pseudobulk	edgeR	LRT
Basophil	LSM2	-1.90149	0.00119049	0.011806	pseudobulk	edgeR	LRT
Basophil	LSM3	-1.52274	0.00630077	0.0434426	pseudobulk	edgeR	LRT
Basophil	LSM4	-1.51855	0.00735836	0.048816	pseudobulk	edgeR	LRT
Basophil	LSP1	-2.25119	0.00184544	0.0169482	pseudobulk	edgeR	LRT
Basophil	LTB	-8.02521	0.0050738	0.0372431	pseudobulk	edgeR	LRT
Basophil	LUC7L2	2.65221	6.83176e-10	3.74849e-08	pseudobulk	edgeR	LRT
Basophil	LXN	-6.70092	0.000213091	0.00283676	pseudobulk	edgeR	LRT
Basophil	LYAR	-2.98278	0.000199911	0.00268825	pseudobulk	edgeR	LRT
Basophil	LYN	3.42249	7.25352e-16	1.14789e-13	pseudobulk	edgeR	LRT
Basophil	LZTS2	-6.04201	0.00239883	0.0209552	pseudobulk	edgeR	LRT
Basophil	MACO1	2.54773	5.61015e-09	2.4098e-07	pseudobulk	edgeR	LRT
Basophil	MAD1L1	2.14188	0.000379083	0.00460723	pseudobulk	edgeR	LRT
Basophil	MAD2L1	-1.86674	0.00558455	0.039942	pseudobulk	edgeR	LRT
Basophil	MADD	2.06018	2.45469e-05	0.000438809	pseudobulk	edgeR	LRT
Basophil	MAFF	1.67978	0.00407142	0.0311342	pseudobulk	edgeR	LRT
Basophil	MAGEH1	-5.83574	0.00515048	0.037625	pseudobulk	edgeR	LRT
Basophil	MAGOHB	-2.60402	0.00210742	0.0189265	pseudobulk	edgeR	LRT
Basophil	MAGT1	1.53369	0.000895735	0.00931291	pseudobulk	edgeR	LRT
Basophil	MALT1	3.16377	5.02301e-09	2.18887e-07	pseudobulk	edgeR	LRT
Basophil	MAML1	2.82906	0.000104252	0.00155957	pseudobulk	edgeR	LRT
Basophil	MAML3	4.61431	8.16329e-25	5.154e-22	pseudobulk	edgeR	LRT
Basophil	MAN1A1	2.3804	2.4615e-07	7.11345e-06	pseudobulk	edgeR	LRT
Basophil	MAN1A2	1.42255	0.0017032	0.0158846	pseudobulk	edgeR	LRT
Basophil	MAN2A1	3.64262	5.98735e-15	8.18308e-13	pseudobulk	edgeR	LRT
Basophil	MAN2B1	2.52357	0.000833899	0.00874867	pseudobulk	edgeR	LRT
Basophil	MANBA	2.52659	5.18192e-08	1.73508e-06	pseudobulk	edgeR	LRT
Basophil	MAOA	5.59746	0.0001868	0.00252777	pseudobulk	edgeR	LRT
Basophil	MAP2K1	2.91324	1.01354e-07	3.16654e-06	pseudobulk	edgeR	LRT
Basophil	MAP2K4	4.12226	6.02904e-14	6.97235e-12	pseudobulk	edgeR	LRT
Basophil	MAP3K1	2.00184	5.47928e-05	0.00089636	pseudobulk	edgeR	LRT
Basophil	MAP3K2	3.07235	1.13774e-13	1.29582e-11	pseudobulk	edgeR	LRT
Basophil	MAP3K20	1.44604	0.00705981	0.0472771	pseudobulk	edgeR	LRT
Basophil	MAP3K20-AS1	4.88022	0.00254832	0.0216449	pseudobulk	edgeR	LRT
Basophil	MAP3K4	1.72212	0.00148772	0.0142099	pseudobulk	edgeR	LRT
Basophil	MAP3K5	2.35268	5.11944e-06	0.000110902	pseudobulk	edgeR	LRT
Basophil	MAP3K7	1.72884	0.00121492	0.0119771	pseudobulk	edgeR	LRT
Basophil	MAP4K3	3.634	1.31841e-13	1.47918e-11	pseudobulk	edgeR	LRT
Basophil	MAP4K4	1.84486	0.000223325	0.00296204	pseudobulk	edgeR	LRT
Basophil	MAP4K5	2.32402	1.88382e-07	5.5641e-06	pseudobulk	edgeR	LRT
Basophil	MAP9	-6.27777	0.00406965	0.0311342	pseudobulk	edgeR	LRT
Basophil	MAPK1	2.80738	6.98852e-09	2.9104e-07	pseudobulk	edgeR	LRT
Basophil	MAPK14	2.54191	2.59995e-09	1.21768e-07	pseudobulk	edgeR	LRT
Basophil	MAPK8	3.58443	1.51436e-16	2.70244e-14	pseudobulk	edgeR	LRT
Basophil	MAPRE2	1.692	0.000327854	0.00408972	pseudobulk	edgeR	LRT
Basophil	MARCH3	6.20586	2.20365e-29	3.31296e-26	pseudobulk	edgeR	LRT
Basophil	MARCH6	2.27801	6.60063e-08	2.15258e-06	pseudobulk	edgeR	LRT
Basophil	MARCKS	-2.29266	0.00591626	0.041719	pseudobulk	edgeR	LRT
Basophil	MARCKSL1	-2.04406	0.00147222	0.0140835	pseudobulk	edgeR	LRT
Basophil	MARF1	1.74732	0.00102057	0.0103952	pseudobulk	edgeR	LRT
Basophil	MARK2	1.64932	0.00295993	0.0243785	pseudobulk	edgeR	LRT
Basophil	MARK3	1.57993	0.000486098	0.00566951	pseudobulk	edgeR	LRT
Basophil	MARK4	2.29352	0.001385	0.0133646	pseudobulk	edgeR	LRT
Basophil	MAX	1.84082	1.68532e-05	0.000322765	pseudobulk	edgeR	LRT
Basophil	MBNL1	1.43699	0.000763063	0.00817437	pseudobulk	edgeR	LRT
Basophil	MBNL2	3.18197	4.07263e-12	3.58058e-10	pseudobulk	edgeR	LRT
Basophil	MBOAT2	1.57611	0.00177017	0.0163793	pseudobulk	edgeR	LRT
Basophil	MBOAT4	5.28296	0.000655316	0.00719126	pseudobulk	edgeR	LRT
Basophil	MCCC2	-6.4131	0.000676166	0.0073877	pseudobulk	edgeR	LRT
Basophil	MCM10	-6.66495	0.00030636	0.00386394	pseudobulk	edgeR	LRT
Basophil	MCM2	-3.4408	9.20784e-05	0.00140968	pseudobulk	edgeR	LRT
Basophil	MCM3	-3.2196	3.02103e-05	0.000523251	pseudobulk	edgeR	LRT
Basophil	MCM4	-1.70524	0.00379753	0.0296275	pseudobulk	edgeR	LRT
Basophil	MCM6	-2.39757	0.000393162	0.00473622	pseudobulk	edgeR	LRT
Basophil	MCM7	-2.39181	6.54565e-05	0.00103601	pseudobulk	edgeR	LRT
Basophil	MCM9	2.88397	8.24811e-08	2.62716e-06	pseudobulk	edgeR	LRT
Basophil	MCTP1	3.30199	6.37266e-12	5.4128e-10	pseudobulk	edgeR	LRT
Basophil	MCTP2	3.69612	1.01694e-15	1.57616e-13	pseudobulk	edgeR	LRT
Basophil	MCTS1	-2.18265	0.00171386	0.0159543	pseudobulk	edgeR	LRT
Basophil	MCU	3.26436	2.8284e-06	6.45252e-05	pseudobulk	edgeR	LRT
Basophil	MDM1	-3.01242	0.00283814	0.0235738	pseudobulk	edgeR	LRT
Basophil	MEA1	-2.74369	0.00129944	0.0126609	pseudobulk	edgeR	LRT
Basophil	MECP2	2.12639	2.22782e-05	0.000404505	pseudobulk	edgeR	LRT
Basophil	MED12L	2.64579	7.11829e-09	2.94811e-07	pseudobulk	edgeR	LRT
Basophil	MED13	1.94939	3.80951e-05	0.000644232	pseudobulk	edgeR	LRT
Basophil	MED13L	2.73344	3.39782e-11	2.51639e-09	pseudobulk	edgeR	LRT
Basophil	MED14	1.61875	0.002514	0.0216449	pseudobulk	edgeR	LRT
Basophil	MED15	1.99547	0.000330548	0.00411176	pseudobulk	edgeR	LRT
Basophil	MED16	-2.61776	0.00537693	0.0388451	pseudobulk	edgeR	LRT
Basophil	MED23	1.83549	0.00186774	0.0170904	pseudobulk	edgeR	LRT
Basophil	MED26	2.72508	0.00119909	0.0118522	pseudobulk	edgeR	LRT
Basophil	MEF2A	2.41753	2.83959e-06	6.46825e-05	pseudobulk	edgeR	LRT
Basophil	MEGF9	2.59355	3.71254e-05	0.000629959	pseudobulk	edgeR	LRT
Basophil	MEST	-2.54372	0.00190012	0.017334	pseudobulk	edgeR	LRT
Basophil	METTL1	-5.62559	0.0062803	0.0433508	pseudobulk	edgeR	LRT
Basophil	METTL26	-1.78506	0.00333499	0.0267517	pseudobulk	edgeR	LRT
Basophil	METTL5	-2.88542	0.000138231	0.00199824	pseudobulk	edgeR	LRT
Basophil	METTL7A	-2.6277	0.00343527	0.0274274	pseudobulk	edgeR	LRT
Basophil	MFSD14A	6.85214	1.13046e-14	1.47786e-12	pseudobulk	edgeR	LRT
Basophil	MFSD6	2.42851	0.000253925	0.00328529	pseudobulk	edgeR	LRT
Basophil	MGAT5	2.67601	0.000162758	0.00227618	pseudobulk	edgeR	LRT
Basophil	MGST1	-3.04665	3.11647e-06	7.01391e-05	pseudobulk	edgeR	LRT
Basophil	MIA3	1.23282	0.00430644	0.032649	pseudobulk	edgeR	LRT
Basophil	MICAL2	5.48748	5.71694e-16	9.44489e-14	pseudobulk	edgeR	LRT
Basophil	MICU1	1.53522	0.0039605	0.030582	pseudobulk	edgeR	LRT
Basophil	MICU2	1.81837	0.000163047	0.00227811	pseudobulk	edgeR	LRT
Basophil	MIER1	1.23376	0.00519239	0.0378393	pseudobulk	edgeR	LRT
Basophil	MIF	1.53297	0.00456944	0.0342458	pseudobulk	edgeR	LRT
Basophil	MIGA1	1.84823	0.000913149	0.00946125	pseudobulk	edgeR	LRT
Basophil	MINDY3	2.514	1.71943e-05	0.000327214	pseudobulk	edgeR	LRT
Basophil	MIPEP	-6.01296	0.00276182	0.0230162	pseudobulk	edgeR	LRT
Basophil	MIR181A1HG	2.21626	1.51542e-05	0.000292839	pseudobulk	edgeR	LRT
Basophil	MIR3681HG	5.28296	0.000655316	0.00719126	pseudobulk	edgeR	LRT
Basophil	MIR646HG	3.96223	0.000399778	0.00480052	pseudobulk	edgeR	LRT
Basophil	MIR99AHG	3.72795	0.00675112	0.0457191	pseudobulk	edgeR	LRT
Basophil	MIRLET7BHG	4.01584	5.79333e-05	0.000935642	pseudobulk	edgeR	LRT
Basophil	MITD1	-6.63306	0.000241902	0.00315691	pseudobulk	edgeR	LRT
Basophil	MKLN1	3.36619	4.39859e-13	4.52935e-11	pseudobulk	edgeR	LRT
Basophil	MLLT1	2.04043	0.00049362	0.00573943	pseudobulk	edgeR	LRT
Basophil	MLLT10	1.80602	0.000152579	0.00216403	pseudobulk	edgeR	LRT
Basophil	MMP2	3.66297	0.000190095	0.00256542	pseudobulk	edgeR	LRT
Basophil	MNAT1	1.98271	1.76951e-05	0.000335048	pseudobulk	edgeR	LRT
Basophil	MND1	-2.25612	0.00648384	0.0442679	pseudobulk	edgeR	LRT
Basophil	MOB3B	3.87721	3.55189e-06	7.87598e-05	pseudobulk	edgeR	LRT
Basophil	MOB4	1.5425	0.00743219	0.0491794	pseudobulk	edgeR	LRT
Basophil	MON2	3.0688	2.24865e-12	2.03652e-10	pseudobulk	edgeR	LRT
Basophil	MPO	-9.53342	6.67225e-08	2.17122e-06	pseudobulk	edgeR	LRT
Basophil	MPP5	1.7319	0.00559357	0.0399875	pseudobulk	edgeR	LRT
Basophil	MPV17	-3.36002	0.0026038	0.0220296	pseudobulk	edgeR	LRT
Basophil	MRGBP	-5.91076	0.00309944	0.025297	pseudobulk	edgeR	LRT
Basophil	MROH7	4.56263	0.000234111	0.00306587	pseudobulk	edgeR	LRT
Basophil	MRPL12	-1.95175	0.00419273	0.0318995	pseudobulk	edgeR	LRT
Basophil	MRPL14	-2.90059	0.000143713	0.00205966	pseudobulk	edgeR	LRT
Basophil	MRPL15	-2.13003	0.00664748	0.0451596	pseudobulk	edgeR	LRT
Basophil	MRPL28	-2.31814	0.00349943	0.0278657	pseudobulk	edgeR	LRT
Basophil	MRPL34	-2.87391	0.000815494	0.0086036	pseudobulk	edgeR	LRT
Basophil	MRPL35	-6.68957	0.000243558	0.00317027	pseudobulk	edgeR	LRT
Basophil	MRPL38	3.56648	0.00364353	0.0287102	pseudobulk	edgeR	LRT
Basophil	MRPL46	-3.38813	0.00654949	0.0446149	pseudobulk	edgeR	LRT
Basophil	MRPL50	-6.81449	0.000565808	0.00645399	pseudobulk	edgeR	LRT
Basophil	MRPL51	-2.30206	8.62556e-05	0.00133138	pseudobulk	edgeR	LRT
Basophil	MRPS11	-2.35712	0.00213116	0.0191054	pseudobulk	edgeR	LRT
Basophil	MRPS14	-2.37066	0.004701	0.0350396	pseudobulk	edgeR	LRT
Basophil	MRPS16	-1.83103	0.00444113	0.0333859	pseudobulk	edgeR	LRT
Basophil	MRPS18C	-2.34147	0.000777146	0.00827452	pseudobulk	edgeR	LRT
Basophil	MRPS24	9.02954	6.71758e-22	2.34865e-19	pseudobulk	edgeR	LRT
Basophil	MRPS26	-2.54059	0.000225274	0.00297467	pseudobulk	edgeR	LRT
Basophil	MRPS31	-2.05042	0.007206	0.0480208	pseudobulk	edgeR	LRT
Basophil	MRPS34	-2.67272	4.46707e-05	0.000740441	pseudobulk	edgeR	LRT
Basophil	MRTO4	-4.34915	1.82163e-05	0.000343619	pseudobulk	edgeR	LRT
Basophil	MS4A2	-1.77267	0.00398937	0.0307255	pseudobulk	edgeR	LRT
Basophil	MS4A4E	4.68708	1.83712e-09	8.90943e-08	pseudobulk	edgeR	LRT
Basophil	MSH3	1.56896	0.0032865	0.0265016	pseudobulk	edgeR	LRT
Basophil	MSI2	1.69533	4.48423e-05	0.000742466	pseudobulk	edgeR	LRT
Basophil	MSL3	-3.86591	0.000365376	0.0044615	pseudobulk	edgeR	LRT
Basophil	MT1E	5.85552	5.8252e-05	0.000935642	pseudobulk	edgeR	LRT
Basophil	MT2A	1.36044	0.00551981	0.0395731	pseudobulk	edgeR	LRT
Basophil	MTBP	2.45772	0.000317251	0.0039825	pseudobulk	edgeR	LRT
Basophil	MTCL1	5.61536	3.87841e-24	2.01062e-21	pseudobulk	edgeR	LRT
Basophil	MTG1	2.3655	0.00120666	0.0119113	pseudobulk	edgeR	LRT
Basophil	MTHFD1L	3.18024	2.75806e-07	7.83831e-06	pseudobulk	edgeR	LRT
Basophil	MTIF3	-4.26382	0.000176463	0.00244284	pseudobulk	edgeR	LRT
Basophil	MTMR1	3.40168	8.66489e-08	2.73672e-06	pseudobulk	edgeR	LRT
Basophil	MTMR10	2.75865	6.25795e-07	1.66517e-05	pseudobulk	edgeR	LRT
Basophil	MTMR3	2.83787	5.22558e-09	2.25637e-07	pseudobulk	edgeR	LRT
Basophil	MTMR6	1.94416	0.000102492	0.00154045	pseudobulk	edgeR	LRT
Basophil	MTMR8	3.34628	0.00592791	0.041762	pseudobulk	edgeR	LRT
Basophil	MTREX	2.438	2.30459e-07	6.7016e-06	pseudobulk	edgeR	LRT
Basophil	MTRNR2L1	-9.40186	1.01484e-10	6.84173e-09	pseudobulk	edgeR	LRT
Basophil	MTRNR2L10	-9.72059	3.16529e-12	2.83255e-10	pseudobulk	edgeR	LRT
Basophil	MTRNR2L12	-1.71968	0.00248016	0.0215779	pseudobulk	edgeR	LRT
Basophil	MTRNR2L8	-5.71875	8.85494e-12	7.31457e-10	pseudobulk	edgeR	LRT
Basophil	MTSS1	3.43949	0.000215158	0.00286002	pseudobulk	edgeR	LRT
Basophil	MTX2	-3.26716	0.00392082	0.030353	pseudobulk	edgeR	LRT
Basophil	MVB12B	2.57444	0.000496286	0.00576597	pseudobulk	edgeR	LRT
Basophil	MXRA7	3.77224	0.00604837	0.0422771	pseudobulk	edgeR	LRT
Basophil	MYO10	4.24419	0.00093717	0.00967015	pseudobulk	edgeR	LRT
Basophil	MYO15B	2.00383	0.000184099	0.00252762	pseudobulk	edgeR	LRT
Basophil	MYO5A	2.2245	0.00238993	0.0209018	pseudobulk	edgeR	LRT
Basophil	MYO9B	2.24012	1.74877e-07	5.19585e-06	pseudobulk	edgeR	LRT
Basophil	MZB1	-2.47695	0.0016622	0.0155702	pseudobulk	edgeR	LRT
Basophil	N4BP3	4.97271	1.92947e-05	0.000358562	pseudobulk	edgeR	LRT
Basophil	NAA16	2.08937	2.5837e-05	0.000455907	pseudobulk	edgeR	LRT
Basophil	NAA35	1.76154	0.000809894	0.00856858	pseudobulk	edgeR	LRT
Basophil	NAA50	1.54483	0.00118259	0.0117431	pseudobulk	edgeR	LRT
Basophil	NAALADL2	4.75147	8.29607e-05	0.00128713	pseudobulk	edgeR	LRT
Basophil	NAGA	-5.83917	0.00383557	0.0298468	pseudobulk	edgeR	LRT
Basophil	NAP1L3	-5.87688	0.0030843	0.0252048	pseudobulk	edgeR	LRT
Basophil	NAPG	1.44601	0.00601088	0.0422081	pseudobulk	edgeR	LRT
Basophil	NASP	-1.66329	0.00177929	0.0164311	pseudobulk	edgeR	LRT
Basophil	NBAS	3.51668	6.09058e-17	1.18917e-14	pseudobulk	edgeR	LRT
Basophil	NBPF12	3.346	0.000156721	0.00221235	pseudobulk	edgeR	LRT
Basophil	NCAPD2	-2.50624	0.0030238	0.0247872	pseudobulk	edgeR	LRT
Basophil	NCAPG2	1.68855	0.00227591	0.0200916	pseudobulk	edgeR	LRT
Basophil	NCBP2	-2.23519	0.000929881	0.00960813	pseudobulk	edgeR	LRT
Basophil	NCOA1	3.43548	7.59441e-15	1.01941e-12	pseudobulk	edgeR	LRT
Basophil	NCOA2	2.69245	5.23796e-09	2.25637e-07	pseudobulk	edgeR	LRT
Basophil	NCOA3	2.59679	1.77621e-06	4.32406e-05	pseudobulk	edgeR	LRT
Basophil	NCOA5	2.16295	0.00364368	0.0287102	pseudobulk	edgeR	LRT
Basophil	NCOA6	1.96986	0.000398607	0.00479029	pseudobulk	edgeR	LRT
Basophil	NCOR1	1.40156	0.00109993	0.0110833	pseudobulk	edgeR	LRT
Basophil	NCOR2	2.54584	7.77582e-07	2.02603e-05	pseudobulk	edgeR	LRT
Basophil	NCS1	4.88022	0.00254832	0.0216449	pseudobulk	edgeR	LRT
Basophil	NDEL1	1.69119	0.00349006	0.0278058	pseudobulk	edgeR	LRT
Basophil	NDFIP1	1.53209	0.0025274	0.0216449	pseudobulk	edgeR	LRT
Basophil	NDFIP2	1.76852	0.00316475	0.0257322	pseudobulk	edgeR	LRT
Basophil	NDST2	3.46732	0.000328342	0.00408972	pseudobulk	edgeR	LRT
Basophil	NDUFA13	2.02032	8.73986e-05	0.00134351	pseudobulk	edgeR	LRT
Basophil	NDUFA7	2.79083	0.000433658	0.00511342	pseudobulk	edgeR	LRT
Basophil	NDUFA8	-3.98066	0.000128431	0.00187459	pseudobulk	edgeR	LRT
Basophil	NDUFAF3	-4.13237	1.26142e-06	3.13458e-05	pseudobulk	edgeR	LRT
Basophil	NDUFAF5	2.57236	0.00080343	0.00851217	pseudobulk	edgeR	LRT
Basophil	NDUFAF8	-2.70261	7.67302e-05	0.00119788	pseudobulk	edgeR	LRT
Basophil	NDUFB2	-1.725	0.00479434	0.0356117	pseudobulk	edgeR	LRT
Basophil	NDUFB3	-3.89621	1.2525e-06	3.12274e-05	pseudobulk	edgeR	LRT
Basophil	NDUFB5	-2.07356	0.00141655	0.0136166	pseudobulk	edgeR	LRT
Basophil	NDUFB6	-1.9049	0.00233431	0.0205108	pseudobulk	edgeR	LRT
Basophil	NEAT1	1.23469	0.00734951	0.0488041	pseudobulk	edgeR	LRT
Basophil	NECTIN1	-5.95222	0.00269674	0.0225869	pseudobulk	edgeR	LRT
Basophil	NECTIN2	1.98283	0.0071503	0.0477131	pseudobulk	edgeR	LRT
Basophil	NEDD4	1.91278	0.00123315	0.0121171	pseudobulk	edgeR	LRT
Basophil	NEDD8	-2.33394	4.85101e-05	0.000799671	pseudobulk	edgeR	LRT
Basophil	NEDD9	4.22257	1.2563e-15	1.9045e-13	pseudobulk	edgeR	LRT
Basophil	NEK7	3.32089	2.75043e-11	2.08838e-09	pseudobulk	edgeR	LRT
Basophil	NEU4	3.94972	7.40572e-05	0.00115856	pseudobulk	edgeR	LRT
Basophil	NF1	3.51496	3.18109e-13	3.39181e-11	pseudobulk	edgeR	LRT
Basophil	NFAT5	2.8946	4.2733e-11	3.07391e-09	pseudobulk	edgeR	LRT
Basophil	NFATC1	1.96915	0.000348305	0.00429215	pseudobulk	edgeR	LRT
Basophil	NFATC2	2.38645	2.77857e-05	0.000486298	pseudobulk	edgeR	LRT
Basophil	NFATC3	1.44926	0.00306372	0.0250872	pseudobulk	edgeR	LRT
Basophil	NFE2	-3.37457	0.000217202	0.00288465	pseudobulk	edgeR	LRT
Basophil	NFE2L1	-3.37867	0.0021774	0.0194158	pseudobulk	edgeR	LRT
Basophil	NFE2L2	2.10129	0.000236412	0.00309063	pseudobulk	edgeR	LRT
Basophil	NFKB1	2.47647	1.97598e-07	5.80214e-06	pseudobulk	edgeR	LRT
Basophil	NFKB2	2.10226	0.00317416	0.0257809	pseudobulk	edgeR	LRT
Basophil	NFXL1	2.41826	2.47967e-05	0.000442222	pseudobulk	edgeR	LRT
Basophil	NIFK	-1.86995	0.00233646	0.0205178	pseudobulk	edgeR	LRT
Basophil	NIN	1.51755	0.00126948	0.0124012	pseudobulk	edgeR	LRT
Basophil	NIPA1	2.2003	0.00231541	0.0203805	pseudobulk	edgeR	LRT
Basophil	NIPBL	1.55177	0.000275418	0.00352694	pseudobulk	edgeR	LRT
Basophil	NIPSNAP1	-2.54466	0.00199396	0.0180259	pseudobulk	edgeR	LRT
Basophil	NKAIN2	4.45859	0.000354887	0.0043554	pseudobulk	edgeR	LRT
Basophil	NLGN3	6.07435	1.95836e-05	0.000360366	pseudobulk	edgeR	LRT
Basophil	NLK	2.45353	6.04739e-08	1.99816e-06	pseudobulk	edgeR	LRT
Basophil	NLRP1	3.65397	2.59314e-08	9.39404e-07	pseudobulk	edgeR	LRT
Basophil	NME1	-3.21712	2.89179e-06	6.56724e-05	pseudobulk	edgeR	LRT
Basophil	NME2	7.4789	7.09618e-43	3.55613e-39	pseudobulk	edgeR	LRT
Basophil	NME4	-2.25102	0.000242982	0.00316551	pseudobulk	edgeR	LRT
Basophil	NMI	-1.71849	0.00737958	0.0488958	pseudobulk	edgeR	LRT
Basophil	NOCT	3.07148	2.1774e-06	5.19469e-05	pseudobulk	edgeR	LRT
Basophil	NOL4L	1.89289	0.000272953	0.00350135	pseudobulk	edgeR	LRT
Basophil	NOLC1	-1.91256	0.00264879	0.0223342	pseudobulk	edgeR	LRT
Basophil	NOMO2	3.82247	0.000783659	0.00832029	pseudobulk	edgeR	LRT
Basophil	NOP56	-3.98552	1.07009e-07	3.31705e-06	pseudobulk	edgeR	LRT
Basophil	NPC1	3.74757	1.54697e-08	5.87304e-07	pseudobulk	edgeR	LRT
Basophil	NPEPPS	1.34057	0.00374915	0.0293719	pseudobulk	edgeR	LRT
Basophil	NPIPB11	5.28296	0.000655316	0.00719126	pseudobulk	edgeR	LRT
Basophil	NPLOC4	1.77945	0.00189907	0.017334	pseudobulk	edgeR	LRT
Basophil	NPM3	-2.28383	0.00331245	0.0266197	pseudobulk	edgeR	LRT
Basophil	NPR3	-3.3452	0.00382483	0.029794	pseudobulk	edgeR	LRT
Basophil	NPTN	2.27468	6.89101e-05	0.00108709	pseudobulk	edgeR	LRT
Basophil	NPW	-2.76019	6.19914e-05	0.000985178	pseudobulk	edgeR	LRT
Basophil	NR2C1	1.5235	0.00406906	0.0311342	pseudobulk	edgeR	LRT
Basophil	NR2C2	1.92335	0.00039184	0.00472787	pseudobulk	edgeR	LRT
Basophil	NR3C1	3.08825	2.30858e-11	1.77985e-09	pseudobulk	edgeR	LRT
Basophil	NR4A3	3.35653	1.30253e-08	5.0211e-07	pseudobulk	edgeR	LRT
Basophil	NRF1	3.01526	1.06591e-07	3.31092e-06	pseudobulk	edgeR	LRT
Basophil	NRIP1	1.62886	0.000255272	0.00329704	pseudobulk	edgeR	LRT
Basophil	NSD2	1.36623	0.00340796	0.0272383	pseudobulk	edgeR	LRT
Basophil	NSMAF	2.78186	1.80416e-09	8.7779e-08	pseudobulk	edgeR	LRT
Basophil	NSMCE2	2.25574	2.37608e-06	5.52973e-05	pseudobulk	edgeR	LRT
Basophil	NSUN3	2.11037	0.000534681	0.00614556	pseudobulk	edgeR	LRT
Basophil	NSUN5	-2.75842	0.00353736	0.0281231	pseudobulk	edgeR	LRT
Basophil	NT5C2	3.57001	1.89763e-15	2.79695e-13	pseudobulk	edgeR	LRT
Basophil	NTNG2	-5.83583	0.00565663	0.0403424	pseudobulk	edgeR	LRT
Basophil	NTPCR	-1.90741	0.00567729	0.0404705	pseudobulk	edgeR	LRT
Basophil	NUDC	-1.77312	0.00324703	0.0262579	pseudobulk	edgeR	LRT
Basophil	NUDCD2	-2.6564	0.000412453	0.00490572	pseudobulk	edgeR	LRT
Basophil	NUDT1	-1.9631	0.00117318	0.0116651	pseudobulk	edgeR	LRT
Basophil	NUMB	1.99732	2.82342e-05	0.000493	pseudobulk	edgeR	LRT
Basophil	NUP205	1.80321	0.00754397	0.0497657	pseudobulk	edgeR	LRT
Basophil	NUP214	2.07125	1.03466e-05	0.000207956	pseudobulk	edgeR	LRT
Basophil	NUP37	-2.62917	0.00534929	0.0387199	pseudobulk	edgeR	LRT
Basophil	NUP54	1.62593	0.000842072	0.0088221	pseudobulk	edgeR	LRT
Basophil	NUP62	-3.08028	0.000870908	0.00909252	pseudobulk	edgeR	LRT
Basophil	NUP98	2.25326	9.07883e-07	2.30559e-05	pseudobulk	edgeR	LRT
Basophil	NUTM2A-AS1	3.52596	4.87838e-13	4.98923e-11	pseudobulk	edgeR	LRT
Basophil	NUTM2B-AS1	1.51303	0.000826079	0.00869089	pseudobulk	edgeR	LRT
Basophil	OAZ1	-1.56569	0.00234074	0.0205341	pseudobulk	edgeR	LRT
Basophil	ODC1	-2.11195	0.00165926	0.0155616	pseudobulk	edgeR	LRT
Basophil	OLR1	5.59746	0.0001868	0.00252777	pseudobulk	edgeR	LRT
Basophil	OMD	4.08636	0.00192302	0.0174687	pseudobulk	edgeR	LRT
Basophil	OPA1	2.50515	7.00421e-08	2.2659e-06	pseudobulk	edgeR	LRT
Basophil	OPA1-AS1	6.26431	6.92829e-06	0.000145069	pseudobulk	edgeR	LRT
Basophil	OPN3	-6.50274	0.000705433	0.00766292	pseudobulk	edgeR	LRT
Basophil	ORC2	1.41406	0.00607285	0.0423662	pseudobulk	edgeR	LRT
Basophil	OSBP	1.30947	0.00600509	0.0421871	pseudobulk	edgeR	LRT
Basophil	OSBPL11	2.06573	0.00578237	0.0410444	pseudobulk	edgeR	LRT
Basophil	OSBPL2	1.77009	0.00420586	0.0319833	pseudobulk	edgeR	LRT
Basophil	OSBPL5	1.9089	0.00710694	0.0475292	pseudobulk	edgeR	LRT
Basophil	OSBPL6	6.48745	1.76359e-16	3.08301e-14	pseudobulk	edgeR	LRT
Basophil	OSBPL8	2.19612	8.33385e-08	2.64886e-06	pseudobulk	edgeR	LRT
Basophil	OSBPL9	2.6507	1.94315e-09	9.33335e-08	pseudobulk	edgeR	LRT
Basophil	OXR1	1.81573	0.000105617	0.00157744	pseudobulk	edgeR	LRT
Basophil	OXSR1	2.26858	1.46698e-05	0.000283877	pseudobulk	edgeR	LRT
Basophil	P2RY14	3.09728	0.00627128	0.0433451	pseudobulk	edgeR	LRT
Basophil	P2RY8	2.91128	2.31485e-10	1.42227e-08	pseudobulk	edgeR	LRT
Basophil	P4HA2	4.91837	3.04789e-05	0.000527296	pseudobulk	edgeR	LRT
Basophil	PA2G4	-1.56058	0.00285861	0.0237046	pseudobulk	edgeR	LRT
Basophil	PAAF1	-6.1168	0.00297096	0.0244474	pseudobulk	edgeR	LRT
Basophil	PACS1	3.15209	2.5555e-10	1.53065e-08	pseudobulk	edgeR	LRT
Basophil	PACSIN2	2.61779	7.00839e-08	2.2659e-06	pseudobulk	edgeR	LRT
Basophil	PADI2	4.82595	4.76767e-05	0.000786796	pseudobulk	edgeR	LRT
Basophil	PAFAH1B1	2.45727	3.78835e-09	1.70521e-07	pseudobulk	edgeR	LRT
Basophil	PAG1	3.27106	4.29189e-15	6.03031e-13	pseudobulk	edgeR	LRT
Basophil	PAGR1	3.65088	0.00251508	0.0216449	pseudobulk	edgeR	LRT
Basophil	PAK1IP1	-3.03957	0.00132264	0.0128536	pseudobulk	edgeR	LRT
Basophil	PAM	2.70837	0.00603826	0.0422771	pseudobulk	edgeR	LRT
Basophil	PAM16	4.70239	2.79461e-06	6.38513e-05	pseudobulk	edgeR	LRT
Basophil	PAN3	4.11042	5.10665e-22	1.87252e-19	pseudobulk	edgeR	LRT
Basophil	PARD3B	5.28296	0.000655316	0.00719126	pseudobulk	edgeR	LRT
Basophil	PARK7	-1.54256	0.00505315	0.0371305	pseudobulk	edgeR	LRT
Basophil	PARP1	-1.90224	0.000813194	0.00858536	pseudobulk	edgeR	LRT
Basophil	PARP8	2.07431	0.000179081	0.00246548	pseudobulk	edgeR	LRT
Basophil	PBRM1	1.30258	0.00588193	0.0415825	pseudobulk	edgeR	LRT
Basophil	PBX1	2.99441	3.6727e-11	2.69343e-09	pseudobulk	edgeR	LRT
Basophil	PBX3	2.84848	3.71251e-09	1.67609e-07	pseudobulk	edgeR	LRT
Basophil	PBXIP1	-1.85573	0.0048984	0.0362414	pseudobulk	edgeR	LRT
Basophil	PCBD2	2.57819	0.000101662	0.00153145	pseudobulk	edgeR	LRT
Basophil	PCBP3	3.11869	0.000608717	0.00688597	pseudobulk	edgeR	LRT
Basophil	PCCA	1.84074	0.00345809	0.0275657	pseudobulk	edgeR	LRT
Basophil	PCDH9	-3.65732	0.00120321	0.011885	pseudobulk	edgeR	LRT
Basophil	PCED1B	5.28296	0.000655316	0.00719126	pseudobulk	edgeR	LRT
Basophil	PCGF5	1.9761	3.72158e-05	0.000630071	pseudobulk	edgeR	LRT
Basophil	PCMTD1	1.47525	0.00396056	0.030582	pseudobulk	edgeR	LRT
Basophil	PCNA	-2.66779	9.7649e-05	0.00148438	pseudobulk	edgeR	LRT
Basophil	PCNX1	2.71591	1.15564e-08	4.48938e-07	pseudobulk	edgeR	LRT
Basophil	PCSK5	2.41268	9.63065e-05	0.00146694	pseudobulk	edgeR	LRT
Basophil	PDCD4	1.40533	0.00112044	0.0112447	pseudobulk	edgeR	LRT
Basophil	PDCD5	-2.44305	0.000286197	0.0036371	pseudobulk	edgeR	LRT
Basophil	PDE2A	6.26431	6.92829e-06	0.000145069	pseudobulk	edgeR	LRT
Basophil	PDE3B	2.5095	0.000741729	0.00798793	pseudobulk	edgeR	LRT
Basophil	PDE4A	4.93999	5.76426e-07	1.54199e-05	pseudobulk	edgeR	LRT
Basophil	PDE4D	3.11591	9.7376e-10	5.08316e-08	pseudobulk	edgeR	LRT
Basophil	PDE8A	3.88983	2.83744e-05	0.0004943	pseudobulk	edgeR	LRT
Basophil	PDHA1	-2.51405	0.000500917	0.00581079	pseudobulk	edgeR	LRT
Basophil	PDK3	2.47746	0.000141069	0.0020295	pseudobulk	edgeR	LRT
Basophil	PDK4	5.28296	0.000655316	0.00719126	pseudobulk	edgeR	LRT
Basophil	PDLIM5	1.39511	0.00645192	0.0441073	pseudobulk	edgeR	LRT
Basophil	PDS5A	1.50024	0.000613741	0.00693758	pseudobulk	edgeR	LRT
Basophil	PDS5B	1.30023	0.00484755	0.0359359	pseudobulk	edgeR	LRT
Basophil	PDXK	1.81339	0.000762695	0.00817437	pseudobulk	edgeR	LRT
Basophil	PDXP	4.88022	0.00254832	0.0216449	pseudobulk	edgeR	LRT
Basophil	PDZD2	4.53945	2.78178e-08	1.00291e-06	pseudobulk	edgeR	LRT
Basophil	PEAK1	3.09232	0.000119983	0.00176846	pseudobulk	edgeR	LRT
Basophil	PEAK3	5.44033	6.73049e-07	1.7752e-05	pseudobulk	edgeR	LRT
Basophil	PEBP1	-1.77574	0.000811818	0.00858138	pseudobulk	edgeR	LRT
Basophil	PELI1	3.15381	1.24065e-08	4.80721e-07	pseudobulk	edgeR	LRT
Basophil	PELI2	2.85495	2.48992e-09	1.17715e-07	pseudobulk	edgeR	LRT
Basophil	PER1	1.65167	0.00447922	0.0336199	pseudobulk	edgeR	LRT
Basophil	PEX13	1.70655	0.00692629	0.0465489	pseudobulk	edgeR	LRT
Basophil	PEX14	3.58626	6.70548e-09	2.80028e-07	pseudobulk	edgeR	LRT
Basophil	PFDN6	-2.17849	0.00511337	0.0374495	pseudobulk	edgeR	LRT
Basophil	PFKFB3	5.16811	6.64586e-16	1.07434e-13	pseudobulk	edgeR	LRT
Basophil	PGS1	1.5518	0.0054088	0.0390192	pseudobulk	edgeR	LRT
Basophil	PHACTR2	2.0075	3.11099e-05	0.000535746	pseudobulk	edgeR	LRT
Basophil	PHACTR4	1.84608	4.28701e-05	0.000712953	pseudobulk	edgeR	LRT
Basophil	PHC3	1.4497	0.0044436	0.0333859	pseudobulk	edgeR	LRT
Basophil	PHF21A	1.99373	5.11916e-05	0.000841108	pseudobulk	edgeR	LRT
Basophil	PHF8	2.29513	0.00029688	0.00376331	pseudobulk	edgeR	LRT
Basophil	PHIP	1.44784	0.000685136	0.00747485	pseudobulk	edgeR	LRT
Basophil	PHKB	1.60757	0.000976178	0.0100108	pseudobulk	edgeR	LRT
Basophil	PHLPP1	3.56687	4.24228e-12	3.70805e-10	pseudobulk	edgeR	LRT
Basophil	PHLPP2	3.05214	0.00154041	0.0146573	pseudobulk	edgeR	LRT
Basophil	PHTF1	2.24954	3.86077e-05	0.000648523	pseudobulk	edgeR	LRT
Basophil	PHTF2	2.89844	9.272e-09	3.72715e-07	pseudobulk	edgeR	LRT
Basophil	PI4KA	3.78937	6.04835e-13	5.90461e-11	pseudobulk	edgeR	LRT
Basophil	PIAS1	2.482	1.98082e-08	7.44492e-07	pseudobulk	edgeR	LRT
Basophil	PICALM	3.98294	1.89991e-21	6.34738e-19	pseudobulk	edgeR	LRT
Basophil	PIK3C2A	2.44523	1.72215e-07	5.1269e-06	pseudobulk	edgeR	LRT
Basophil	PIK3CA	2.51555	1.22211e-07	3.75729e-06	pseudobulk	edgeR	LRT
Basophil	PIK3CB	3.54123	9.83932e-15	1.30907e-12	pseudobulk	edgeR	LRT
Basophil	PIK3CD	1.96936	0.00442705	0.0333114	pseudobulk	edgeR	LRT
Basophil	PIK3CG	2.35842	0.000151731	0.00215607	pseudobulk	edgeR	LRT
Basophil	PIK3R4	2.0464	0.00193238	0.0175419	pseudobulk	edgeR	LRT
Basophil	PIK3R5	6.63134	3.62924e-13	3.81553e-11	pseudobulk	edgeR	LRT
Basophil	PIKFYVE	2.01669	7.23563e-06	0.000150457	pseudobulk	edgeR	LRT
Basophil	PILRA	2.28347	0.00189372	0.0172966	pseudobulk	edgeR	LRT
Basophil	PILRB	1.87881	0.000962472	0.00989726	pseudobulk	edgeR	LRT
Basophil	PIM3	1.71161	0.000838804	0.00879399	pseudobulk	edgeR	LRT
Basophil	PIP4K2A	1.78848	0.000109888	0.0016357	pseudobulk	edgeR	LRT
Basophil	PIP5K1A	2.51832	2.79077e-05	0.000487866	pseudobulk	edgeR	LRT
Basophil	PIP5K1B	3.34484	1.42597e-10	9.12255e-09	pseudobulk	edgeR	LRT
Basophil	PIP5K1C	2.64285	0.00016975	0.0023608	pseudobulk	edgeR	LRT
Basophil	PITPNA	2.67796	2.03041e-07	5.95033e-06	pseudobulk	edgeR	LRT
Basophil	PJA2	1.46863	0.00174174	0.0161838	pseudobulk	edgeR	LRT
Basophil	PKD2	3.45658	3.6171e-17	7.15519e-15	pseudobulk	edgeR	LRT
Basophil	PKIA-AS1	4.88022	0.00254832	0.0216449	pseudobulk	edgeR	LRT
Basophil	PKIG	1.78083	0.00119464	0.0118393	pseudobulk	edgeR	LRT
Basophil	PKN2	1.46067	0.000848922	0.00887531	pseudobulk	edgeR	LRT
Basophil	PLA2G4A	1.94111	0.00180125	0.0166237	pseudobulk	edgeR	LRT
Basophil	PLAC8	-6.21241	1.65412e-10	1.04487e-08	pseudobulk	edgeR	LRT
Basophil	PLAGL1	1.44346	0.0038275	0.0297994	pseudobulk	edgeR	LRT
Basophil	PLAUR	1.78995	0.00323328	0.026162	pseudobulk	edgeR	LRT
Basophil	PLB1	4.64643	1.51026e-07	4.53199e-06	pseudobulk	edgeR	LRT
Basophil	PLCB1	2.34789	1.85806e-06	4.49825e-05	pseudobulk	edgeR	LRT
Basophil	PLCG2	3.21133	1.55713e-09	7.85567e-08	pseudobulk	edgeR	LRT
Basophil	PLCL2	4.11276	2.25007e-16	3.84404e-14	pseudobulk	edgeR	LRT
Basophil	PLCXD1	-3.00616	0.00109243	0.01103	pseudobulk	edgeR	LRT
Basophil	PLEKHA2	3.0852	1.41204e-10	9.07205e-09	pseudobulk	edgeR	LRT
Basophil	PLEKHA5	2.5699	2.6021e-07	7.43725e-06	pseudobulk	edgeR	LRT
Basophil	PLEKHA7	3.28344	0.00103479	0.0105012	pseudobulk	edgeR	LRT
Basophil	PLEKHH2	4.34409	0.000652039	0.00719126	pseudobulk	edgeR	LRT
Basophil	PLEKHM1	2.0833	0.00113927	0.0114017	pseudobulk	edgeR	LRT
Basophil	PLEKHM2	1.57913	0.00684459	0.0461235	pseudobulk	edgeR	LRT
Basophil	PLEKHM3	3.45252	2.18029e-06	5.19469e-05	pseudobulk	edgeR	LRT
Basophil	PLPBP	-2.90437	0.00216034	0.019298	pseudobulk	edgeR	LRT
Basophil	PLPP1	4.88022	0.00254832	0.0216449	pseudobulk	edgeR	LRT
Basophil	PLPPR3	3.58368	0.000280215	0.00357619	pseudobulk	edgeR	LRT
Basophil	PLXDC2	5.08969	5.46435e-28	5.47674e-25	pseudobulk	edgeR	LRT
Basophil	PM20D2	-3.16294	0.00155141	0.0147433	pseudobulk	edgeR	LRT
Basophil	PMEPA1	7.50133	1.30215e-10	8.51154e-09	pseudobulk	edgeR	LRT
Basophil	PMS1	-3.15354	0.00637528	0.0437453	pseudobulk	edgeR	LRT
Basophil	PMVK	-2.4823	0.00318075	0.0258204	pseudobulk	edgeR	LRT
Basophil	PNPLA6	-5.99206	0.00225338	0.0199631	pseudobulk	edgeR	LRT
Basophil	POC1B	2.18842	0.00214408	0.019187	pseudobulk	edgeR	LRT
Basophil	POLA1	1.83514	0.001805	0.0166277	pseudobulk	edgeR	LRT
Basophil	POLD2	-2.44051	0.000503951	0.00583698	pseudobulk	edgeR	LRT
Basophil	POLD4	3.08334	0.000176504	0.00244284	pseudobulk	edgeR	LRT
Basophil	POLE4	-2.32454	0.00113989	0.0114017	pseudobulk	edgeR	LRT
Basophil	POLK	1.47791	0.00363382	0.0287078	pseudobulk	edgeR	LRT
Basophil	POLQ	2.18223	8.55535e-05	0.0013219	pseudobulk	edgeR	LRT
Basophil	POLR2F	-1.94756	0.00377338	0.0294849	pseudobulk	edgeR	LRT
Basophil	POLR2J3	5.17354	4.85715e-10	2.72472e-08	pseudobulk	edgeR	LRT
Basophil	POLR2L	-2.61441	3.22399e-05	0.000553937	pseudobulk	edgeR	LRT
Basophil	POLR3B	2.82344	2.77072e-06	6.34018e-05	pseudobulk	edgeR	LRT
Basophil	POLR3C	1.66721	0.00746817	0.049374	pseudobulk	edgeR	LRT
Basophil	POM121	1.41982	0.00485489	0.0359726	pseudobulk	edgeR	LRT
Basophil	POP5	-4.03632	8.76709e-05	0.00134632	pseudobulk	edgeR	LRT
Basophil	POR	2.47237	0.000392312	0.00472977	pseudobulk	edgeR	LRT
Basophil	POU2F1	1.3012	0.00560124	0.0400233	pseudobulk	edgeR	LRT
Basophil	POU2F2	-3.36779	0.000297811	0.00377194	pseudobulk	edgeR	LRT
Basophil	PPARD	6.03886	3.88985e-23	1.58054e-20	pseudobulk	edgeR	LRT
Basophil	PPCDC	1.81198	0.0041349	0.0315394	pseudobulk	edgeR	LRT
Basophil	PPIA	-1.41341	0.00544269	0.0392104	pseudobulk	edgeR	LRT
Basophil	PPIL1	-5.6623	0.00744991	0.0492749	pseudobulk	edgeR	LRT
Basophil	PPM1A	1.8216	8.25644e-05	0.00128496	pseudobulk	edgeR	LRT
Basophil	PPM1B	2.26274	8.76613e-07	2.23752e-05	pseudobulk	edgeR	LRT
Basophil	PPM1D	1.7663	0.00307129	0.0251218	pseudobulk	edgeR	LRT
Basophil	PPM1H	2.27718	6.79105e-06	0.000143394	pseudobulk	edgeR	LRT
Basophil	PPM1K	-2.91803	0.00688452	0.0463472	pseudobulk	edgeR	LRT
Basophil	PPME1	1.68342	0.00544314	0.0392104	pseudobulk	edgeR	LRT
Basophil	PPP1R12A	1.40125	0.00114523	0.0114249	pseudobulk	edgeR	LRT
Basophil	PPP1R12B	1.73713	0.00118539	0.0117631	pseudobulk	edgeR	LRT
Basophil	PPP1R16B	5.93353	2.28312e-20	6.47629e-18	pseudobulk	edgeR	LRT
Basophil	PPP1R9A	2.13098	0.00350497	0.0278951	pseudobulk	edgeR	LRT
Basophil	PPP2R2A	2.15067	1.49453e-06	3.67738e-05	pseudobulk	edgeR	LRT
Basophil	PPP2R5E	1.34172	0.00435989	0.0329214	pseudobulk	edgeR	LRT
Basophil	PPP3CA	1.47722	0.00152072	0.0144974	pseudobulk	edgeR	LRT
Basophil	PPP3CC	2.90144	2.72814e-06	6.25227e-05	pseudobulk	edgeR	LRT
Basophil	PPP3R1	3.33605	1.13659e-15	1.74363e-13	pseudobulk	edgeR	LRT
Basophil	PPP4R1	1.87531	0.000490629	0.00570907	pseudobulk	edgeR	LRT
Basophil	PPP6R2	2.89585	9.71308e-08	3.04222e-06	pseudobulk	edgeR	LRT
Basophil	PPP6R3	2.83166	1.36651e-10	8.8172e-09	pseudobulk	edgeR	LRT
Basophil	PPWD1	1.6095	0.00438048	0.0330603	pseudobulk	edgeR	LRT
Basophil	PRC1	2.80412	7.74709e-07	2.02204e-05	pseudobulk	edgeR	LRT
Basophil	PRDM2	1.54614	0.00166328	0.0155702	pseudobulk	edgeR	LRT
Basophil	PRDX1	-2.66656	9.49236e-06	0.000192089	pseudobulk	edgeR	LRT
Basophil	PRDX2	-1.86151	0.000795885	0.00843818	pseudobulk	edgeR	LRT
Basophil	PRDX3	-2.18415	0.000789002	0.00837111	pseudobulk	edgeR	LRT
Basophil	PRDX4	-1.80173	0.00709927	0.0474991	pseudobulk	edgeR	LRT
Basophil	PRDX5	-1.63612	0.00518584	0.0378099	pseudobulk	edgeR	LRT
Basophil	PRG2	6.71644	7.55081e-42	2.83797e-38	pseudobulk	edgeR	LRT
Basophil	PRKAG2	2.52945	3.208e-06	7.17695e-05	pseudobulk	edgeR	LRT
Basophil	PRKCA	4.66248	3.43022e-14	4.09285e-12	pseudobulk	edgeR	LRT
Basophil	PRKCB	1.66381	0.000159074	0.00223297	pseudobulk	edgeR	LRT
Basophil	PRKCE	3.8487	3.74868e-11	2.73581e-09	pseudobulk	edgeR	LRT
Basophil	PRKCI	2.2266	6.74136e-06	0.000142746	pseudobulk	edgeR	LRT
Basophil	PRKCQ	2.854	4.58319e-07	1.24151e-05	pseudobulk	edgeR	LRT
Basophil	PRKD3	2.83786	3.16021e-09	1.44849e-07	pseudobulk	edgeR	LRT
Basophil	PRKG2	1.80129	0.00222991	0.0197901	pseudobulk	edgeR	LRT
Basophil	PRKN	4.88022	0.00254832	0.0216449	pseudobulk	edgeR	LRT
Basophil	PRKRIP1	1.90663	0.000254328	0.00328767	pseudobulk	edgeR	LRT
Basophil	PRKX	1.62099	0.000763391	0.00817437	pseudobulk	edgeR	LRT
Basophil	PRR13	-1.72206	0.00212684	0.0190895	pseudobulk	edgeR	LRT
Basophil	PRR5	3.84041	8.39588e-09	3.42999e-07	pseudobulk	edgeR	LRT
Basophil	PRRC2B	1.44456	0.00176288	0.0163297	pseudobulk	edgeR	LRT
Basophil	PRSS3	5.28296	0.000655316	0.00719126	pseudobulk	edgeR	LRT
Basophil	PRSS57	-1.51752	0.00323257	0.026162	pseudobulk	edgeR	LRT
Basophil	PSEN1	2.61942	2.60877e-07	7.44217e-06	pseudobulk	edgeR	LRT
Basophil	PSMA2	1.72887	0.000224109	0.00296589	pseudobulk	edgeR	LRT
Basophil	PSMA4	-1.69002	0.00401991	0.0309132	pseudobulk	edgeR	LRT
Basophil	PSMA6	2.16751	4.15097e-05	0.000692626	pseudobulk	edgeR	LRT
Basophil	PSMB10	2.26193	0.00122114	0.0120226	pseudobulk	edgeR	LRT
Basophil	PSMB5	-2.12489	0.00135924	0.0131753	pseudobulk	edgeR	LRT
Basophil	PSMB9	-2.45874	0.000223595	0.00296204	pseudobulk	edgeR	LRT
Basophil	PSMD12	1.41944	0.00197837	0.0179066	pseudobulk	edgeR	LRT
Basophil	PSMD5	3.02723	5.07996e-09	2.20729e-07	pseudobulk	edgeR	LRT
Basophil	PSME2	-1.94244	0.00134848	0.0130794	pseudobulk	edgeR	LRT
Basophil	PSME4	2.68784	1.79337e-10	1.1234e-08	pseudobulk	edgeR	LRT
Basophil	PSPC1	1.44495	0.00410853	0.031386	pseudobulk	edgeR	LRT
Basophil	PSTPIP2	1.30336	0.00351154	0.0279325	pseudobulk	edgeR	LRT
Basophil	PTBP2	4.37692	4.07814e-21	1.30448e-18	pseudobulk	edgeR	LRT
Basophil	PTEN	1.22144	0.0047869	0.0355885	pseudobulk	edgeR	LRT
Basophil	PTH2R	2.90686	0.00237872	0.0208159	pseudobulk	edgeR	LRT
Basophil	PTK2B	2.62685	1.9921e-08	7.46864e-07	pseudobulk	edgeR	LRT
Basophil	PTP4A1	-8.45747	1.60334e-08	6.0717e-07	pseudobulk	edgeR	LRT
Basophil	PTPN1	1.43235	0.00586816	0.0415162	pseudobulk	edgeR	LRT
Basophil	PTPN12	1.97195	0.000225089	0.00297467	pseudobulk	edgeR	LRT
Basophil	PTPN14	4.82087	4.89503e-05	0.000806045	pseudobulk	edgeR	LRT
Basophil	PTPN22	1.84435	0.00239645	0.0209467	pseudobulk	edgeR	LRT
Basophil	PTPN4	1.73999	0.00339801	0.0271732	pseudobulk	edgeR	LRT
Basophil	PTPRA	2.09781	8.34143e-06	0.000171085	pseudobulk	edgeR	LRT
Basophil	PTPRC	2.04775	7.79363e-07	2.02715e-05	pseudobulk	edgeR	LRT
Basophil	PTPRD	4.94128	7.22757e-16	1.14789e-13	pseudobulk	edgeR	LRT
Basophil	PTPRE	1.67743	0.000207189	0.00277618	pseudobulk	edgeR	LRT
Basophil	PTS	2.18809	0.00166478	0.0155746	pseudobulk	edgeR	LRT
Basophil	PUM1	1.53448	0.000644981	0.00719126	pseudobulk	edgeR	LRT
Basophil	PUM2	2.69476	7.64645e-10	4.13514e-08	pseudobulk	edgeR	LRT
Basophil	PUSL1	-5.72148	0.00480662	0.0356853	pseudobulk	edgeR	LRT
Basophil	PXDN	-6.17805	0.0025656	0.0217671	pseudobulk	edgeR	LRT
Basophil	PXK	1.95678	1.89656e-05	0.00035508	pseudobulk	edgeR	LRT
Basophil	PYCR2	-2.2637	0.00316444	0.0257322	pseudobulk	edgeR	LRT
Basophil	QKI	2.47193	2.12381e-08	7.86439e-07	pseudobulk	edgeR	LRT
Basophil	QRICH1	1.62877	0.00123186	0.0121158	pseudobulk	edgeR	LRT
Basophil	QSER1	1.88187	0.00109849	0.0110763	pseudobulk	edgeR	LRT
Basophil	R3HCC1L	2.45894	2.06707e-05	0.000378652	pseudobulk	edgeR	LRT
Basophil	RAB10	1.70402	0.000633481	0.00710728	pseudobulk	edgeR	LRT
Basophil	RAB12	4.06836	4.7438e-09	2.07925e-07	pseudobulk	edgeR	LRT
Basophil	RAB1A	2.59846	1.01521e-07	3.16654e-06	pseudobulk	edgeR	LRT
Basophil	RAB20	2.86296	0.00584163	0.0413869	pseudobulk	edgeR	LRT
Basophil	RAB27A	1.60282	0.00226347	0.0200289	pseudobulk	edgeR	LRT
Basophil	RAB28	2.01466	0.00458557	0.0343153	pseudobulk	edgeR	LRT
Basophil	RAB2A	1.6412	0.00020916	0.0028001	pseudobulk	edgeR	LRT
Basophil	RAB31	5.80877	3.24408e-14	3.90171e-12	pseudobulk	edgeR	LRT
Basophil	RAB3GAP1	1.80749	0.000403564	0.00484213	pseudobulk	edgeR	LRT
Basophil	RAB3GAP2	1.81209	0.000365609	0.0044615	pseudobulk	edgeR	LRT
Basophil	RAB40C	2.11797	0.00680332	0.0459484	pseudobulk	edgeR	LRT
Basophil	RAB43	6.26431	6.92829e-06	0.000145069	pseudobulk	edgeR	LRT
Basophil	RAB6A	1.93951	7.36708e-05	0.00115492	pseudobulk	edgeR	LRT
Basophil	RAB7A	1.42818	0.00237819	0.0208159	pseudobulk	edgeR	LRT
Basophil	RAB8B	2.86663	8.56574e-09	3.4899e-07	pseudobulk	edgeR	LRT
Basophil	RABGAP1	1.9708	0.00219907	0.0195626	pseudobulk	edgeR	LRT
Basophil	RABGAP1L	1.57356	0.00466837	0.0348309	pseudobulk	edgeR	LRT
Basophil	RABGEF1	5.12603	9.94468e-21	2.93153e-18	pseudobulk	edgeR	LRT
Basophil	RAD51	3.96694	0.000388479	0.00469863	pseudobulk	edgeR	LRT
Basophil	RAD51B	4.12245	5.3603e-11	3.74822e-09	pseudobulk	edgeR	LRT
Basophil	RAD51C	-2.52311	0.00284577	0.0236241	pseudobulk	edgeR	LRT
Basophil	RAF1	1.52163	0.00100642	0.0102719	pseudobulk	edgeR	LRT
Basophil	RAI1	2.64683	8.71188e-07	2.22746e-05	pseudobulk	edgeR	LRT
Basophil	RALA	1.69055	0.000408798	0.00488543	pseudobulk	edgeR	LRT
Basophil	RALGAPA1	1.89518	0.00230582	0.0203198	pseudobulk	edgeR	LRT
Basophil	RALGAPA2	2.18718	3.66872e-05	0.000623226	pseudobulk	edgeR	LRT
Basophil	RALGAPB	2.00415	0.00222292	0.0197397	pseudobulk	edgeR	LRT
Basophil	RALGDS	2.82803	1.00627e-06	2.54684e-05	pseudobulk	edgeR	LRT
Basophil	RAN	-1.70606	0.00130117	0.0126695	pseudobulk	edgeR	LRT
Basophil	RANBP1	-2.28381	5.51785e-05	0.000901579	pseudobulk	edgeR	LRT
Basophil	RANBP2	1.80297	9.41314e-05	0.00143818	pseudobulk	edgeR	LRT
Basophil	RANBP9	2.19701	2.40715e-05	0.00043185	pseudobulk	edgeR	LRT
Basophil	RAP1A	2.86155	5.76528e-11	4.01274e-09	pseudobulk	edgeR	LRT
Basophil	RAP1B	2.33467	2.90062e-08	1.03829e-06	pseudobulk	edgeR	LRT
Basophil	RAP1GAP2	2.36503	0.00276021	0.0230155	pseudobulk	edgeR	LRT
Basophil	RAP1GDS1	2.25555	1.13642e-05	0.000226892	pseudobulk	edgeR	LRT
Basophil	RAPGEF1	4.29092	1.12856e-18	2.69313e-16	pseudobulk	edgeR	LRT
Basophil	RAPGEF2	4.32631	2.91038e-19	7.54391e-17	pseudobulk	edgeR	LRT
Basophil	RAPGEF5	3.41844	3.50567e-08	1.22568e-06	pseudobulk	edgeR	LRT
Basophil	RAPGEF6	4.42504	6.62519e-12	5.59568e-10	pseudobulk	edgeR	LRT
Basophil	RARA	2.3422	0.00143428	0.0137607	pseudobulk	edgeR	LRT
Basophil	RARS2	1.99382	0.00110752	0.0111524	pseudobulk	edgeR	LRT
Basophil	RASA2	3.47636	1.72893e-12	1.60449e-10	pseudobulk	edgeR	LRT
Basophil	RASA3	3.54755	3.95557e-08	1.36708e-06	pseudobulk	edgeR	LRT
Basophil	RASAL1	7.42377	3.20433e-10	1.87447e-08	pseudobulk	edgeR	LRT
Basophil	RASGRP3	2.30674	3.21983e-06	7.1927e-05	pseudobulk	edgeR	LRT
Basophil	RASSF3	2.95492	1.71404e-05	0.000326602	pseudobulk	edgeR	LRT
Basophil	RB1CC1	2.3813	2.85491e-08	1.02674e-06	pseudobulk	edgeR	LRT
Basophil	RBFOX2	2.9444	0.000339404	0.00419967	pseudobulk	edgeR	LRT
Basophil	RBM27	2.90766	1.10858e-08	4.35152e-07	pseudobulk	edgeR	LRT
Basophil	RBM33	1.57979	0.000730413	0.00788867	pseudobulk	edgeR	LRT
Basophil	RBM47	4.88022	0.00254832	0.0216449	pseudobulk	edgeR	LRT
Basophil	RBM6	1.27823	0.00753143	0.0497106	pseudobulk	edgeR	LRT
Basophil	RBMS2	3.92518	5.39883e-13	5.37524e-11	pseudobulk	edgeR	LRT
Basophil	RBPJ	1.63824	0.000701064	0.00762648	pseudobulk	edgeR	LRT
Basophil	RC3H1	2.33688	3.14088e-07	8.82618e-06	pseudobulk	edgeR	LRT
Basophil	RC3H2	1.79588	0.000271693	0.00348816	pseudobulk	edgeR	LRT
Basophil	RCOR1	1.78206	0.000140434	0.00202231	pseudobulk	edgeR	LRT
Basophil	RCOR3	2.05943	4.80402e-06	0.000105129	pseudobulk	edgeR	LRT
Basophil	RDX	1.59274	0.000770261	0.00821867	pseudobulk	edgeR	LRT
Basophil	REEP5	1.664	0.00661877	0.0450256	pseudobulk	edgeR	LRT
Basophil	RELB	3.21529	2.35713e-05	0.000425333	pseudobulk	edgeR	LRT
Basophil	RELL1	2.82915	1.76813e-05	0.000335048	pseudobulk	edgeR	LRT
Basophil	REPS1	2.11642	2.83289e-05	0.00049408	pseudobulk	edgeR	LRT
Basophil	RERE	2.98962	1.63964e-12	1.54065e-10	pseudobulk	edgeR	LRT
Basophil	RFC4	-2.0162	0.00607933	0.0423918	pseudobulk	edgeR	LRT
Basophil	RFFL	3.0708	4.22099e-10	2.39466e-08	pseudobulk	edgeR	LRT
Basophil	RFT1	-5.77759	0.00505893	0.0371549	pseudobulk	edgeR	LRT
Basophil	RFTN1	3.06402	3.48771e-10	2.0167e-08	pseudobulk	edgeR	LRT
Basophil	RFX2	3.14107	6.40782e-09	2.69093e-07	pseudobulk	edgeR	LRT
Basophil	RFX3-AS1	4.34409	0.000652039	0.00719126	pseudobulk	edgeR	LRT
Basophil	RFX7	2.89583	3.12056e-10	1.8326e-08	pseudobulk	edgeR	LRT
Basophil	RFX8	2.7539	0.000381439	0.00463211	pseudobulk	edgeR	LRT
Basophil	RFXANK	-2.46875	0.00136315	0.0131992	pseudobulk	edgeR	LRT
Basophil	RFXAP	-3.16533	0.00697295	0.0467997	pseudobulk	edgeR	LRT
Basophil	RGL4	-5.7436	0.00545468	0.039256	pseudobulk	edgeR	LRT
Basophil	RGS14	-5.94882	0.00275635	0.0229961	pseudobulk	edgeR	LRT
Basophil	RGS16	7.60016	2.18735e-21	7.14883e-19	pseudobulk	edgeR	LRT
Basophil	RHEX	-2.4745	0.000431085	0.00509056	pseudobulk	edgeR	LRT
Basophil	RHOBTB1	2.66782	0.00630745	0.0434426	pseudobulk	edgeR	LRT
Basophil	RHOH	2.81468	9.86471e-10	5.10049e-08	pseudobulk	edgeR	LRT
Basophil	RHOQ	2.15588	0.000165834	0.00230847	pseudobulk	edgeR	LRT
Basophil	RIC1	2.78212	8.50022e-08	2.69604e-06	pseudobulk	edgeR	LRT
Basophil	RICTOR	2.19117	1.91858e-05	0.000357422	pseudobulk	edgeR	LRT
Basophil	RIN3	3.3112	2.19038e-14	2.7215e-12	pseudobulk	edgeR	LRT
Basophil	RINT1	2.80143	8.49412e-06	0.000173979	pseudobulk	edgeR	LRT
Basophil	RIPK1	2.68004	7.06445e-05	0.00111211	pseudobulk	edgeR	LRT
Basophil	RIPOR2	2.07283	2.37552e-05	0.000427195	pseudobulk	edgeR	LRT
Basophil	RLF	1.93191	3.97078e-05	0.000666258	pseudobulk	edgeR	LRT
Basophil	RMI1	-6.20035	0.00473961	0.0353099	pseudobulk	edgeR	LRT
Basophil	RMI2	-6.13317	0.00158397	0.0149959	pseudobulk	edgeR	LRT
Basophil	RNASE2	-2.78965	0.000103028	0.00154429	pseudobulk	edgeR	LRT
Basophil	RNASEH2C	-1.91507	0.0010922	0.01103	pseudobulk	edgeR	LRT
Basophil	RNASEK	4.01658	2.1552e-14	2.7001e-12	pseudobulk	edgeR	LRT
Basophil	RNF11	2.02419	0.000447795	0.0052595	pseudobulk	edgeR	LRT
Basophil	RNF111	2.97887	9.99011e-09	3.96283e-07	pseudobulk	edgeR	LRT
Basophil	RNF130	2.78728	9.80474e-12	8.01111e-10	pseudobulk	edgeR	LRT
Basophil	RNF141	-6.05228	0.00263065	0.0221937	pseudobulk	edgeR	LRT
Basophil	RNF145	2.29492	6.29351e-07	1.67167e-05	pseudobulk	edgeR	LRT
Basophil	RNF149	2.07803	0.000259869	0.00335354	pseudobulk	edgeR	LRT
Basophil	RNF185	2.04653	0.00550375	0.0394768	pseudobulk	edgeR	LRT
Basophil	RNF216	2.25869	8.71082e-07	2.22746e-05	pseudobulk	edgeR	LRT
Basophil	RNF24	1.3908	0.00164456	0.0154532	pseudobulk	edgeR	LRT
Basophil	RNF38	3.66618	1.14853e-13	1.29827e-11	pseudobulk	edgeR	LRT
Basophil	RNF5	-2.40418	0.00532295	0.038585	pseudobulk	edgeR	LRT
Basophil	RNGTT	2.78271	3.10811e-09	1.42897e-07	pseudobulk	edgeR	LRT
Basophil	ROMO1	-1.59247	0.00704745	0.0472154	pseudobulk	edgeR	LRT
Basophil	RPA2	-2.58704	0.00245704	0.021414	pseudobulk	edgeR	LRT
Basophil	RPA3	-1.59972	0.00636428	0.0437097	pseudobulk	edgeR	LRT
Basophil	RPL17	3.80002	2.51965e-15	3.64235e-13	pseudobulk	edgeR	LRT
Basophil	RPL26L1	-2.63059	0.00155905	0.0147972	pseudobulk	edgeR	LRT
Basophil	RPL36A	2.74008	5.07728e-10	2.83762e-08	pseudobulk	edgeR	LRT
Basophil	RPRD1B	2.24795	0.000103017	0.00154429	pseudobulk	edgeR	LRT
Basophil	RPRD2	1.71494	0.00167799	0.0156786	pseudobulk	edgeR	LRT
Basophil	RPS17	2.98358	5.28418e-13	5.29616e-11	pseudobulk	edgeR	LRT
Basophil	RPS27L	-1.76336	0.00141551	0.0136154	pseudobulk	edgeR	LRT
Basophil	RPS6KA3	2.51747	1.48167e-07	4.45509e-06	pseudobulk	edgeR	LRT
Basophil	RPS6KA5	3.07464	1.21821e-11	9.74181e-10	pseudobulk	edgeR	LRT
Basophil	RPS6KC1	2.67041	3.59671e-08	1.25169e-06	pseudobulk	edgeR	LRT
Basophil	RPTOR	3.52123	1.87957e-09	9.05686e-08	pseudobulk	edgeR	LRT
Basophil	RPUSD3	-2.38364	0.00439766	0.03316	pseudobulk	edgeR	LRT
Basophil	RRAS2	4.04251	0.00219659	0.0195521	pseudobulk	edgeR	LRT
Basophil	RREB1	2.01944	1.56886e-05	0.000302001	pseudobulk	edgeR	LRT
Basophil	RSRC1	1.89454	5.16051e-05	0.000846977	pseudobulk	edgeR	LRT
Basophil	RTTN	2.45142	7.81762e-05	0.00121919	pseudobulk	edgeR	LRT
Basophil	RUNX1	2.32174	7.23387e-08	2.32878e-06	pseudobulk	edgeR	LRT
Basophil	RUNX2	2.39186	3.96561e-07	1.09192e-05	pseudobulk	edgeR	LRT
Basophil	RUSC2	3.29791	2.0678e-05	0.000378652	pseudobulk	edgeR	LRT
Basophil	RUVBL2	-3.44655	8.86984e-05	0.00136071	pseudobulk	edgeR	LRT
Basophil	RWDD3	5.85552	5.8252e-05	0.000935642	pseudobulk	edgeR	LRT
Basophil	RXRB	-6.06527	0.0018413	0.0169206	pseudobulk	edgeR	LRT
Basophil	RYBP	2.0344	2.56276e-05	0.000453276	pseudobulk	edgeR	LRT
Basophil	RYK	2.08463	1.34394e-05	0.000263426	pseudobulk	edgeR	LRT
Basophil	RYR3	3.03736	6.99759e-10	3.81166e-08	pseudobulk	edgeR	LRT
Basophil	S1PR1	4.97271	1.92947e-05	0.000358562	pseudobulk	edgeR	LRT
Basophil	SACM1L	1.78318	0.00028544	0.00363341	pseudobulk	edgeR	LRT
Basophil	SAMD4B	1.58328	0.00228435	0.0201543	pseudobulk	edgeR	LRT
Basophil	SAMD8	2.42147	0.000267669	0.00344827	pseudobulk	edgeR	LRT
Basophil	SAMSN1	3.60397	2.82618e-17	5.66517e-15	pseudobulk	edgeR	LRT
Basophil	SAP130	3.1567	2.18129e-08	8.05737e-07	pseudobulk	edgeR	LRT
Basophil	SAPCD1	4.88022	0.00254832	0.0216449	pseudobulk	edgeR	LRT
Basophil	SARNP	3.36985	4.12932e-11	2.98462e-09	pseudobulk	edgeR	LRT
Basophil	SBF2	3.84475	1.39084e-05	0.000271558	pseudobulk	edgeR	LRT
Basophil	SBNO2	2.56613	0.00236736	0.0207406	pseudobulk	edgeR	LRT
Basophil	SCAF4	1.42572	0.0063843	0.0437673	pseudobulk	edgeR	LRT
Basophil	SCAF8	2.64119	2.59919e-07	7.43725e-06	pseudobulk	edgeR	LRT
Basophil	SCAMP1-AS1	-6.66778	0.000177052	0.00244651	pseudobulk	edgeR	LRT
Basophil	SCFD1	2.71825	2.37868e-10	1.45235e-08	pseudobulk	edgeR	LRT
Basophil	SCFD2	2.36362	0.00130387	0.0126876	pseudobulk	edgeR	LRT
Basophil	SCLT1	2.49305	1.38413e-07	4.19538e-06	pseudobulk	edgeR	LRT
Basophil	SCMH1	3.23807	1.05051e-10	7.05061e-09	pseudobulk	edgeR	LRT
Basophil	SEC16A	1.58651	0.00147902	0.0141358	pseudobulk	edgeR	LRT
Basophil	SEC22A	3.06878	1.59485e-05	0.000306612	pseudobulk	edgeR	LRT
Basophil	SEC23A	2.07203	4.18905e-05	0.000697432	pseudobulk	edgeR	LRT
Basophil	SEC24A	2.37636	1.08915e-05	0.000218034	pseudobulk	edgeR	LRT
Basophil	SEC24B	3.10161	1.5805e-09	7.92039e-08	pseudobulk	edgeR	LRT
Basophil	SEC24C	1.52746	0.00491456	0.0363252	pseudobulk	edgeR	LRT
Basophil	SEC24D	2.58021	2.00548e-08	7.5001e-07	pseudobulk	edgeR	LRT
Basophil	SEC63	1.5671	0.000223621	0.00296204	pseudobulk	edgeR	LRT
Basophil	SECISBP2L	2.04892	4.12141e-05	0.000688459	pseudobulk	edgeR	LRT
Basophil	SEL1L	1.87658	0.000322394	0.00403233	pseudobulk	edgeR	LRT
Basophil	SEL1L3	2.35631	0.000210719	0.00281595	pseudobulk	edgeR	LRT
Basophil	SELENOO	2.44891	1.96195e-06	4.72691e-05	pseudobulk	edgeR	LRT
Basophil	SELPLG	-3.63588	0.00484644	0.0359359	pseudobulk	edgeR	LRT
Basophil	SEMA3C	3.20769	1.24639e-10	8.21852e-09	pseudobulk	edgeR	LRT
Basophil	SEMA4D	4.35076	6.08383e-24	3.04881e-21	pseudobulk	edgeR	LRT
Basophil	SENP5	3.0479	4.53623e-11	3.24751e-09	pseudobulk	edgeR	LRT
Basophil	SENP7	1.4905	0.00321198	0.0260318	pseudobulk	edgeR	LRT
Basophil	SERF2	-1.70697	0.00098958	0.0101159	pseudobulk	edgeR	LRT
Basophil	SERPINB6	-2.17281	0.000627555	0.00705132	pseudobulk	edgeR	LRT
Basophil	SERPING1	-3.21041	0.00413745	0.0315428	pseudobulk	edgeR	LRT
Basophil	SESN1	1.64356	0.00570075	0.0405609	pseudobulk	edgeR	LRT
Basophil	SESTD1	2.30098	0.000112006	0.00166558	pseudobulk	edgeR	LRT
Basophil	SETD2	1.57085	0.000471187	0.005517	pseudobulk	edgeR	LRT
Basophil	SETD3	1.81632	0.00274852	0.0229435	pseudobulk	edgeR	LRT
Basophil	SETD5	2.66196	3.3894e-09	1.54882e-07	pseudobulk	edgeR	LRT
Basophil	SETX	1.48789	0.0017715	0.0163793	pseudobulk	edgeR	LRT
Basophil	SFMBT2	3.52687	9.36248e-10	4.90437e-08	pseudobulk	edgeR	LRT
Basophil	SGCE	5.59746	0.0001868	0.00252777	pseudobulk	edgeR	LRT
Basophil	SGK3	2.18098	2.19643e-06	5.22485e-05	pseudobulk	edgeR	LRT
Basophil	SGMS2	4.52879	8.07431e-07	2.09292e-05	pseudobulk	edgeR	LRT
Basophil	SGPP1	2.42797	1.41509e-05	0.000275219	pseudobulk	edgeR	LRT
Basophil	SGSM3	3.72757	5.65192e-05	0.000920595	pseudobulk	edgeR	LRT
Basophil	SH2B3	2.02457	0.00158228	0.0149893	pseudobulk	edgeR	LRT
Basophil	SH3BP4	3.44056	0.00165886	0.0155616	pseudobulk	edgeR	LRT
Basophil	SH3D19	4.9404	2.37895e-08	8.68086e-07	pseudobulk	edgeR	LRT
Basophil	SH3GL1	1.84539	0.00145904	0.0139803	pseudobulk	edgeR	LRT
Basophil	SH3GLB1	1.57676	0.000522755	0.00601769	pseudobulk	edgeR	LRT
Basophil	SH3KBP1	2.22466	2.03594e-07	5.95491e-06	pseudobulk	edgeR	LRT
Basophil	SH3RF3	4.04251	0.00219659	0.0195521	pseudobulk	edgeR	LRT
Basophil	SH3TC1	3.08579	0.00243457	0.0212551	pseudobulk	edgeR	LRT
Basophil	SHANK2	6.58248	8.50478e-07	2.18566e-05	pseudobulk	edgeR	LRT
Basophil	SHOC2	2.03931	1.19685e-05	0.00023738	pseudobulk	edgeR	LRT
Basophil	SIAH1	1.69303	0.00499911	0.0368072	pseudobulk	edgeR	LRT
Basophil	SIGLEC10	-3.4959	0.00164461	0.0154532	pseudobulk	edgeR	LRT
Basophil	SIGLEC6	4.88022	0.00254832	0.0216449	pseudobulk	edgeR	LRT
Basophil	SIK2	3.12745	2.44834e-06	5.68907e-05	pseudobulk	edgeR	LRT
Basophil	SIK3	3.33641	7.08818e-11	4.86592e-09	pseudobulk	edgeR	LRT
Basophil	SIPA1	-3.81891	0.000317349	0.0039825	pseudobulk	edgeR	LRT
Basophil	SIPA1L1	5.86386	2.49169e-23	1.13515e-20	pseudobulk	edgeR	LRT
Basophil	SIPA1L2	3.07659	0.00113498	0.0113755	pseudobulk	edgeR	LRT
Basophil	SIPA1L3	3.54118	2.09169e-09	9.983e-08	pseudobulk	edgeR	LRT
Basophil	SIRT1	1.92085	0.000622993	0.00701054	pseudobulk	edgeR	LRT
Basophil	SKI	6.37081	3.78273e-40	1.13739e-36	pseudobulk	edgeR	LRT
Basophil	SKIL	4.48292	1.10384e-17	2.30489e-15	pseudobulk	edgeR	LRT
Basophil	SLA	-3.43379	0.00611464	0.0425591	pseudobulk	edgeR	LRT
Basophil	SLC10A7	4.35964	1.60457e-19	4.23213e-17	pseudobulk	edgeR	LRT
Basophil	SLC12A6	1.85996	2.27727e-05	0.000412487	pseudobulk	edgeR	LRT
Basophil	SLC16A1-AS1	-5.96306	0.00588583	0.0415825	pseudobulk	edgeR	LRT
Basophil	SLC16A3	2.29556	7.10174e-05	0.00111682	pseudobulk	edgeR	LRT
Basophil	SLC16A6	3.34628	0.00592791	0.041762	pseudobulk	edgeR	LRT
Basophil	SLC17A5	2.92147	7.56774e-05	0.00118268	pseudobulk	edgeR	LRT
Basophil	SLC18A2	1.45918	0.0036168	0.0285883	pseudobulk	edgeR	LRT
Basophil	SLC20A2	2.07979	0.00424157	0.0322222	pseudobulk	edgeR	LRT
Basophil	SLC22A4	5.06797	1.16591e-05	0.000231856	pseudobulk	edgeR	LRT
Basophil	SLC23A2	3.60755	1.06731e-10	7.13154e-09	pseudobulk	edgeR	LRT
Basophil	SLC24A3	7.28047	2.54355e-50	1.91199e-46	pseudobulk	edgeR	LRT
Basophil	SLC25A13	2.93399	4.24543e-09	1.89394e-07	pseudobulk	edgeR	LRT
Basophil	SLC25A16	2.87928	3.38788e-06	7.53452e-05	pseudobulk	edgeR	LRT
Basophil	SLC25A21	4.88022	0.00254832	0.0216449	pseudobulk	edgeR	LRT
Basophil	SLC25A25	2.8804	3.10803e-06	7.00541e-05	pseudobulk	edgeR	LRT
Basophil	SLC25A26	1.57701	0.00529481	0.0384181	pseudobulk	edgeR	LRT
Basophil	SLC25A46	-6.50649	0.000824655	0.00868197	pseudobulk	edgeR	LRT
Basophil	SLC2A1-AS1	4.88022	0.00254832	0.0216449	pseudobulk	edgeR	LRT
Basophil	SLC2A3	2.97367	4.75722e-08	1.6e-06	pseudobulk	edgeR	LRT
Basophil	SLC30A7	2.29013	1.09442e-06	2.74683e-05	pseudobulk	edgeR	LRT
Basophil	SLC35A4	-5.97266	0.00397152	0.0306351	pseudobulk	edgeR	LRT
Basophil	SLC35D1	2.5431	1.17648e-07	3.62442e-06	pseudobulk	edgeR	LRT
Basophil	SLC35F3	5.04789	1.36142e-10	8.8172e-09	pseudobulk	edgeR	LRT
Basophil	SLC35F5	2.62978	1.55515e-05	0.000299744	pseudobulk	edgeR	LRT
Basophil	SLC35G2	3.80162	0.000163978	0.00228475	pseudobulk	edgeR	LRT
Basophil	SLC37A4	-5.92401	0.00299873	0.024622	pseudobulk	edgeR	LRT
Basophil	SLC39A11	3.30925	1.0651e-08	4.19182e-07	pseudobulk	edgeR	LRT
Basophil	SLC39A4	-2.84051	0.00300378	0.0246365	pseudobulk	edgeR	LRT
Basophil	SLC39A8	2.00387	3.81747e-05	0.000644851	pseudobulk	edgeR	LRT
Basophil	SLC43A2	4.92496	1.03196e-08	4.08277e-07	pseudobulk	edgeR	LRT
Basophil	SLC45A4	6.60025	1.02318e-17	2.19749e-15	pseudobulk	edgeR	LRT
Basophil	SLC4A1	4.88022	0.00254832	0.0216449	pseudobulk	edgeR	LRT
Basophil	SLC50A1	-2.27497	0.00699339	0.046909	pseudobulk	edgeR	LRT
Basophil	SLC6A6	1.91324	0.000404273	0.00484676	pseudobulk	edgeR	LRT
Basophil	SLC7A1	1.68897	0.00498612	0.0367818	pseudobulk	edgeR	LRT
Basophil	SLC7A5	3.97667	1.34795e-16	2.50187e-14	pseudobulk	edgeR	LRT
Basophil	SLC8A1	5.85552	5.8252e-05	0.000935642	pseudobulk	edgeR	LRT
Basophil	SLC9A1	2.33275	0.00626767	0.0433451	pseudobulk	edgeR	LRT
Basophil	SLC9A8	3.54709	3.4201e-09	1.55812e-07	pseudobulk	edgeR	LRT
Basophil	SLCO3A1	3.44195	1.81993e-12	1.66834e-10	pseudobulk	edgeR	LRT
Basophil	SLFN13	-6.00316	0.00357724	0.0284251	pseudobulk	edgeR	LRT
Basophil	SLMAP	2.27848	2.36327e-07	6.85895e-06	pseudobulk	edgeR	LRT
Basophil	SMAD3	2.39003	0.00124352	0.0121792	pseudobulk	edgeR	LRT
Basophil	SMAD4	1.92412	0.000586223	0.00666358	pseudobulk	edgeR	LRT
Basophil	SMAD7	4.08262	2.99266e-11	2.23839e-09	pseudobulk	edgeR	LRT
Basophil	SMARCAL1	-5.77581	0.00507722	0.0372431	pseudobulk	edgeR	LRT
Basophil	SMC5	1.39412	0.0022155	0.0196854	pseudobulk	edgeR	LRT
Basophil	SMCHD1	1.39362	0.000993736	0.0101493	pseudobulk	edgeR	LRT
Basophil	SMG6	1.82661	0.000489128	0.00570043	pseudobulk	edgeR	LRT
Basophil	SMIM24	-1.96028	0.00299134	0.0245882	pseudobulk	edgeR	LRT
Basophil	SMIM27	-2.43778	0.00546737	0.0392908	pseudobulk	edgeR	LRT
Basophil	SMIM3	1.5605	0.00588562	0.0415825	pseudobulk	edgeR	LRT
Basophil	SMIM30	-3.22291	0.00109416	0.01104	pseudobulk	edgeR	LRT
Basophil	SMOX	3.25145	0.000114152	0.00169414	pseudobulk	edgeR	LRT
Basophil	SMURF1	4.07967	8.36083e-13	8.06729e-11	pseudobulk	edgeR	LRT
Basophil	SMURF2	3.45872	3.45424e-10	2.00506e-08	pseudobulk	edgeR	LRT
Basophil	SMYD3	2.55526	8.9054e-08	2.80679e-06	pseudobulk	edgeR	LRT
Basophil	SND1	1.73789	4.17265e-05	0.000695473	pseudobulk	edgeR	LRT
Basophil	SNHG21	-5.80183	0.00499205	0.0367895	pseudobulk	edgeR	LRT
Basophil	SNIP1	2.29794	2.11399e-05	0.000385701	pseudobulk	edgeR	LRT
Basophil	SNRPD3	-2.11468	0.000211422	0.00282033	pseudobulk	edgeR	LRT
Basophil	SNX13	1.9448	0.000637143	0.00713771	pseudobulk	edgeR	LRT
Basophil	SNX14	1.54777	0.0018048	0.0166277	pseudobulk	edgeR	LRT
Basophil	SNX15	4.56263	0.000234111	0.00306587	pseudobulk	edgeR	LRT
Basophil	SNX17	-2.2521	0.00154516	0.0146931	pseudobulk	edgeR	LRT
Basophil	SNX29	1.7431	0.00476842	0.0354893	pseudobulk	edgeR	LRT
Basophil	SNX30	2.81617	0.000132798	0.00192339	pseudobulk	edgeR	LRT
Basophil	SNX4	1.96349	0.000176624	0.00244284	pseudobulk	edgeR	LRT
Basophil	SNX9	3.12001	1.34541e-07	4.08623e-06	pseudobulk	edgeR	LRT
Basophil	SOAT1	2.59772	4.24902e-07	1.15934e-05	pseudobulk	edgeR	LRT
Basophil	SOD1	-1.77172	0.00121817	0.0120013	pseudobulk	edgeR	LRT
Basophil	SOGA1	-6.14645	0.00244574	0.0213402	pseudobulk	edgeR	LRT
Basophil	SORBS1	2.62493	0.000118008	0.00174619	pseudobulk	edgeR	LRT
Basophil	SORT1	3.98547	0.00262343	0.0221453	pseudobulk	edgeR	LRT
Basophil	SOS1	2.42484	2.55599e-05	0.000452613	pseudobulk	edgeR	LRT
Basophil	SOS2	3.15585	1.3657e-12	1.30777e-10	pseudobulk	edgeR	LRT
Basophil	SOX12	-6.70765	0.000248666	0.00322558	pseudobulk	edgeR	LRT
Basophil	SOX13	6.71862	3.19965e-07	8.92459e-06	pseudobulk	edgeR	LRT
Basophil	SOX4	-2.72923	5.16355e-06	0.000111465	pseudobulk	edgeR	LRT
Basophil	SP3	2.09153	1.45942e-05	0.000283109	pseudobulk	edgeR	LRT
Basophil	SPACA6	4.01195	0.00029534	0.00374695	pseudobulk	edgeR	LRT
Basophil	SPAG9	1.66648	0.00041225	0.00490572	pseudobulk	edgeR	LRT
Basophil	SPATC1L	-3.95187	0.000618759	0.00698003	pseudobulk	edgeR	LRT
Basophil	SPDYA	5.59746	0.0001868	0.00252777	pseudobulk	edgeR	LRT
Basophil	SPDYE1	4.88022	0.00254832	0.0216449	pseudobulk	edgeR	LRT
Basophil	SPECC1L	3.242	1.75237e-07	5.19627e-06	pseudobulk	edgeR	LRT
Basophil	SPIDR	2.76746	7.03566e-09	2.92194e-07	pseudobulk	edgeR	LRT
Basophil	SPINK2	-4.25106	9.26316e-07	2.34844e-05	pseudobulk	edgeR	LRT
Basophil	SPIRE1	5.4534	2.14712e-24	1.15285e-21	pseudobulk	edgeR	LRT
Basophil	SPN	-1.57225	0.00378853	0.0295761	pseudobulk	edgeR	LRT
Basophil	SPOCK1	5.54516	2.46515e-07	7.11345e-06	pseudobulk	edgeR	LRT
Basophil	SPOPL	1.47598	0.00405822	0.0311123	pseudobulk	edgeR	LRT
Basophil	SPPL2A	1.69852	0.000345425	0.00426364	pseudobulk	edgeR	LRT
[truncated: 42,764 more rows]

## Sheet: non-del(5q)PCRVsnon-del(5q)diag
cell_type	gene	avg_logFC	p_val	p_val_adj	de_family	de_method	de_type
[truncated: 31,930 more rows]

[truncated: 5 more sheets: non-del(5q)CRVsHealthy, non-del(5q)PCRVsHealthy, del(5q)PCRVsdel(5q)diagnosed, del(5q)PRVsdel(5q)NR, del(5q)NRVsdel(5q)diagnosed]
