# Supplementary material for: Single-cell transcriptional profile of CD34+ hematopoietic progenitor cells from del(5q) myelodysplastic syndromes and impact of lenalidomide
Source: Nat Commun. 2024 Jun 20;15:5272. doi: 10.1038/s41467-024-49529-x (PMC11189937; doi:10.1038/s41467-024-49529-x)
Supplement: Supplementary file 6 — Source data [file 41467_2024_49529_MOESM6_ESM.xlsx]

## Sheet: Fig-1D
	avg.exp	pct.exp	features.plot	id	avg.exp.scaled
AVP	4.76876	75.2487	AVP	HSC	2.5
HOPX	3.45769	85.8287	HOPX	HSC	2.5
CRHBP	1.63338	63.028	CRHBP	HSC	2.5
SATB1	0.633897	35.9127	SATB1	HSC	0
SPINK2	7.58326	98.0623	SPINK2	HSC	1.46333
LSP1	0.864617	43.767	LSP1	HSC	0
FLT3	0.412737	26.9345	FLT3	HSC	0.0898131
MPO	0.355639	18.3051	MPO	HSC	0
CTSG	0.144684	8.99109	CTSG	HSC	0
PRTN3	0.068725	4.12091	PRTN3	HSC	0
AZU1	0.0320372	2.20902	AZU1	HSC	0
ELANE	0.0366878	2.68699	ELANE	HSC	0
FCER1G	0.0939155	6.05865	FCER1G	HSC	0
CSTA	0.0036171	0.271283	CSTA	HSC	0
LYZ	0.401111	21.5734	LYZ	HSC	0
IL3RA	0.0984369	8.12557	IL3RA	HSC	0
IRF7	0.0913319	7.27296	IRF7	HSC	0
IRF8	0.0485725	2.72575	IRF8	HSC	0
JCHAIN	0.0574861	1.64061	JCHAIN	HSC	0
IKZF1	0.951298	47.8362	IKZF1	HSC	0
DNTT	0.299961	8.5777	DNTT	HSC	0
ADA	0.362098	23.7179	ADA	HSC	0
LTB	0.512208	23.2528	LTB	HSC	0
CD79A	0.0530939	4.09508	CD79A	HSC	0
EBF1	0.0268699	1.56311	EBF1	HSC	0
VPREB1	0.144426	6.82082	VPREB1	HSC	0
PBX1	0.431598	27.9034	PBX1	HSC	0.0341601
PLEK	0.656634	35.9256	PLEK	HSC	0
DAD1	1.53959	74.6544	DAD1	HSC	0
CNRIP1	0.0245446	1.83439	CNRIP1	HSC	0
SLC40A1	0.699393	35.9902	SLC40A1	HSC	0
PKIG	0.195453	13.2541	PKIG	HSC	0
KLF1	0.0260948	1.86022	KLF1	HSC	0
AHSP	0.0568402	3.9659	AHSP	HSC	0
HBB	2.00478	65.8184	HBB	HSC	0
RUNX1	1.05542	50.549	RUNX1	HSC	0
HDC	0.00697584	0.335874	HDC	HSC	0
MS4A3	0.00775094	0.503811	MS4A3	HSC	0
AVP1	1.06591	35.556	AVP	LMPP	0.448391
HOPX1	2.73675	85.3536	HOPX	LMPP	1.89659
CRHBP1	0.546926	33.6481	CRHBP	LMPP	0.703486
SATB11	1.00135	56.851	SATB1	LMPP	0.584424
SPINK21	10.5205	99.6724	SPINK2	LMPP	2.3694
LSP11	1.47639	70.9193	LSP1	LMPP	0.149576
FLT31	0.759106	47.5814	FLT3	LMPP	1.12898
MPO1	1.39892	34.8237	MPO	LMPP	0
CTSG1	0.497206	28.5026	CTSG	LMPP	0
PRTN31	0.0749663	4.52881	PRTN3	LMPP	0
AZU11	0.0551166	3.54596	AZU1	LMPP	0
ELANE1	0.0556947	3.71941	ELANE	LMPP	0
FCER1G1	0.0849875	7.5159	FCER1G	LMPP	0
CSTA1	0.00809405	0.790133	CSTA	LMPP	0
LYZ1	0.291578	22.0081	LYZ	LMPP	0
IL3RA1	0.120447	10.8499	IL3RA	LMPP	0
IRF71	0.0934669	8.47948	IRF7	LMPP	0
IRF81	0.0645596	4.7408	IRF8	LMPP	0
JCHAIN1	0.027751	1.6959	JCHAIN	LMPP	0
IKZF11	1.06803	60.2428	IKZF1	LMPP	0
DNTT1	0.483137	13.914	DNTT	LMPP	0
ADA1	0.872808	53.0931	ADA	LMPP	0.232975
LTB1	0.439776	21.3336	LTB	LMPP	0
CD79A1	0.0537676	4.91424	CD79A	LMPP	0
EBF11	0.0105993	0.790133	EBF1	LMPP	0
VPREB11	0.219117	15.3016	VPREB1	LMPP	0
PBX11	0.19445	16.2652	PBX1	LMPP	0
PLEK1	1.24282	63.5961	PLEK	LMPP	0
DAD11	1.46367	75.1012	DAD1	LMPP	0
CNRIP11	0.0235113	1.79225	CNRIP1	LMPP	0
SLC40A11	0.475429	34.0335	SLC40A1	LMPP	0
PKIG1	0.191174	16.6892	PKIG	LMPP	0
KLF11	0.033147	3.0449	KLF1	LMPP	0
AHSP1	0.0416265	3.60378	AHSP	LMPP	0
HBB1	1.65022	53.1894	HBB	LMPP	0
RUNX11	1.4286	68.2212	RUNX1	LMPP	0.0167174
HDC1	0.0050106	0.423974	HDC	LMPP	0
MS4A31	0.0100212	0.770861	MS4A3	LMPP	0
AVP2	0.291563	10.701	AVP	GMP	0
HOPX2	1.15136	55.8313	HOPX	GMP	0.422175
CRHBP2	0.189826	12.562	CRHBP	GMP	0
SATB12	1.11259	61.8486	SATB1	GMP	0.84681
SPINK22	6.95223	95.4094	SPINK2	GMP	1.26867
LSP12	1.63927	75.8375	LSP1	GMP	0.284162
FLT32	0.641439	44.0757	FLT3	GMP	0.775959
MPO2	30.0754	87.9032	MPO	GMP	0.716274
CTSG2	2.73387	72.5496	CTSG	GMP	0.108852
PRTN32	2.42897	20.0372	PRTN3	GMP	0
AZU12	1.53598	31.2655	AZU1	GMP	0
ELANE2	1.49038	19.9132	ELANE	GMP	0
FCER1G2	0.101117	9.30521	FCER1G	GMP	0
CSTA2	0.296836	19.8201	CSTA	GMP	0.0973565
LYZ2	2.95627	64.237	LYZ	GMP	0
IL3RA2	0.132134	12.3139	IL3RA	GMP	0
IRF72	0.12562	11.5074	IRF7	GMP	0
IRF82	0.445099	22.8908	IRF8	GMP	0
JCHAIN2	0.0505583	1.89206	JCHAIN	GMP	0
IKZF12	1.11011	64.6092	IKZF1	GMP	0
DNTT2	0.477357	11.9727	DNTT	GMP	0
ADA2	0.884926	54.6526	ADA	GMP	0.253127
LTB2	0.127481	6.6067	LTB	GMP	0
CD79A2	0.0611042	4.65261	CD79A	GMP	0
EBF12	0.0226427	1.64392	EBF1	GMP	0
VPREB12	0.230459	13.4926	VPREB1	GMP	0
PBX12	0.106079	8.99504	PBX1	GMP	0
PLEK2	2.25155	81.6377	PLEK	GMP	0
DAD12	1.51086	76.9851	DAD1	GMP	0
CNRIP12	0.021402	1.70596	CNRIP1	GMP	0
SLC40A12	0.355459	27.7916	SLC40A1	GMP	0
PKIG2	0.200372	18.1141	PKIG	GMP	0
KLF12	0.0393921	3.50496	KLF1	GMP	0
AHSP2	0.0372208	3.38089	AHSP	GMP	0
HBB2	1.36197	40.3846	HBB	GMP	0
RUNX12	1.76179	78.0087	RUNX1	GMP	0.442233
HDC2	0.00961538	0.7134	HDC	GMP	0
MS4A32	0.335298	19.9132	MS4A3	GMP	0
AVP3	0.114444	4.5	AVP	Granulocyte	0
HOPX3	0.215556	14	HOPX	Granulocyte	0
CRHBP3	0.0533333	3.55556	CRHBP	Granulocyte	0
SATB13	0.56	35.1111	SATB1	Granulocyte	0
SPINK23	2.28	70.6111	SPINK2	Granulocyte	0
LSP13	0.699444	40.8889	LSP1	Granulocyte	0
FLT33	0.2	15.4444	FLT3	Granulocyte	0
MPO3	80.695	100	MPO	Granulocyte	2.5
CTSG3	17.4072	97.8333	CTSG	Granulocyte	2.5
PRTN33	54.2756	91.7222	PRTN3	Granulocyte	2.5
AZU13	22.1839	98.2778	AZU1	Granulocyte	2.5
ELANE3	34.5689	95.5	ELANE	Granulocyte	2.5
FCER1G3	0.115556	9.44444	FCER1G	Granulocyte	0
CSTA3	0.888333	44.1667	CSTA	Granulocyte	1.1446
LYZ3	7.05	93.6667	LYZ	Granulocyte	0
IL3RA3	0.0461111	4.05556	IL3RA	Granulocyte	0
IRF73	0.0661111	5.27778	IRF7	Granulocyte	0
IRF83	0.124444	7.16667	IRF8	Granulocyte	0
JCHAIN3	0.0277778	1.16667	JCHAIN	Granulocyte	0
IKZF13	0.871667	51.3889	IKZF1	Granulocyte	0
DNTT3	0.561111	14.8889	DNTT	Granulocyte	0
ADA3	0.349444	25.0556	ADA	Granulocyte	0
LTB3	0.161667	5.38889	LTB	Granulocyte	0
CD79A3	0.0416667	2.5	CD79A	Granulocyte	0
EBF13	0.0516667	2.66667	EBF1	Granulocyte	0
VPREB13	0.223333	8.88889	VPREB1	Granulocyte	0
PBX13	0.0594444	4.72222	PBX1	Granulocyte	0
PLEK3	1.80722	67.8333	PLEK	Granulocyte	0
DAD13	1.61222	74.2778	DAD1	Granulocyte	0
CNRIP13	0.118333	6.61111	CNRIP1	Granulocyte	0
SLC40A13	0.436667	29.1111	SLC40A1	Granulocyte	0
PKIG3	0.166111	12.8889	PKIG	Granulocyte	0
KLF13	0.137222	7.55556	KLF1	Granulocyte	0
AHSP3	0.307222	9.83333	AHSP	Granulocyte	0
HBB3	7.055	52.3889	HBB	Granulocyte	0
RUNX13	1.18111	60.6667	RUNX1	Granulocyte	0
HDC3	0.0166667	1.11111	HDC	Granulocyte	0
MS4A33	1.52833	64.1111	MS4A3	Granulocyte	0.905106
AVP4	0.077293	2.98866	AVP	Monocytes	0
HOPX4	0.0972175	6.42391	HOPX	Monocytes	0
CRHBP4	0.0391618	2.95431	CRHBP	Monocytes	0
SATB14	0.605634	39.5397	SATB1	Monocytes	0
SPINK24	0.809344	32.1883	SPINK2	Monocytes	0
LSP14	1.42906	56.7159	LSP1	Monocytes	0.110466
FLT34	0.710409	44.5208	FLT3	Monocytes	0.98288
MPO4	51.7128	90.2095	MPO	Monocytes	1.58997
CTSG4	6.6977	84.1979	CTSG	Monocytes	0.94797
PRTN34	18.3013	57.506	PRTN3	Monocytes	0.860261
AZU14	6.67537	68.0866	AZU1	Monocytes	0.735273
ELANE4	7.20165	53.0402	ELANE	Monocytes	0.434079
FCER1G4	1.35658	56.6816	FCER1G	Monocytes	1.45646
CSTA4	2.02061	71.6936	CSTA	Monocytes	2.5
LYZ4	82.0096	99.7252	LYZ	Monocytes	2.5
IL3RA4	0.176915	13.6036	IL3RA	Monocytes	0
IRF74	0.260392	17.5198	IRF7	Monocytes	0
IRF84	2.10718	68.0179	IRF8	Monocytes	0.0671868
JCHAIN4	0.0333219	1.51151	JCHAIN	Monocytes	0
IKZF14	1.12436	62.0405	IKZF1	Monocytes	0
DNTT4	0.23875	8.69117	DNTT	Monocytes	0
ADA4	0.355891	25.9361	ADA	Monocytes	0
LTB4	0.090347	5.90862	LTB	Monocytes	0
CD79A4	0.0298866	2.0955	CD79A	Monocytes	0
EBF14	0.0223291	1.51151	EBF1	Monocytes	0
VPREB14	0.106493	4.80934	VPREB1	Monocytes	0
PBX14	0.028169	2.40467	PBX1	Monocytes	0
PLEK4	2.708	83.9574	PLEK	Monocytes	0.01762
DAD14	1.24287	65.3384	DAD1	Monocytes	0
CNRIP14	0.0371007	2.8169	CNRIP1	Monocytes	0
SLC40A14	0.275507	20.9894	SLC40A1	Monocytes	0
PKIG4	0.123325	10.821	PKIG	Monocytes	0
KLF14	0.0336654	2.67949	KLF1	Monocytes	0
AHSP4	0.0463758	3.88183	AHSP	Monocytes	0
HBB4	1.70766	42.597	HBB	Monocytes	0
RUNX14	1.52971	69.392	RUNX1	Monocytes	0.145853
HDC4	0.0130539	0.790106	HDC	Monocytes	0
MS4A34	1.18653	51.46	MS4A3	Monocytes	0.59893
AVP5	0.0436893	2.91262	AVP	DendriticCell	0
HOPX5	0.234628	14.4013	HOPX	DendriticCell	0
CRHBP5	0.0355987	3.23625	CRHBP	DendriticCell	0
SATB15	1.2233	55.8252	SATB1	DendriticCell	1.10793
SPINK25	2.24919	47.2492	SPINK2	DendriticCell	0
LSP15	3.85599	95.1456	LSP1	DendriticCell	2.11587
FLT35	0.78479	52.1036	FLT3	DendriticCell	1.20604
MPO5	1.75081	30.0971	MPO	DendriticCell	0
CTSG5	0.472492	21.1974	CTSG	DendriticCell	0
PRTN35	0.203883	9.38511	PRTN3	DendriticCell	0
AZU15	0.119741	4.53074	AZU1	DendriticCell	0
ELANE5	0.144013	7.60518	ELANE	DendriticCell	0
FCER1G5	1.17799	60.6796	FCER1G	DendriticCell	1.15609
CSTA5	0.0501618	3.39806	CSTA	DendriticCell	0
LYZ5	1.70712	25.5663	LYZ	DendriticCell	0
IL3RA5	1.93689	75.4045	IL3RA	DendriticCell	1.94291
IRF75	2.82039	72.1683	IRF7	DendriticCell	1.59421
IRF85	10.1117	97.5728	IRF8	DendriticCell	2.19068
JCHAIN5	4.20712	77.5081	JCHAIN	DendriticCell	1.70633
IKZF15	2.71683	89.644	IKZF1	DendriticCell	2.16002
DNTT5	1.64725	33.9806	DNTT	DendriticCell	0
ADA5	1.94175	78.1553	ADA	DendriticCell	2.01063
LTB5	0.580906	22.1683	LTB	DendriticCell	0
CD79A5	0.174757	11.9741	CD79A	DendriticCell	0
EBF15	0.0906149	5.01618	EBF1	DendriticCell	0
VPREB15	0.566343	22.8155	VPREB1	DendriticCell	0
PBX15	0.0566343	3.72168	PBX1	DendriticCell	0
PLEK5	3.50485	82.6861	PLEK	DendriticCell	0.253417
DAD15	1.85113	77.6699	DAD1	DendriticCell	0
CNRIP15	0.0161812	1.2945	CNRIP1	DendriticCell	0
SLC40A15	0.249191	20.0647	SLC40A1	DendriticCell	0
PKIG5	0.234628	20.3883	PKIG	DendriticCell	0
KLF15	0.0436893	3.07443	KLF1	DendriticCell	0
AHSP5	0.0404531	3.39806	AHSP	DendriticCell	0
HBB5	0.991909	41.7476	HBB	DendriticCell	0
RUNX15	1.38188	69.2557	RUNX1	DendriticCell	0
HDC5	0.02589	1.13269	HDC	DendriticCell	0
MS4A35	0.0372168	2.10356	MS4A3	DendriticCell	0
AVP6	0.113622	4.6121	AVP	CLP	0
HOPX6	0.875076	31.0324	HOPX	CLP	0.165226
CRHBP6	0.0800244	5.71167	CRHBP	CLP	0
SATB16	1.83476	67.1045	SATB1	CLP	2.5
SPINK26	3.92364	64.7221	SPINK2	CLP	0.334433
LSP16	1.81429	49.3586	LSP1	CLP	0.42879
FLT36	0.805437	41.2951	FLT3	CLP	1.26798
MPO6	1.75565	33.3842	MPO	CLP	0
CTSG6	0.271839	13.6225	CTSG	CLP	0
PRTN36	0.149359	5.22297	PRTN3	CLP	0
AZU16	0.0766646	3.78742	AZU1	CLP	0
ELANE6	0.0888821	4.1234	ELANE	CLP	0
FCER1G6	0.189676	12.4924	FCER1G	CLP	0
CSTA6	0.0271839	2.01588	CSTA	CLP	0
LYZ6	0.593769	18.2957	LYZ	CLP	0
IL3RA6	0.216249	14.4777	IL3RA	CLP	0
IRF76	0.219304	15.3635	IRF7	CLP	0
IRF86	1.72175	36.3775	IRF8	CLP	0
JCHAIN6	1.92272	37.2938	JCHAIN	CLP	0.524121
IKZF16	1.70617	71.7776	IKZF1	CLP	0.594054
DNTT6	14.2318	84.6365	DNTT	CLP	1.73169
ADA6	1.84911	71.2279	ADA	CLP	1.85658
LTB6	8.7639	68.2346	LTB	CLP	2.5
CD79A6	1.99328	58.0941	CD79A	CLP	2.3635
EBF16	1.41173	47.2816	EBF1	CLP	1.72774
VPREB16	5.65852	71.2584	VPREB1	CLP	1.65923
PBX16	0.0592547	4.67318	PBX1	CLP	0
PLEK6	0.762676	33.6591	PLEK	CLP	0
DAD16	1.30269	66.5547	DAD1	CLP	0
CNRIP16	0.0259621	2.07697	CNRIP1	CLP	0
SLC40A16	0.151191	11.4844	SLC40A1	CLP	0
PKIG6	0.30055	22.7856	PKIG	CLP	0
KLF16	0.0351252	2.44349	KLF1	CLP	0
AHSP6	0.0442883	4.00122	AHSP	CLP	0
HBB6	1.14661	47.3122	HBB	CLP	0
RUNX16	1.09621	52.7489	RUNX1	CLP	0
HDC6	0.00794136	0.458155	HDC	CLP	0
MS4A36	0.0149664	0.794136	MS4A3	CLP	0
AVP7	0.0452439	2.0169	AVP	pro-B	0
HOPX7	0.179068	10.8476	HOPX	pro-B	0
CRHBP7	0.0267103	1.7716	CRHBP	pro-B	0
SATB17	0.844099	34.2873	SATB1	pro-B	0.213527
SPINK27	0.831289	41.5099	SPINK2	pro-B	0
LSP17	0.253748	15.263	LSP1	pro-B	0
FLT37	0.109294	6.8411	FLT3	pro-B	0
MPO7	1.11529	53.8566	MPO	pro-B	0
CTSG7	0.494685	35.7591	CTSG	pro-B	0
PRTN37	0.671573	43.6086	PRTN3	pro-B	0
AZU17	0.264922	18.4246	AZU1	pro-B	0
ELANE7	0.324884	21.341	ELANE	pro-B	0
FCER1G7	0.0119924	0.817661	FCER1G	pro-B	0
CSTA7	0.00436086	0.218043	CSTA	pro-B	0
LYZ7	0.790406	49.5775	LYZ	pro-B	0
IL3RA7	0.0299809	1.93513	IL3RA	pro-B	0
IRF77	0.0994821	5.66912	IRF7	pro-B	0
IRF87	0.116926	6.21423	IRF8	pro-B	0
JCHAIN7	0.121832	4.46988	JCHAIN	pro-B	0
IKZF17	1.3287	60.6432	IKZF1	pro-B	0.0091827
DNTT7	21.619	96.6203	DNTT	pro-B	2.5
ADA7	0.952303	38.3211	ADA	pro-B	0.365176
LTB7	4.25375	63.5323	LTB	pro-B	1.26981
CD79A7	1.98419	60.9975	CD79A	pro-B	2.35056
EBF17	2.16162	60.2344	EBF1	pro-B	2.5
VPREB17	9.02889	94.2491	VPREB1	pro-B	2.5
PBX17	0.030526	1.90788	PBX1	pro-B	0
PLEK7	0.347506	28.4274	PLEK	pro-B	0
DAD17	1.27228	80.0763	DAD1	pro-B	0
CNRIP17	0.0239847	1.44454	CNRIP1	pro-B	0
SLC40A17	0.086127	4.96048	SLC40A1	pro-B	0
PKIG7	0.26792	15.0177	PKIG	pro-B	0
KLF17	0.0275279	1.58081	KLF1	pro-B	0
AHSP7	0.0504225	2.69828	AHSP	pro-B	0
HBB7	2.28291	80.1581	HBB	pro-B	0
RUNX17	0.787408	47.9967	RUNX1	pro-B	0
HDC7	0.0158081	0.545108	HDC	pro-B	0
MS4A37	0.0130826	0.654129	MS4A3	pro-B	0
AVP8	0.115435	2.98314	AVP	T	0
HOPX8	0.151751	7.6524	HOPX	T	0
CRHBP8	0.0363165	2.07523	CRHBP	T	0
SATB18	0.67834	33.2036	SATB1	T	0
SPINK28	1.09987	39.0402	SPINK2	T	0
LSP18	3.88327	89.7536	LSP1	T	2.13842
FLT38	0.706874	37.6135	FLT3	T	0.972276
MPO8	1.00778	50.8431	MPO	T	0
CTSG8	0.368353	16.8612	CTSG	T	0
PRTN38	0.431907	19.9741	PRTN3	T	0
AZU18	0.145266	7.13359	AZU1	T	0
ELANE8	0.190661	9.85733	ELANE	T	0
FCER1G8	1.87289	68.4825	FCER1G	T	2.32487
CSTA8	0.0103761	0.907912	CSTA	T	0
LYZ8	0.684825	34.8898	LYZ	T	0
IL3RA8	2.53696	80.415	IL3RA	T	2.5
IRF78	4.68742	88.716	IRF7	T	2.5
IRF88	11.0882	99.7406	IRF8	T	2.44974
JCHAIN8	6.22179	93.1258	JCHAIN	T	2.5
IKZF18	2.74708	81.8418	IKZF1	T	2.2069
DNTT8	0.686122	22.179	DNTT	T	0
ADA8	1.34501	53.3074	ADA	T	1.01824
LTB8	0.583658	24.3839	LTB	T	0
CD79A8	0.0817121	5.83658	CD79A	T	0
EBF18	0.0272374	2.07523	EBF1	T	0
VPREB18	0.211414	10.1167	VPREB1	T	0
PBX18	0.0207523	1.55642	PBX1	T	0
PLEK8	5.23346	88.8457	PLEK	T	0.764933
DAD18	1.89364	74.3191	DAD1	T	0
CNRIP18	0.0155642	1.16732	CNRIP1	T	0
SLC40A18	0.181582	12.4514	SLC40A1	T	0
PKIG8	0.143969	10.7652	PKIG	T	0
KLF18	0.0259403	1.42672	KLF1	T	0
AHSP8	0.0635538	3.89105	AHSP	T	0
HBB8	1.44877	51.2322	HBB	T	0
RUNX18	1.36187	55.5123	RUNX1	T	0
HDC8	0.0324254	0.907912	HDC	T	0
MS4A38	0.0129702	0.907912	MS4A3	T	0
AVP9	0.133044	6.55349	AVP	MEP	0
HOPX9	0.20608	11.8437	HOPX	MEP	0
CRHBP9	0.490722	26.214	CRHBP	MEP	0.574424
SATB19	0.423608	31.8595	SATB1	MEP	0
SPINK29	1.10975	33.1623	SPINK2	MEP	0
LSP19	0.519542	35.3336	LSP1	MEP	0
FLT39	0.0592183	5.32965	FLT3	MEP	0
MPO9	0.285038	14.094	MPO	MEP	0
CTSG9	0.0797473	5.40861	CTSG	MEP	0
PRTN39	0.13936	5.56652	PRTN3	MEP	0
AZU19	0.0556652	2.88196	AZU1	MEP	0
ELANE9	0.0730359	4.38216	ELANE	MEP	0
FCER1G9	0.21437	18.5156	FCER1G	MEP	0
CSTA9	0.00513225	0.473747	CSTA	MEP	0
LYZ9	0.598895	37.5444	LYZ	MEP	0
IL3RA9	0.0908014	8.36952	IL3RA	MEP	0
IRF79	0.0773786	6.82985	IRF7	MEP	0
IRF89	0.0240821	1.18437	IRF8	MEP	0
JCHAIN9	0.0118437	0.552704	JCHAIN	MEP	0
IKZF19	0.988946	59.7315	IKZF1	MEP	0
DNTT9	0.103829	3.71101	DNTT	MEP	0
ADA9	0.335965	26.9641	ADA	MEP	0
LTB9	0.114489	9.1591	LTB	MEP	0
CD79A9	0.048559	4.26372	CD79A	MEP	0
EBF19	0.0134228	0.947493	EBF1	MEP	0
VPREB19	0.0489538	2.17134	VPREB1	MEP	0
PBX19	1.0458	53.4149	PBX1	MEP	0.953469
PLEK9	2.22029	59.8895	PLEK	MEP	0
DAD19	3.63916	92.6569	DAD1	MEP	0.592257
CNRIP19	1.08054	53.7308	CNRIP1	MEP	1.0236
SLC40A19	2.11094	79.3525	SLC40A1	MEP	1.62028
PKIG9	1.31504	65.7718	PKIG	MEP	1.4588
KLF19	0.784051	44.2163	KLF1	MEP	0.39681
AHSP9	0.143703	7.30359	AHSP	MEP	0
HBB9	6.69601	57.2839	HBB	MEP	0
RUNX19	1.09159	60.4422	RUNX1	MEP	0
HDC9	0.0469799	2.60561	HDC	MEP	0
MS4A39	0.0454007	2.13186	MS4A3	MEP	0
AVP10	0.0592474	2.40192	AVP	MK_Prog	0
HOPX10	0.0800641	5.04404	HOPX	MK_Prog	0
CRHBP10	0.0728583	6.56525	CRHBP	MK_Prog	0
SATB110	0.490793	35.7086	SATB1	MK_Prog	0
SPINK210	0.246597	12.49	SPINK2	MK_Prog	0
LSP110	0.497198	36.0288	LSP1	MK_Prog	0
FLT310	0.0264211	2.08167	FLT3	MK_Prog	0
MPO10	0.703763	20.4163	MPO	MK_Prog	0
CTSG10	0.176141	10.5685	CTSG	MK_Prog	0
PRTN310	0.333066	8.64692	PRTN3	MK_Prog	0
AZU110	0.191353	4.72378	AZU1	MK_Prog	0
ELANE10	0.253002	6.245	ELANE	MK_Prog	0
FCER1G10	0.957566	53.0825	FCER1G	MK_Prog	0.785346
CSTA10	0.0120096	0.960769	CSTA	MK_Prog	0
LYZ10	0.722978	40.5925	LYZ	MK_Prog	0
IL3RA10	0.0784628	7.36589	IL3RA	MK_Prog	0
IRF710	0.06245	5.92474	IRF7	MK_Prog	0
IRF810	0.0224179	1.28102	IRF8	MK_Prog	0
JCHAIN10	0.011209	0.560448	JCHAIN	MK_Prog	0
IKZF110	0.594876	44.0352	IKZF1	MK_Prog	0
DNTT10	0.11289	4.24339	DNTT	MK_Prog	0
ADA10	0.218575	18.735	ADA	MK_Prog	0
LTB10	0.161729	12.3299	LTB	MK_Prog	0
CD79A10	0.0384307	3.44275	CD79A	MK_Prog	0
EBF110	0.0176141	1.36109	EBF1	MK_Prog	0
VPREB110	0.0496397	2.24179	VPREB1	MK_Prog	0
PBX110	2.502	84.0673	PBX1	MK_Prog	2.5
PLEK10	13.2818	96.7174	PLEK	MK_Prog	2.5
DAD110	8.8735	99.6797	DAD1	MK_Prog	2.5
CNRIP110	0.338671	24.1793	CNRIP1	MK_Prog	0
SLC40A110	1.68455	70.1361	SLC40A1	MK_Prog	1.07599
PKIG10	1.19135	64.6918	PKIG	MK_Prog	1.22872
KLF110	0.458767	32.1057	KLF1	MK_Prog	0.00462292
AHSP10	0.0672538	5.20416	AHSP	MK_Prog	0
HBB10	3.13451	52.9223	HBB	MK_Prog	0
RUNX110	1.53883	75.1001	RUNX1	MK_Prog	0.157496
HDC10	0.0040032	0.320256	HDC	MK_Prog	0
MS4A310	0.0216173	1.44115	MS4A3	MK_Prog	0
AVP11	0.0513256	2.75716	AVP	EarlyErythroid	0
HOPX11	0.0564157	3.71156	HOPX	EarlyErythroid	0
CRHBP11	0.0422057	3.43584	CRHBP	EarlyErythroid	0
SATB111	0.320467	26.9565	SATB1	EarlyErythroid	0
SPINK211	0.213574	9.5228	SPINK2	EarlyErythroid	0
LSP111	0.486744	36.6914	LSP1	EarlyErythroid	0
FLT311	0.0248144	2.35419	FLT3	EarlyErythroid	0
MPO11	0.17667	10.0106	MPO	EarlyErythroid	0
CTSG11	0.0515376	3.90244	CTSG	EarlyErythroid	0
PRTN311	0.0593849	3.94486	PRTN3	EarlyErythroid	0
AZU111	0.0409332	2.79958	AZU1	EarlyErythroid	0
ELANE11	0.0392365	3.03287	ELANE	EarlyErythroid	0
FCER1G11	0.276988	23.7752	FCER1G	EarlyErythroid	0
CSTA11	0.00424178	0.38176	CSTA	EarlyErythroid	0
LYZ11	0.892471	52.0891	LYZ	EarlyErythroid	0
IL3RA11	0.0267232	2.54507	IL3RA	EarlyErythroid	0
IRF711	0.07614	6.9141	IRF7	EarlyErythroid	0
IRF811	0.0246023	1.421	IRF8	EarlyErythroid	0
JCHAIN11	0.00933192	0.657476	JCHAIN	EarlyErythroid	0
IKZF111	1.07953	64.9629	IKZF1	EarlyErythroid	0
DNTT11	0.083351	2.6299	DNTT	EarlyErythroid	0
ADA11	0.357158	29.8834	ADA	EarlyErythroid	0
LTB11	0.147826	11.6861	LTB	EarlyErythroid	0
CD79A11	0.0400848	3.71156	CD79A	EarlyErythroid	0
EBF111	0.0106045	0.890774	EBF1	EarlyErythroid	0
VPREB111	0.0413574	2.09968	VPREB1	EarlyErythroid	0
PBX111	0.401485	30.9862	PBX1	EarlyErythroid	0
PLEK11	0.351856	16.8399	PLEK	EarlyErythroid	0
DAD111	3.38006	94.1251	DAD1	EarlyErythroid	0.462463
CNRIP111	1.64157	77.6034	CNRIP1	EarlyErythroid	1.89643
SLC40A111	2.11983	83.9661	SLC40A1	EarlyErythroid	1.63163
PKIG11	1.5544	78.9183	PKIG	EarlyErythroid	1.90405
KLF111	1.72301	77.6246	KLF1	EarlyErythroid	1.5289
AHSP11	0.264899	17.8791	AHSP	EarlyErythroid	0
HBB11	7.35525	61.7391	HBB	EarlyErythroid	0
RUNX111	0.916861	58.1124	RUNX1	EarlyErythroid	0
HDC11	0.0589608	3.35101	HDC	EarlyErythroid	0
MS4A311	0.0173913	1.08165	MS4A3	EarlyErythroid	0
AVP12	0.045308	2.00573	AVP	LateErythroid	0
HOPX12	0.032414	2.20272	HOPX	LateErythroid	0
CRHBP12	0.0204155	1.61175	CRHBP	LateErythroid	0
SATB112	0.225466	19.9319	SATB1	LateErythroid	0
SPINK212	0.0838109	3.54585	SPINK2	LateErythroid	0
LSP112	0.169771	14.3804	LSP1	LateErythroid	0
FLT312	0.0094914	0.877507	FLT3	LateErythroid	0
MPO12	0.146311	5.98138	MPO	LateErythroid	0
CTSG12	0.0270415	1.86246	CTSG	LateErythroid	0
PRTN312	0.0605301	2.70415	PRTN3	LateErythroid	0
AZU112	0.0478152	3.29513	AZU1	LateErythroid	0
ELANE12	0.0445917	2.23854	ELANE	LateErythroid	0
FCER1G12	0.0888252	8.25573	FCER1G	LateErythroid	0
CSTA12	0.00734241	0.698424	CSTA	LateErythroid	0
LYZ12	0.424785	26.0566	LYZ	LateErythroid	0
IL3RA12	0.0123567	1.19986	IL3RA	LateErythroid	0
IRF712	0.0447708	4.29799	IRF7	LateErythroid	0
IRF812	0.0154011	0.931232	IRF8	LateErythroid	0
JCHAIN12	0.00752149	0.483524	JCHAIN	LateErythroid	0
IKZF112	1.01934	62.8403	IKZF1	LateErythroid	0
DNTT12	0.0583811	1.68338	DNTT	LateErythroid	0
ADA12	0.264327	23.3703	ADA	LateErythroid	0
LTB12	0.0610673	4.36963	LTB	LateErythroid	0
CD79A12	0.0146848	1.14613	CD79A	LateErythroid	0
EBF112	0.00770057	0.608883	EBF1	LateErythroid	0
VPREB112	0.0290115	1.2894	VPREB1	LateErythroid	0
PBX112	0.206125	18.8395	PBX1	LateErythroid	0
PLEK12	0.0297278	2.39971	PLEK	LateErythroid	0
DAD112	2.56053	90.634	DAD1	LateErythroid	0.0519243
CNRIP112	1.83435	83.6497	CNRIP1	LateErythroid	2.19635
SLC40A112	1.97958	84.0437	SLC40A1	LateErythroid	1.45261
PKIG12	1.29531	73.639	PKIG	LateErythroid	1.42209
KLF112	2.82629	90.813	KLF1	LateErythroid	2.5
AHSP12	8.5274	83.2915	AHSP	LateErythroid	2.5
HBB12	255.292	99.5523	HBB	LateErythroid	2.5
RUNX112	0.751791	51.0208	RUNX1	LateErythroid	0
HDC12	0.0109241	0.931232	HDC	LateErythroid	0
MS4A312	0.00841691	0.662607	MS4A3	LateErythroid	0
AVP13	0.112432	5.18919	AVP	Basophil	0
HOPX13	0.28973	17.0811	HOPX	Basophil	0
CRHBP13	0.100541	6.7027	CRHBP	Basophil	0
SATB113	0.595676	33.7297	SATB1	Basophil	0
SPINK213	1.84973	59.3514	SPINK2	Basophil	0
LSP113	0.545946	35.3514	LSP1	Basophil	0
FLT313	0.109189	7.67568	FLT3	Basophil	0
MPO13	1.53297	40.8649	MPO	Basophil	0
CTSG13	1.65297	43.2432	CTSG	Basophil	0
PRTN313	0.486486	16	PRTN3	Basophil	0
AZU113	0.309189	14.2703	AZU1	Basophil	0
ELANE13	0.250811	11.1351	ELANE	Basophil	0
FCER1G13	0.326486	19.5676	FCER1G	Basophil	0
CSTA13	0.0475676	3.67568	CSTA	Basophil	0
LYZ13	1.12324	54.9189	LYZ	Basophil	0
IL3RA13	0.237838	16.2162	IL3RA	Basophil	0
IRF713	0.0583784	4.97297	IRF7	Basophil	0
IRF813	0.04	1.94595	IRF8	Basophil	0
JCHAIN13	0.0291892	0.864865	JCHAIN	Basophil	0
IKZF113	1.21189	64.973	IKZF1	Basophil	0
DNTT13	0.241081	10.2703	DNTT	Basophil	0
ADA13	0.168649	13.2973	ADA	Basophil	0
LTB13	0.116757	3.35135	LTB	Basophil	0
CD79A13	0.0421622	4	CD79A	Basophil	0
EBF113	0.0151351	1.08108	EBF1	Basophil	0
VPREB113	0.11027	4.21622	VPREB1	Basophil	0
PBX113	0.580541	32.8649	PBX1	Basophil	0.257092
PLEK13	2.68	82.1622	PLEK	Basophil	0.00933322
DAD113	2.25405	85.1892	DAD1	Basophil	0
CNRIP113	0.714595	34.4865	CNRIP1	Basophil	0.454284
SLC40A113	0.977297	50.1622	SLC40A1	Basophil	0.173187
PKIG13	0.251892	18.8108	PKIG	Basophil	0
KLF113	0.175135	13.2973	KLF1	Basophil	0
AHSP13	0.08	5.2973	AHSP	Basophil	0
HBB13	2.26703	64.7568	HBB	Basophil	0
RUNX113	3.93405	89.9459	RUNX1	Basophil	2.5
HDC13	4.82054	71.8919	HDC	Basophil	2.5
MS4A313	4.01189	63.027	MS4A3	Basophil	2.5

## Sheet: Fig-1E
	Patient	Cell_type	N_cells
1	Patient_1	Basophil	114
2	Patient_2	Basophil	137
3	Patient_3	Basophil	346
4	Patient_4	Basophil	328
5	Patient_1	CLP	100
6	Patient_2	CLP	1981
7	Patient_3	CLP	370
8	Patient_4	CLP	823
9	Patient_1	DendriticCell	38
10	Patient_2	DendriticCell	147
11	Patient_3	DendriticCell	102
12	Patient_4	DendriticCell	331
13	Patient_1	EarlyErythroid	650
14	Patient_2	EarlyErythroid	870
15	Patient_3	EarlyErythroid	2048
16	Patient_4	EarlyErythroid	1147
17	Patient_1	GMP	275
18	Patient_2	GMP	1030
19	Patient_3	GMP	972
20	Patient_4	GMP	947
21	Patient_1	Granulocyte	199
22	Patient_2	Granulocyte	273
23	Patient_3	Granulocyte	260
24	Patient_4	Granulocyte	1068
25	Patient_1	HSC	712
26	Patient_2	HSC	3212
27	Patient_3	HSC	2680
28	Patient_4	HSC	1137
29	Patient_1	LMPP	395
30	Patient_2	LMPP	2022
31	Patient_3	LMPP	1773
32	Patient_4	LMPP	999
33	Patient_1	LateErythroid	1425
34	Patient_2	LateErythroid	1239
35	Patient_3	LateErythroid	1666
36	Patient_4	LateErythroid	1254
37	Patient_1	MEP	329
38	Patient_2	MEP	498
39	Patient_3	MEP	1098
40	Patient_4	MEP	608
41	Patient_1	MK_Prog	246
42	Patient_2	MK_Prog	230
43	Patient_3	MK_Prog	353
44	Patient_4	MK_Prog	420
45	Patient_1	Monocytes	191
46	Patient_2	Monocytes	495
47	Patient_3	Monocytes	427
48	Patient_4	Monocytes	1798
49	Patient_1	T	37
50	Patient_2	T	192
51	Patient_3	T	90
52	Patient_4	T	452
53	Patient_1	pro-B	31
54	Patient_2	pro-B	1592
55	Patient_3	pro-B	90
56	Patient_4	pro-B	1956

## Sheet: Fig-1F
	Sample	Cell_type	Freq
1	Patient_1	Basophil	2.40405
2	Patient_2	Basophil	0.984337
3	Patient_3	Basophil	2.81874
4	Patient_4	Basophil	2.47211
5	Patient_1	CLP	2.10881
6	Patient_2	CLP	14.2334
7	Patient_3	CLP	3.01426
8	Patient_4	CLP	6.20289
9	Patient_1	DendriticCell	0.80135
10	Patient_2	DendriticCell	1.05619
11	Patient_3	DendriticCell	0.830957
12	Patient_4	DendriticCell	2.49472
13	Patient_1	EarlyErythroid	13.7073
14	Patient_2	EarlyErythroid	6.2509
15	Patient_3	EarlyErythroid	16.6843
16	Patient_4	EarlyErythroid	8.64486
17	Patient_1	GMP	5.79924
18	Patient_2	GMP	7.40049
19	Patient_3	GMP	7.91853
20	Patient_4	GMP	7.13747
21	Patient_1	Granulocyte	4.19654
22	Patient_2	Granulocyte	1.96149
23	Patient_3	Granulocyte	2.11813
24	Patient_4	Granulocyte	8.04944
25	Patient_1	HSC	15.0148
26	Patient_2	HSC	23.078
27	Patient_3	HSC	21.833
28	Patient_4	HSC	8.56949
29	Patient_1	LMPP	8.32982
30	Patient_2	LMPP	14.5279
31	Patient_3	LMPP	14.444
32	Patient_4	LMPP	7.52939
33	Patient_1	LateErythroid	30.0506
34	Patient_2	LateErythroid	8.90214
35	Patient_3	LateErythroid	13.5723
36	Patient_4	LateErythroid	9.45131
37	Patient_1	MEP	6.938
38	Patient_2	MEP	3.5781
39	Patient_3	MEP	8.94501
40	Patient_4	MEP	4.58245
41	Patient_1	MK_Prog	5.18768
42	Patient_2	MK_Prog	1.65254
43	Patient_3	MK_Prog	2.87576
44	Patient_4	MK_Prog	3.16551
45	Patient_1	Monocytes	4.02784
46	Patient_2	Monocytes	3.55655
47	Patient_3	Monocytes	3.47862
48	Patient_4	Monocytes	13.5514
49	Patient_1	T	0.780261
50	Patient_2	T	1.37951
51	Patient_3	T	0.733198
52	Patient_4	T	3.40669
53	Patient_1	pro-B	0.653733
54	Patient_2	pro-B	11.4384
55	Patient_3	pro-B	0.733198
56	Patient_4	pro-B	14.7422

## Sheet: Fig-1G
	Cell_type	Case	Percentage_of_cells	SD
1	Basophil	Healthy Sample	2.01105	0.174739
2	Basophil	del(5q) MDS	2.16981	0.810907
3	CLP	Healthy Sample	4.49624	2.13334
4	CLP	del(5q) MDS	6.38983	5.51596
5	DendriticCell	Healthy Sample	2.4347	1.4476
6	DendriticCell	del(5q) MDS	1.2958	0.80734
7	EarlyErythroid	Healthy Sample	10.9034	2.12945
8	EarlyErythroid	del(5q) MDS	11.3218	4.73734
9	GMP	Healthy Sample	4.24401	0.329369
10	GMP	del(5q) MDS	7.06393	0.903413
11	Granulocyte	Healthy Sample	8.89182	4.02731
12	Granulocyte	del(5q) MDS	4.0814	2.83473
13	HSC	Healthy Sample	24.9206	10.5596
14	HSC	del(5q) MDS	17.1238	6.7145
15	LMPP	Healthy Sample	17.2641	3.93636
16	LMPP	del(5q) MDS	11.2078	3.79955
17	LateErythroid	Healthy Sample	8.04698	2.48281
18	LateErythroid	del(5q) MDS	15.4941	9.92563
19	MEP	Healthy Sample	10.4173	2.42457
20	MEP	del(5q) MDS	6.01089	2.41022
21	MK_Prog	Healthy Sample	3.84835	0.993646
22	MK_Prog	del(5q) MDS	3.22037	1.46631
23	Monocytes	Healthy Sample	1.93588	0.889111
24	Monocytes	del(5q) MDS	6.1536	4.93783
25	T	Healthy Sample	0	0
26	T	del(5q) MDS	1.57492	1.25613
27	pro-B	Healthy Sample	0.585542	1.00217
28	pro-B	del(5q) MDS	6.8919	7.28338

## Sheet: Fig-2B
	Locus	CNA	Freq	Sample
1	5p	amplification	0.0206498	Patient_4
2	5q	amplification	0.0229603	Patient_4
3	5p	deletion	0.00635379	Patient_4
4	5q	deletion	0.386065	Patient_4
5	5p	neutral	0.972996	Patient_4
6	5q	neutral	0.590975	Patient_4
7	5p	amplification	NaN	Control
8	5q	amplification	NaN	Control
9	5p	deletion	NaN	Control
10	5q	deletion	NaN	Control
11	5p	neutral	NaN	Control
12	5q	neutral	NaN	Control
13	5p	amplification	0.227765	Patient_1
14	5q	amplification	0.0356876	Patient_1
15	5p	deletion	0.0487668	Patient_1
16	5q	deletion	0.37145	Patient_1
17	5p	neutral	0.723468	Patient_1
18	5q	neutral	0.592862	Patient_1
19	5p	amplification	0.0605055	Patient_2
20	5q	amplification	0.018836	Patient_2
21	5p	deletion	0.0381462	Patient_2
22	5q	deletion	0.770852	Patient_2
23	5p	neutral	0.901348	Patient_2
24	5q	neutral	0.210312	Patient_2
25	5p	amplification	0.09968	Patient_3
26	5q	amplification	0.00468348	Patient_3
27	5p	deletion	0.0685349	Patient_3
28	5q	deletion	0.915619	Patient_3
29	5p	neutral	0.831785	Patient_3
30	5q	neutral	0.0796971	Patient_3

## Sheet: Fig-2C
	Patient	Barcode	Detected_by
1	Patient_1	AAACCCATCACCTCGT-1	Both
2	Patient_1	AAACCCATCTCTTCAA-1	Both
3	Patient_1	AAACCCATCTTACGGA-1	Both
4	Patient_1	AAACGAAAGTCTGGAG-1	Both
5	Patient_1	AAACGAACACGTATAC-1	CopyKat
6	Patient_1	AAACGCTAGGTCCTGC-1	Both
7	Patient_1	AAACGCTGTGCTCTCT-1	Both
8	Patient_1	AAAGAACAGCCAAGGT-1	Both
9	Patient_1	AAAGAACAGCTGCCTG-1	Both
10	Patient_1	AAAGAACCATCCCACT-1	Both
11	Patient_1	AAAGAACGTGCCCTTT-1	Both
12	Patient_1	AAAGAACGTTCCTTGC-1	Both
13	Patient_1	AAAGAACGTTCGTAAC-1	CopyKat
14	Patient_1	AAAGGATAGAGCATTA-1	Both
15	Patient_1	AAAGGATTCAAGCTGT-1	CopyKat
16	Patient_1	AAAGGATTCTGAGTCA-1	CopyKat
17	Patient_1	AAAGGGCCAAATTGCC-1	Both
18	Patient_1	AAAGGGCCAGACAATA-1	Both
19	Patient_1	AAAGGTAAGTCTAGCT-1	Both
20	Patient_1	AAAGGTAAGTGTGTTC-1	CopyKat
21	Patient_1	AAAGGTAGTCTCGACG-1	Both
22	Patient_1	AAAGGTAGTGGTAATA-1	Both
23	Patient_1	AAAGGTATCGTGGAAG-1	Both
24	Patient_1	AAAGTCCAGTTAACAG-1	CopyKat
25	Patient_1	AAAGTCCGTGTAAATG-1	CopyKat
26	Patient_1	AAAGTGAAGGGATGTC-1	Both
27	Patient_1	AAAGTGAAGTATAACG-1	Both
28	Patient_1	AAAGTGACAGGTTTAC-1	CopyKat
29	Patient_1	AAAGTGAGTGCGGATA-1	Both
30	Patient_1	AAATGGAAGCCTTTGA-1	CopyKat
31	Patient_1	AAATGGATCGTTAGTG-1	Both
32	Patient_1	AACAAAGGTGATGAAT-1	CopyKat
33	Patient_1	AACAAAGTCCGATGTA-1	Both
34	Patient_1	AACAAGAAGGTCACCC-1	CopyKat
35	Patient_1	AACAAGACACAATGCT-1	Both
36	Patient_1	AACAAGAGTCACTAGT-1	CopyKat
37	Patient_1	AACAAGATCCATGATG-1	CopyKat
38	Patient_1	AACAAGATCTGGTGCG-1	Both
39	Patient_1	AACACACAGACCCTTA-1	CopyKat
40	Patient_1	AACACACAGATTACCC-1	Both
41	Patient_1	AACACACCAATAACGA-1	Both
42	Patient_1	AACACACCAGTGAGCA-1	Both
43	Patient_1	AACAGGGAGCCGTTAT-1	Both
44	Patient_1	AACAGGGTCGCAATTG-1	Both
45	Patient_1	AACCAACGTCTACAAC-1	CopyKat
46	Patient_1	AACCACACAGTGTGGA-1	CopyKat
47	Patient_1	AACCACAGTACTGAGG-1	Both
48	Patient_1	AACCACAGTCACTTCC-1	Both
49	Patient_1	AACCACATCATAGGCT-1	CopyKat
50	Patient_1	AACCACATCGGTAACT-1	Both
51	Patient_1	AACCATGCACAAGCTT-1	Both
52	Patient_1	AACCATGCAGGACTTT-1	CopyKat
53	Patient_1	AACCATGGTCTAACGT-1	Both
54	Patient_1	AACCCAAAGAGACAAG-1	Both
55	Patient_1	AACCCAAAGTAAACGT-1	Both
56	Patient_1	AACCCAACAACTACGT-1	Both
57	Patient_1	AACCCAACAGCAATTC-1	Both
58	Patient_1	AACCCAACATGTGGCC-1	Both
59	Patient_1	AACCTGAAGGATACGC-1	CopyKat
60	Patient_1	AACCTGAGTGTCATCA-1	CopyKat
61	Patient_1	AACCTGATCGTGTCAA-1	Both
62	Patient_1	AACCTGATCTAAGGAA-1	CopyKat
63	Patient_1	AACGAAAAGCAGGCTA-1	CopyKat
64	Patient_1	AACGAAACACCAGGTC-1	Both
65	Patient_1	AACGGGAAGCAACCAG-1	CopyKat
66	Patient_1	AACGGGACACTATCCC-1	Both
67	Patient_1	AACGGGAGTAGATTGA-1	CopyKat
68	Patient_1	AACGTCAAGCTCGTGC-1	Both
69	Patient_1	AACGTCACAAACGAGC-1	Both
70	Patient_1	AACGTCACAGCGTACC-1	CopyKat
71	Patient_1	AACGTCAGTCGTACTA-1	Both
72	Patient_1	AACGTCAGTGGCCCAT-1	Both
73	Patient_1	AACGTCATCACGGTCG-1	CopyKat
74	Patient_1	AACTTCTTCAGAGCAG-1	Both
75	Patient_1	AAGAACACACCGGAAA-1	Both
76	Patient_1	AAGAACATCAGCCCAG-1	CopyKat
77	Patient_1	AAGAACATCAGTCAGT-1	Both
78	Patient_1	AAGACAAAGAAGCTCG-1	CopyKat
79	Patient_1	AAGACAAAGCGTTGTT-1	CopyKat
80	Patient_1	AAGACAAGTGATACTC-1	Both
81	Patient_1	AAGACTCCAACCGTAT-1	CopyKat
82	Patient_1	AAGACTCCAAGATGTA-1	CopyKat
83	Patient_1	AAGACTCTCAACTGGT-1	Both
84	Patient_1	AAGATAGTCCACGAAT-1	CopyKat
85	Patient_1	AAGCATCAGAGAGGTA-1	Both
86	Patient_1	AAGCATCAGAGATGCC-1	Both
87	Patient_1	AAGCATCAGCCGTCGT-1	Both
88	Patient_1	AAGCATCCAACAGCTT-1	Both
89	Patient_1	AAGCCATAGCCTCTTC-1	CopyKat
90	Patient_1	AAGCCATCAAGGTCGA-1	Both
91	Patient_1	AAGCCATGTAGACACG-1	Both
92	Patient_1	AAGCCATTCACGTAGT-1	Both
93	Patient_1	AAGCGAGAGATGCCGA-1	Both
94	Patient_1	AAGCGAGAGCCGATAG-1	Both
95	Patient_1	AAGCGAGAGGATGTTA-1	CopyKat
96	Patient_1	AAGCGAGCAAGAATAC-1	CopyKat
97	Patient_1	AAGCGAGGTATCGAAA-1	Both
98	Patient_1	AAGCGTTCATCCTTGC-1	CopyKat
99	Patient_1	AAGCGTTGTAGACAGC-1	CopyKat
100	Patient_1	AAGCGTTGTTAGAGAT-1	Both
101	Patient_1	AAGCGTTTCATTGCGA-1	Both
102	Patient_1	AAGCGTTTCCCAAGCG-1	CopyKat
103	Patient_1	AAGCGTTTCGGTCAGC-1	Both
104	Patient_1	AAGGAATGTCACAATC-1	CopyKat
105	Patient_1	AAGGAATTCGAAGTGG-1	Both
106	Patient_1	AAGGTAAAGCATTTCG-1	Both
107	Patient_1	AAGGTAAAGTATCTGC-1	Both
108	Patient_1	AAGGTAATCACGAGGA-1	Both
109	Patient_1	AAGGTAATCCTCAGAA-1	Both
110	Patient_1	AAGGTAATCGTAGGGA-1	Both
111	Patient_1	AAGTACCAGGGATCTG-1	CopyKat
112	Patient_1	AAGTACCCATAATCGC-1	Both
113	Patient_1	AAGTACCGTCTACTGA-1	Both
114	Patient_1	AAGTACCGTTCAGTAC-1	CopyKat
115	Patient_1	AAGTACCTCTGTGCAA-1	CopyKat
116	Patient_1	AAGTCGTGTACCGTCG-1	Both
117	Patient_1	AAGTCGTGTATGGAAT-1	CopyKat
118	Patient_1	AAGTGAAGTAGAATAC-1	Both
119	Patient_1	AAGTTCGGTCATGCAT-1	Both
120	Patient_1	AATAGAGCAGCTGTGC-1	Both
121	Patient_1	AATAGAGGTACCTTCC-1	CopyKat
122	Patient_1	AATCACGCATCCGGCA-1	CopyKat
123	Patient_1	AATCGACGTCGGATTT-1	CopyKat
124	Patient_1	AATCGACTCAAAGGTA-1	Both
125	Patient_1	AATCGACTCCTTCACG-1	Both
126	Patient_1	AATCGACTCTCGGCTT-1	Both
127	Patient_1	AATCGTGCAGTCCGTG-1	Both
128	Patient_1	AATCGTGGTGCAACAG-1	CopyKat
129	Patient_1	AATGAAGAGACAAGCC-1	Both
130	Patient_1	AATGAAGAGCGGACAT-1	Both
131	Patient_1	AATGAAGGTAGGGTAC-1	CopyKat
132	Patient_1	AATGCCAAGTCAACAA-1	Both
133	Patient_1	AATGCCACAGTGTATC-1	Both
134	Patient_1	AATGCCAGTACGGATG-1	Both
135	Patient_1	AATGCCATCAAGAGGC-1	CopyKat
136	Patient_1	AATGGAAAGCGAGAAA-1	Both
137	Patient_1	AATGGAAGTTTCTATC-1	CopyKat
138	Patient_1	AATGGAATCAAGCCTA-1	Both
139	Patient_1	AATGGCTAGAGTCAGC-1	Both
140	Patient_1	AATGGCTAGGGATCGT-1	Both
141	Patient_1	AATGGCTAGTAGACCG-1	Both
142	Patient_1	AATGGCTCACATCATG-1	CopyKat
143	Patient_1	AATGGCTTCGCACTCT-1	Both
144	Patient_1	AATTCCTAGATGTTCC-1	Both
145	Patient_1	AATTCCTAGGGTCTTT-1	Both
146	Patient_1	AATTCCTAGTCAGCCC-1	Both
147	Patient_1	AATTCCTCAACTTGGT-1	CopyKat
148	Patient_1	AATTCCTCAAGCCTGC-1	Both
149	Patient_1	AATTTCCAGTGGATAT-1	Both
150	Patient_1	AATTTCCCACTCAAGT-1	Both
151	Patient_1	AATTTCCTCCGGTAGC-1	CopyKat
152	Patient_1	AATTTCCTCGCTTTAT-1	Both
153	Patient_1	ACAAAGACACTGGAAG-1	Both
154	Patient_1	ACAAAGAGTGAGACCA-1	CopyKat
155	Patient_1	ACAAAGAGTGGACTGA-1	CopyKat
156	Patient_1	ACAAAGAGTTCAAAGA-1	Both
157	Patient_1	ACAAAGAGTTGTGGCC-1	Both
158	Patient_1	ACAACCAAGGTCGAGT-1	CopyKat
159	Patient_1	ACAAGCTAGGACCCAA-1	CopyKat
160	Patient_1	ACACAGTGTAAGTTAG-1	CopyKat
161	Patient_1	ACACAGTGTACGGCAA-1	Both
162	Patient_1	ACACCAACAGGGACTA-1	Both
163	Patient_1	ACACCAAGTTGCACGC-1	Both
164	Patient_1	ACACGCGGTCGCTCGA-1	Both
165	Patient_1	ACACGCGGTCGTAATC-1	CopyKat
166	Patient_1	ACACGCGGTGCCCACA-1	CopyKat
167	Patient_1	ACACTGATCGAACACT-1	Both
168	Patient_1	ACAGAAAAGGATACGC-1	CopyKat
169	Patient_1	ACAGAAAAGGTCCCTG-1	Both
170	Patient_1	ACAGAAACAAAGAGTT-1	CopyKat
171	Patient_1	ACAGCCGCACTCTCGT-1	CopyKat
172	Patient_1	ACAGCCGGTATGTCAC-1	CopyKat
173	Patient_1	ACAGCCGGTCGTTTCC-1	Both
174	Patient_1	ACAGCCGGTTACGATC-1	CopyKat
175	Patient_1	ACATCCCGTCTGTGCG-1	CopyKat
176	Patient_1	ACATCCCGTTTGCCGG-1	Both
177	Patient_1	ACATCGAAGTAAGAGG-1	Both
178	Patient_1	ACATCGACAACTCGTA-1	CopyKat
179	Patient_1	ACATCGATCGAGAGAC-1	Both
180	Patient_1	ACATGCAGTCACCCTT-1	CopyKat
181	Patient_1	ACCAAACAGGTACTGG-1	Both
182	Patient_1	ACCAAACAGTGCTAGG-1	Both
183	Patient_1	ACCAAACCAAGCGATG-1	Both
184	Patient_1	ACCAACAAGCACCGTC-1	Both
185	Patient_1	ACCAACAGTTGGGAAC-1	Both
186	Patient_1	ACCAACATCACCCTGT-1	CopyKat
187	Patient_1	ACCACAAAGACCAGAC-1	Both
188	Patient_1	ACCACAACATCCTTCG-1	Both
189	Patient_1	ACCATTTAGGAGTATT-1	Both
190	Patient_1	ACCATTTCATCCGTGG-1	CopyKat
191	Patient_1	ACCATTTTCCCATAAG-1	Both
192	Patient_1	ACCCAAAGTCGTGATT-1	Both
193	Patient_1	ACCCAAAGTTCTTGTT-1	CopyKat
194	Patient_1	ACCCTCACAATTGCGT-1	Both
195	Patient_1	ACCCTCACATCACAGT-1	CopyKat
196	Patient_1	ACCCTTGCAAGTTGGG-1	Both
197	Patient_1	ACCGTTCCAATTGAAG-1	Both
198	Patient_1	ACCGTTCCAGCAGGAT-1	Both
199	Patient_1	ACCGTTCCATCGGTTA-1	Both
200	Patient_1	ACCGTTCGTATGGAGC-1	Both
201	Patient_1	ACCGTTCTCGAACGCC-1	CopyKat
202	Patient_1	ACCGTTCTCTCCTGAC-1	Both
203	Patient_1	ACCTACCAGGTGAGAA-1	Both
204	Patient_1	ACCTACCGTGATTAGA-1	Both
205	Patient_1	ACCTGAAAGAATGTTG-1	Both
206	Patient_1	ACCTGAAAGCCATTCA-1	Both
207	Patient_1	ACCTGAAAGGCTGTAG-1	Both
208	Patient_1	ACCTGAACATAAGATG-1	Both
209	Patient_1	ACCTGAAGTATCCCAA-1	CopyKat
210	Patient_1	ACCTGAAGTATGGTTC-1	Both
211	Patient_1	ACCTGAAGTGGACAGT-1	CopyKat
212	Patient_1	ACCTGAAGTTGCTCAA-1	CopyKat
213	Patient_1	ACGATCAAGAGGTGCT-1	Both
214	Patient_1	ACGATCAAGAGTGTGC-1	Both
215	Patient_1	ACGATGTAGAAGCGAA-1	Both
216	Patient_1	ACGGAAGAGCACGGAT-1	Both
217	Patient_1	ACGGAAGAGCCTAGGA-1	CopyKat
218	Patient_1	ACGGAAGGTGGAGGTT-1	Both
219	Patient_1	ACGGGTCCACCCTTAC-1	Both
220	Patient_1	ACGGGTCCATGTGTCA-1	Both
221	Patient_1	ACGGGTCGTCGAGCAA-1	Both
222	Patient_1	ACGGGTCGTTGTACGT-1	Both
223	Patient_1	ACGGTCGAGACGCTCC-1	Both
224	Patient_1	ACGGTCGAGACTGTTC-1	Both
225	Patient_1	ACGGTCGAGGGCTGAT-1	Both
226	Patient_1	ACGGTCGAGTCTCCTC-1	CopyKat
227	Patient_1	ACGGTCGGTGCCTACG-1	Both
228	Patient_1	ACGGTCGTCATTCGGA-1	Both
229	Patient_1	ACGGTCGTCTTACACT-1	CopyKat
230	Patient_1	ACGGTTAAGCATGCGA-1	Both
231	Patient_1	ACGTAACAGCTGAAGC-1	Both
232	Patient_1	ACGTAACCAGAAACCG-1	Both
233	Patient_1	ACGTAACGTATCCCAA-1	Both
234	Patient_1	ACGTAACGTCCATACA-1	Both
235	Patient_1	ACGTAACGTGATACAA-1	CopyKat
236	Patient_1	ACGTACACAGCCCACA-1	CopyKat
237	Patient_1	ACGTAGTAGAGTCAAT-1	CopyKat
238	Patient_1	ACGTAGTAGCTAAACA-1	CopyKat
239	Patient_1	ACGTAGTAGGCCTGAA-1	Both
240	Patient_1	ACGTAGTAGGGATCGT-1	Both
241	Patient_1	ACGTAGTGTCAAACGG-1	Both
242	Patient_1	ACGTAGTGTGGGTTGA-1	Both
243	Patient_1	ACGTCCTTCTTGAACG-1	Both
244	Patient_1	ACGTTCCGTAGTGGCA-1	CopyKat
245	Patient_1	ACGTTCCTCTGGTCAA-1	Both
246	Patient_1	ACTATCTGTACCAATC-1	Both
247	Patient_1	ACTATGGAGCTAGAGC-1	Both
248	Patient_1	ACTATGGCAATAAGGT-1	Both
249	Patient_1	ACTATGGTCACTACTT-1	CopyKat
250	Patient_1	ACTATGGTCAGCCTCT-1	Both
251	Patient_1	ACTATTCAGTTACGTC-1	Both
252	Patient_1	ACTCCCAAGGGTCTTT-1	Both
253	Patient_1	ACTCCCATCCACCTGT-1	Both
254	Patient_1	ACTCTCGAGAGAGTTT-1	Both
255	Patient_1	ACTCTCGAGAGGATGA-1	Both
256	Patient_1	ACTCTCGCAGGCCTGT-1	CopyKat
257	Patient_1	ACTCTCGGTTAACAGA-1	Both
258	Patient_1	ACTGATGCACCACTGG-1	Both
259	Patient_1	ACTGCAAGTGTCCACG-1	CopyKat
260	Patient_1	ACTGTCCAGCGCCATC-1	Both
261	Patient_1	ACTGTCCCAAGCTGTT-1	CopyKat
262	Patient_1	ACTGTCCCAGTTTGGT-1	Both
263	Patient_1	ACTGTGAGTCTGGTTA-1	Both
264	Patient_1	ACTGTGATCCGACAGC-1	CopyKat
265	Patient_1	ACTTAGGAGATAGCTA-1	CopyKat
266	Patient_1	ACTTAGGGTACTGTTG-1	Both
267	Patient_1	ACTTATCAGACGAGCT-1	Both
268	Patient_1	ACTTATCAGCATCAGG-1	CopyKat
269	Patient_1	ACTTATCAGCTCTATG-1	CopyKat
270	Patient_1	ACTTATCAGTAGTCAA-1	Both
271	Patient_1	ACTTATCCAGTTGTCA-1	Both
272	Patient_1	ACTTCGCAGAGCAAGA-1	CopyKat
273	Patient_1	ACTTCGCCATCTTCGC-1	Both
274	Patient_1	ACTTTGTGTCCAAGAG-1	Both
275	Patient_1	ACTTTGTGTTGGACCC-1	CopyKat
276	Patient_1	AGAAATGAGGCGACAT-1	Both
277	Patient_1	AGAAATGTCGCTCTAC-1	CopyKat
278	Patient_1	AGAACAACATACACCA-1	Both
279	Patient_1	AGAACAACATCTATCT-1	Both
280	Patient_1	AGAACAATCCCTCATG-1	Both
281	Patient_1	AGAACCTCACCCATAA-1	CopyKat
282	Patient_1	AGAACCTCACTTCAGA-1	Both
283	Patient_1	AGAACCTCATAATCCG-1	CopyKat
284	Patient_1	AGAACCTTCCGCGATG-1	Both
285	Patient_1	AGAAGCGCAGGAAGTC-1	Both
286	Patient_1	AGAAGCGGTAGCCAGA-1	Both
287	Patient_1	AGAAGCGTCCGCGGAT-1	Both
288	Patient_1	AGAAGTAAGTTGCCTA-1	Both
289	Patient_1	AGAAGTACATGGGAAC-1	Both
290	Patient_1	AGAAGTATCTCGCGTT-1	Both
291	Patient_1	AGACAAACATCTCAAG-1	Both
292	Patient_1	AGACAAATCAGGCGAA-1	Both
293	Patient_1	AGACACTAGTAATACG-1	Both
294	Patient_1	AGACACTGTGCGCTCA-1	Both
295	Patient_1	AGACAGGCAGCCTACG-1	Both
296	Patient_1	AGACAGGCAGGGAGAG-1	Both
297	Patient_1	AGACAGGGTTTACCTT-1	CopyKat
298	Patient_1	AGACAGGTCAGATGCT-1	Both
299	Patient_1	AGACAGGTCTAGTACG-1	Both
300	Patient_1	AGACCATGTAGCACAG-1	CopyKat
301	Patient_1	AGACCATGTCAAATCC-1	Both
302	Patient_1	AGACCATGTCCCTGTT-1	Both
303	Patient_1	AGACTCATCATCCTAT-1	Both
304	Patient_1	AGACTCATCTACGCAA-1	Both
305	Patient_1	AGAGAATAGGCATGCA-1	Both
306	Patient_1	AGAGAATGTCCCGCAA-1	Both
307	Patient_1	AGAGAATGTTGCATTG-1	CopyKat
308	Patient_1	AGAGAATTCACACGAT-1	CopyKat
309	Patient_1	AGAGAGCAGTCGCGAA-1	Both
310	Patient_1	AGAGAGCCAAGGTTGG-1	Both
311	Patient_1	AGAGCAGGTAAGGAGA-1	Both
312	Patient_1	AGAGCCCGTCGCTTAA-1	Both
313	Patient_1	AGAGCCCGTGGGATTG-1	Both
314	Patient_1	AGAGCCCGTGTGTCCG-1	Both
315	Patient_1	AGATAGACACCTGCTT-1	Both
316	Patient_1	AGATAGAGTAGACAGC-1	Both
317	Patient_1	AGATAGAGTGGTCTGC-1	Both
318	Patient_1	AGATAGAGTTCGGCGT-1	CopyKat
319	Patient_1	AGATCCACATCTTTCA-1	Both
320	Patient_1	AGATCCAGTCACTACA-1	Both
321	Patient_1	AGATCGTAGCCGGAAT-1	Both
322	Patient_1	AGATCGTAGTGTACAA-1	CopyKat
323	Patient_1	AGATCGTCAGAGGAAA-1	Both
324	Patient_1	AGATCGTGTATAATGG-1	Both
325	Patient_1	AGATCGTTCAAGTAAG-1	Both
326	Patient_1	AGATGAAAGTTGTAAG-1	CopyKat
327	Patient_1	AGATGAATCCCGAGTG-1	Both
328	Patient_1	AGCATCATCTAGGCCG-1	CopyKat
329	Patient_1	AGCATCATCTCGGGAC-1	CopyKat
330	Patient_1	AGCCACGAGAGCTTTC-1	Both
331	Patient_1	AGCCACGTCAGCAGAG-1	Both
332	Patient_1	AGCCACGTCGCCAGAC-1	Both
333	Patient_1	AGCCAGCAGACCGTTT-1	CopyKat
334	Patient_1	AGCCAGCGTCCAAGAG-1	CopyKat
335	Patient_1	AGCCAGCTCACTGGGC-1	Both
336	Patient_1	AGCCAGCTCGGTGTTA-1	Both
337	Patient_1	AGCGATTAGATTAGAC-1	Both
338	Patient_1	AGCGATTAGCAATTCC-1	Both
339	Patient_1	AGCGATTCACCTCTGT-1	CopyKat
340	Patient_1	AGCGATTCACGAGAAC-1	Both
341	Patient_1	AGCGATTGTGTGAATA-1	CopyKat
342	Patient_1	AGCGATTGTGTTATCG-1	Both
343	Patient_1	AGCGATTTCTGAGATC-1	Both
344	Patient_1	AGCGCCAGTCCGATCG-1	Both
345	Patient_1	AGCGCTGAGTGGTTCT-1	Both
346	Patient_1	AGCGCTGAGTTCGCAT-1	Both
347	Patient_1	AGCGTATCAGAGAATT-1	Both
348	Patient_1	AGCGTATCATCGAGCC-1	Both
349	Patient_1	AGCGTCGAGCGATTCT-1	CopyKat
350	Patient_1	AGCGTCGGTCATCGGC-1	CopyKat
351	Patient_1	AGCTACACAATCGCGC-1	Both
352	Patient_1	AGCTCAAGTTCTCAGA-1	Both
353	Patient_1	AGCTCAAGTTGAAGTA-1	CopyKat
354	Patient_1	AGCTCAATCTCAACCC-1	Both
355	Patient_1	AGCTTCCGTGCGACAA-1	CopyKat
356	Patient_1	AGGAAATAGACAAGCC-1	Both
357	Patient_1	AGGAAATGTTACCTGA-1	CopyKat
358	Patient_1	AGGAAATGTTGAGTCT-1	CopyKat
359	Patient_1	AGGAAATTCCAGCTCT-1	CopyKat
360	Patient_1	AGGAATAAGTAATACG-1	Both
361	Patient_1	AGGAATAGTTAGTCGT-1	Both
362	Patient_1	AGGACGACAAATTAGG-1	Both
363	Patient_1	AGGACGACAGGCTCTG-1	Both
364	Patient_1	AGGACGACAGTGGTGA-1	Both
365	Patient_1	AGGACGAGTAAGAACT-1	Both
366	Patient_1	AGGACGATCGCCGAAC-1	Both
367	Patient_1	AGGACTTCATTAGGAA-1	Both
368	Patient_1	AGGAGGTTCAAGAGTA-1	Both
369	Patient_1	AGGAGGTTCGGTGTTA-1	CopyKat
370	Patient_1	AGGATAAGTATCCTTT-1	CopyKat
371	Patient_1	AGGATCTAGCCTATCA-1	Both
372	Patient_1	AGGATCTCATGACAAA-1	Both
373	Patient_1	AGGCATTAGTCCCGAC-1	Both
374	Patient_1	AGGCATTTCCATCACC-1	Both
375	Patient_1	AGGCATTTCTGGCCTT-1	Both
376	Patient_1	AGGCCACCAATAGGAT-1	CopyKat
377	Patient_1	AGGCCACCACTATCGA-1	CopyKat
378	Patient_1	AGGCTGCTCCCAGGCA-1	Both
379	Patient_1	AGGGAGTAGGCACTAG-1	CopyKat
380	Patient_1	AGGGCCTCATAATGCC-1	Both
381	Patient_1	AGGGCCTTCGCATTGA-1	Both
382	Patient_1	AGGGCTCCATCTTCGC-1	Both
383	Patient_1	AGGGCTCCATGAAAGT-1	CopyKat
384	Patient_1	AGGGCTCGTGTCGCTG-1	Both
385	Patient_1	AGGGTCCAGTGTTGAA-1	Both
386	Patient_1	AGGGTCCGTAGACAGC-1	Both
387	Patient_1	AGGGTGAAGCGTGTCC-1	Both
388	Patient_1	AGGGTGACACAGTCAT-1	Both
389	Patient_1	AGGGTGATCAAGTGTC-1	Both
390	Patient_1	AGGGTGATCCTCAGAA-1	Both
391	Patient_1	AGGGTGATCGGTAGGA-1	Both
392	Patient_1	AGGGTTTAGAAACTGT-1	Both
393	Patient_1	AGGGTTTCAACACAGG-1	CopyKat
394	Patient_1	AGGGTTTCATTGACCA-1	CopyKat
395	Patient_1	AGGGTTTGTGCGAACA-1	CopyKat
396	Patient_1	AGGGTTTTCAGATGCT-1	Both
397	Patient_1	AGGGTTTTCTAGCCTC-1	Both
398	Patient_1	AGGTAGGAGGAGAGTA-1	CopyKat
399	Patient_1	AGGTAGGGTTAGAAAC-1	Both
400	Patient_1	AGGTAGGTCACCATCC-1	CopyKat
401	Patient_1	AGGTAGGTCCTCTCGA-1	Both
402	Patient_1	AGGTCATGTGCAGTGA-1	Both
403	Patient_1	AGGTCATGTTCCATTT-1	Both
404	Patient_1	AGGTCATTCAACCTTT-1	Both
405	Patient_1	AGGTCATTCTTGCAGA-1	Both
406	Patient_1	AGGTCTACAGCGTACC-1	Both
407	Patient_1	AGGTCTAGTCCAAATC-1	Both
408	Patient_1	AGGTCTATCGAAGGAC-1	CopyKat
409	Patient_1	AGGTCTATCTCTCGAC-1	Both
410	Patient_1	AGGTGTTAGGTTCAGG-1	Both
411	Patient_1	AGGTGTTCACAAGCAG-1	Both
412	Patient_1	AGGTGTTGTCTGTAGT-1	CopyKat
413	Patient_1	AGGTTACCAAAGAACT-1	CopyKat
414	Patient_1	AGGTTACCACACGCCA-1	Both
415	Patient_1	AGGTTACCATCGCTCT-1	CopyKat
416	Patient_1	AGGTTACTCACGTAGT-1	Both
417	Patient_1	AGGTTACTCATGAGAA-1	CopyKat
418	Patient_1	AGGTTACTCCCTCTCC-1	CopyKat
419	Patient_1	AGTAACCGTGGAACCA-1	Both
420	Patient_1	AGTAACCTCCTCACTG-1	Both
421	Patient_1	AGTACCAGTAAGGCTG-1	Both
422	Patient_1	AGTACCATCTCGCGTT-1	Both
423	Patient_1	AGTACTGCATAATCGC-1	Both
424	Patient_1	AGTACTGTCATTCCTA-1	Both
425	Patient_1	AGTAGCTCATCCGAGC-1	Both
426	Patient_1	AGTAGCTGTCTCGGGT-1	Both
427	Patient_1	AGTAGCTGTGAAGCTG-1	Both
428	Patient_1	AGTAGCTGTTTACTGG-1	Both
429	Patient_1	AGTAGTCCATACCACA-1	Both
430	Patient_1	AGTCAACAGTCTGTAC-1	CopyKat
431	Patient_1	AGTCAACGTAGTGGCA-1	Both
432	Patient_1	AGTCAACGTTAAGAAC-1	Both
433	Patient_1	AGTCATGCAGTCGAGA-1	Both
434	Patient_1	AGTCTCCAGCGTCGAA-1	Both
435	Patient_1	AGTCTCCAGTCAAGCG-1	Both
436	Patient_1	AGTCTCCAGTCTCCTC-1	Both
437	Patient_1	AGTGACTAGAAGCGAA-1	Both
438	Patient_1	AGTGACTCAAGATTGA-1	Both
439	Patient_1	AGTGATCAGGATTTAG-1	CopyKat
440	Patient_1	AGTGATCAGTTGGCGA-1	Both
441	Patient_1	AGTGATCCATTCCTCG-1	Both
442	Patient_1	AGTGATCGTGGTTCTA-1	Both
443	Patient_1	AGTGATCTCGGTCGAC-1	Both
444	Patient_1	AGTGATCTCTCTGCCA-1	Both
445	Patient_1	AGTGCCGCATCCCACT-1	Both
446	Patient_1	AGTGTTGAGTCATGCT-1	Both
447	Patient_1	AGTGTTGTCAGATTGC-1	Both
448	Patient_1	AGTGTTGTCATTATCC-1	Both
449	Patient_1	AGTGTTGTCGAACGGA-1	Both
450	Patient_1	AGTGTTGTCTTCACGC-1	CopyKat
451	Patient_1	AGTTAGCAGATAACAC-1	Both
452	Patient_1	AGTTAGCCAAGAAACT-1	Both
453	Patient_1	AGTTAGCGTCCGACGT-1	Both
454	Patient_1	AGTTCCCAGAGTAACT-1	Both
455	Patient_1	AGTTCCCAGCTGACTT-1	CopyKat
456	Patient_1	AGTTCCCTCCTTCACG-1	Both
457	Patient_1	AGTTCGAAGCGTCTCG-1	CopyKat
458	Patient_1	AGTTCGAGTACCTATG-1	Both
459	Patient_1	AGTTCGAGTATCACCA-1	Both
460	Patient_1	AGTTCGAGTATGTCTG-1	Both
461	Patient_1	AGTTCGATCACTGTCC-1	Both
462	Patient_1	ATACCGAGTCTAGATC-1	CopyKat
463	Patient_1	ATACCTTCAACTGCTA-1	CopyKat
464	Patient_1	ATACCTTCAGGATTCT-1	CopyKat
465	Patient_1	ATACCTTGTCGGAACA-1	Both
466	Patient_1	ATACCTTGTTGTATGC-1	Both
467	Patient_1	ATACCTTTCGAGAAAT-1	Both
468	Patient_1	ATACTTCAGTGTAGAT-1	Both
469	Patient_1	ATACTTCTCTTTGCAT-1	Both
470	Patient_1	ATAGACCCAGAGACTG-1	CopyKat
471	Patient_1	ATAGACCGTCTTGAAC-1	CopyKat
472	Patient_1	ATAGACCGTGTTAAAG-1	CopyKat
473	Patient_1	ATAGAGACACTCAGAT-1	CopyKat
474	Patient_1	ATAGAGAGTAGTCGGA-1	Both
475	Patient_1	ATAGAGATCCTGGGTG-1	CopyKat
476	Patient_1	ATAGAGATCGCTTGCT-1	Both
477	Patient_1	ATAGGCTGTTTCACAG-1	CopyKat
478	Patient_1	ATATCCTAGAGAAGGT-1	CopyKat
479	Patient_1	ATATCCTCAATGCAGG-1	Both
480	Patient_1	ATCACAGTCAGGAACG-1	Both
481	Patient_1	ATCACGAAGGACGGAG-1	CopyKat
482	Patient_1	ATCACGACAAGACAAT-1	Both
483	Patient_1	ATCACGAGTCCCTAAA-1	CopyKat
484	Patient_1	ATCAGGTCATCGTCCT-1	Both
485	Patient_1	ATCATTCCAGAGAGGG-1	Both
486	Patient_1	ATCATTCCAGGTGTGA-1	CopyKat
487	Patient_1	ATCATTCGTCTGTGTA-1	Both
488	Patient_1	ATCCACCCATCATTTC-1	Both
489	Patient_1	ATCCACCGTGTCCGGT-1	CopyKat
490	Patient_1	ATCCATTAGTCGTTAC-1	CopyKat
491	Patient_1	ATCCATTAGTGATAGT-1	Both
492	Patient_1	ATCCCTGCACCCTTGT-1	Both
493	Patient_1	ATCCCTGCACTCCGAG-1	Both
494	Patient_1	ATCCCTGGTTGTGCCG-1	CopyKat
495	Patient_1	ATCCCTGTCGCAGAGA-1	CopyKat
496	Patient_1	ATCCGTCAGCAAGTCG-1	Both
497	Patient_1	ATCCGTCAGCACCCAC-1	CopyKat
498	Patient_1	ATCCGTCAGCGTTGTT-1	CopyKat
499	Patient_1	ATCCTATAGGACTTCT-1	CopyKat
500	Patient_1	ATCCTATTCCATTTCA-1	CopyKat
501	Patient_1	ATCGATGCACCCAACG-1	Both
502	Patient_1	ATCGGATGTGTGGACA-1	Both
503	Patient_1	ATCGGCGGTAACAGGC-1	Both
504	Patient_1	ATCGGCGGTACCTATG-1	CopyKat
505	Patient_1	ATCGGCGGTGCGAGTA-1	CopyKat
506	Patient_1	ATCGTAGAGACGCATG-1	CopyKat
507	Patient_1	ATCGTAGAGTACCCTA-1	CopyKat
508	Patient_1	ATCGTAGGTAAGATAC-1	Both
509	Patient_1	ATCGTAGTCACTGTCC-1	Both
510	Patient_1	ATCGTCCAGTGATAGT-1	Both
511	Patient_1	ATCGTGAAGCGTATAA-1	Both
512	Patient_1	ATCGTGAAGTGTACCT-1	Both
513	Patient_1	ATCGTGAGTAGGATAT-1	Both
514	Patient_1	ATCTCTAAGATGGCGT-1	Both
515	Patient_1	ATCTCTAAGCCGTTGC-1	CopyKat
516	Patient_1	ATCTCTAAGTCACTGT-1	Both
517	Patient_1	ATCTTCACACGATTCA-1	Both
518	Patient_1	ATCTTCAGTAGTCTGT-1	Both
519	Patient_1	ATCTTCAGTGCATACT-1	Both
520	Patient_1	ATCTTCATCTGAGTCA-1	Both
521	Patient_1	ATGAAAGCATTGTACG-1	Both
522	Patient_1	ATGAAAGGTTAAGCAA-1	CopyKat
523	Patient_1	ATGAAAGTCATACGAC-1	Both
524	Patient_1	ATGAAAGTCGTCGCTT-1	Both
525	Patient_1	ATGACCAAGGTGCCTC-1	CopyKat
526	Patient_1	ATGACCAGTAGGATAT-1	Both
527	Patient_1	ATGACCATCACGGTCG-1	CopyKat
528	Patient_1	ATGACCATCATGGAGG-1	Both
529	Patient_1	ATGAGGGAGCGTGAAC-1	Both
530	Patient_1	ATGAGGGAGGACAAGA-1	CopyKat
531	Patient_1	ATGAGGGAGTAATTGG-1	Both
532	Patient_1	ATGAGGGGTACAAGCG-1	Both
533	Patient_1	ATGAGGGGTAGAATGT-1	Both
534	Patient_1	ATGAGGGGTGCCTAAT-1	Both
535	Patient_1	ATGAGGGGTGTGGTCC-1	Both
536	Patient_1	ATGAGTCAGAAGCGGG-1	CopyKat
537	Patient_1	ATGATCGAGCACTTTG-1	Both
538	Patient_1	ATGATCGCATGAATCC-1	Both
539	Patient_1	ATGATCGCATGACTCA-1	CopyKat
540	Patient_1	ATGATCGGTCCGAAGA-1	Both
541	Patient_1	ATGCATGAGTGAGTTA-1	Both
542	Patient_1	ATGCCTCAGGTTCATC-1	CopyKat
543	Patient_1	ATGCCTCCACTTGTCC-1	CopyKat
544	Patient_1	ATGCCTCCAGCTCTGG-1	Both
545	Patient_1	ATGCCTCTCAGTCACA-1	CopyKat
546	Patient_1	ATGCGATCACGGTGTC-1	Both
547	Patient_1	ATGCGATTCTCGCAGG-1	Both
548	Patient_1	ATGGAGGCAAATAGCA-1	CopyKat
549	Patient_1	ATGGAGGGTATCGCGC-1	Both
550	Patient_1	ATGGATCAGCTTCTAG-1	Both
551	Patient_1	ATGGATCCATCGTGCG-1	Both
552	Patient_1	ATGGATCGTTGCCATA-1	Both
553	Patient_1	ATGGATCTCCGATAAC-1	CopyKat
554	Patient_1	ATGGGAGGTGCATCTA-1	Both
555	Patient_1	ATGGGAGTCAAAGGAT-1	Both
556	Patient_1	ATGGGTTAGCCTAGGA-1	Both
557	Patient_1	ATGGGTTTCGTGGAAG-1	Both
558	Patient_1	ATGGGTTTCTAGTCAG-1	Both
559	Patient_1	ATGGTTGCAAATGGCG-1	Both
560	Patient_1	ATGGTTGCAACTCATG-1	Both
561	Patient_1	ATGGTTGCAAGACTGG-1	Both
562	Patient_1	ATGTCCCCATGCGGTC-1	Both
563	Patient_1	ATGTCCCTCCATCTAT-1	CopyKat
564	Patient_1	ATGTCTTAGAAGAACG-1	Both
565	Patient_1	ATGTCTTCACCTTCGT-1	Both
566	Patient_1	ATTACCTGTCCGATCG-1	Both
567	Patient_1	ATTACCTGTCTTGAAC-1	Both
568	Patient_1	ATTACCTTCGCAATGT-1	Both
569	Patient_1	ATTACTCAGAGCAGAA-1	Both
570	Patient_1	ATTACTCAGGCTTTCA-1	Both
571	Patient_1	ATTATCCAGAACCGCA-1	Both
572	Patient_1	ATTATCCCAATGTTGC-1	Both
573	Patient_1	ATTATCCCACTGCACG-1	Both
574	Patient_1	ATTCACTAGCTAGAGC-1	Both
575	Patient_1	ATTCACTCAGAAATCA-1	Both
576	Patient_1	ATTCAGGAGCGACATG-1	CopyKat
577	Patient_1	ATTCATCCACGCGGTT-1	Both
578	Patient_1	ATTCATCTCGCCGTGA-1	Both
579	Patient_1	ATTCCCGAGAAGAACG-1	CopyKat
580	Patient_1	ATTCCCGAGCCTTGAT-1	Both
581	Patient_1	ATTCCCGAGCTAGCCC-1	CopyKat
582	Patient_1	ATTCCCGAGGAAAGAC-1	Both
583	Patient_1	ATTCCCGAGGGAGATA-1	CopyKat
584	Patient_1	ATTCCCGGTGAATGAT-1	Both
585	Patient_1	ATTCCTATCAGGCGAA-1	Both
586	Patient_1	ATTCGTTCACCAGACC-1	CopyKat
587	Patient_1	ATTCTACGTAACAAGT-1	Both
588	Patient_1	ATTCTACTCGTCACCT-1	CopyKat
589	Patient_1	ATTCTACTCTAGCAAC-1	CopyKat
590	Patient_1	ATTGGGTTCGCCCAGA-1	CopyKat
591	Patient_1	ATTGTTCAGAGAATCT-1	Both
592	Patient_1	ATTGTTCAGCACTCGC-1	Both
593	Patient_1	ATTGTTCTCCACGGAC-1	CopyKat
594	Patient_1	ATTTACCCAAGGGTCA-1	Both
595	Patient_1	ATTTACCCATTGACTG-1	Both
596	Patient_1	ATTTACCGTGTCGATT-1	Both
597	Patient_1	ATTTCACAGAAGTCTA-1	Both
598	Patient_1	ATTTCACAGTTACTCG-1	Both
599	Patient_1	ATTTCACGTACTGACT-1	Both
600	Patient_1	ATTTCTGAGCGGACAT-1	Both
601	Patient_1	ATTTCTGAGGCAGCTA-1	Both
602	Patient_1	ATTTCTGAGTTCCTGA-1	Both
603	Patient_1	ATTTCTGTCGATAACC-1	CopyKat
604	Patient_1	ATTTCTGTCTTTGCGC-1	CopyKat
605	Patient_1	CAAAGAAAGGATACGC-1	CopyKat
606	Patient_1	CAAAGAAGTAGATTAG-1	Both
607	Patient_1	CAAAGAAGTTCGGTTA-1	Both
608	Patient_1	CAACAACAGGCATGCA-1	Both
609	Patient_1	CAACAACAGTCACTCA-1	Both
610	Patient_1	CAACAGTAGTGAATAC-1	Both
611	Patient_1	CAACAGTAGTGGATAT-1	Both
612	Patient_1	CAACAGTAGTTAGTGA-1	Both
613	Patient_1	CAACCTCCAGTATTCG-1	Both
614	Patient_1	CAACCTCGTCGTAATC-1	Both
615	Patient_1	CAACCTCGTTATCCAG-1	Both
616	Patient_1	CAACGATAGACCCGCT-1	Both
617	Patient_1	CAAGACTAGATGGTAT-1	CopyKat
618	Patient_1	CAAGACTCACGACCTG-1	Both
619	Patient_1	CAAGAGGAGAGGATCC-1	CopyKat
620	Patient_1	CAAGAGGCATGGGATG-1	Both
621	Patient_1	CAAGAGGTCAATCAGC-1	CopyKat
622	Patient_1	CAAGAGGTCATATGGC-1	Both
623	Patient_1	CAAGAGGTCCGCAGTG-1	Both
624	Patient_1	CAAGCTAGTTGACTAC-1	Both
625	Patient_1	CAAGCTATCAGGAGAC-1	Both
626	Patient_1	CAAGCTATCGACATCA-1	CopyKat
627	Patient_1	CAAGCTATCGTCGGGT-1	CopyKat
628	Patient_1	CAAGGGAAGGGAGTTC-1	Both
629	Patient_1	CAAGGGATCACCTTAT-1	Both
630	Patient_1	CAATACGAGGCGATAC-1	Both
631	Patient_1	CAATACGCATAGATCC-1	Both
632	Patient_1	CAATCGATCTACTCAT-1	CopyKat
633	Patient_1	CAATGACCATGGTACT-1	CopyKat
634	Patient_1	CAATGACGTGTCCCTT-1	Both
635	Patient_1	CAATGACGTGTTATCG-1	CopyKat
636	Patient_1	CACAACAAGCCATGCC-1	Both
637	Patient_1	CACAACACATGGAACG-1	Both
638	Patient_1	CACAACATCCACTAGA-1	CopyKat
639	Patient_1	CACACAAAGACTTCAC-1	CopyKat
640	Patient_1	CACACAAAGTGGAATT-1	CopyKat
641	Patient_1	CACACAATCACTTTGT-1	Both
642	Patient_1	CACAGATAGTGAGCCA-1	CopyKat
643	Patient_1	CACAGATCAACGTTAC-1	Both
644	Patient_1	CACAGATCATCCGCGA-1	CopyKat
645	Patient_1	CACAGATTCCTAAGTG-1	Both
646	Patient_1	CACAGGCAGTGCAACG-1	CopyKat
647	Patient_1	CACAGGCGTGACAACG-1	Both
648	Patient_1	CACATGACACATGGTT-1	Both
649	Patient_1	CACCAAACAAGCACCC-1	Both
650	Patient_1	CACCAAAGTGGCTGCT-1	Both
651	Patient_1	CACCAAAGTTAAGAAC-1	Both
652	Patient_1	CACCGTTTCACCCTGT-1	Both
653	Patient_1	CACGAATAGCGCCCAT-1	CopyKat
654	Patient_1	CACGAATAGGCTCTCG-1	Both
655	Patient_1	CACGAATAGGTCATAA-1	Both
656	Patient_1	CACGAATGTCTTACAG-1	Both
657	Patient_1	CACGAATTCATTTCGT-1	Both
658	Patient_1	CACGTGGTCCATAGGT-1	CopyKat
659	Patient_1	CACGTGGTCTCGGTAA-1	Both
660	Patient_1	CACGTTCAGATGAACT-1	CopyKat
661	Patient_1	CACGTTCAGCCTCATA-1	Both
662	Patient_1	CACGTTCAGGCAGGTT-1	Both
663	Patient_1	CACGTTCCATGGCTAT-1	Both
664	Patient_1	CACGTTCGTGTCGATT-1	Both
665	Patient_1	CACTAAGCAGCAGTGA-1	CopyKat
666	Patient_1	CACTAAGTCCCAGCGA-1	Both
667	Patient_1	CACTGAAAGACTAGAT-1	Both
668	Patient_1	CACTGAAAGCCATCCG-1	Both
669	Patient_1	CACTGAACAACTGTGT-1	CopyKat
670	Patient_1	CACTGAATCTCATAGG-1	CopyKat
671	Patient_1	CACTGGGAGAACGCGT-1	Both
672	Patient_1	CACTGGGTCCCTAGGG-1	Both
673	Patient_1	CACTGTCAGTCTGCGC-1	Both
674	Patient_1	CACTGTCTCTGAGAAA-1	Both
675	Patient_1	CACTTCGAGGCTTAGG-1	Both
676	Patient_1	CACTTCGCAAGCCCAC-1	Both
677	Patient_1	CAGAGCCGTCGGCCTA-1	CopyKat
678	Patient_1	CAGAGCCTCACCTCTG-1	CopyKat
679	Patient_1	CAGAGCCTCTTGGGCG-1	Both
680	Patient_1	CAGATACCAAAGACTA-1	Both
681	Patient_1	CAGATACCAAGCAATA-1	Both
682	Patient_1	CAGATACGTAGCCCTG-1	Both
683	Patient_1	CAGATCAAGCGCATCC-1	Both
684	Patient_1	CAGATCACACAGTCCG-1	Both
685	Patient_1	CAGATCACAGCTAACT-1	Both
686	Patient_1	CAGATTGAGAAGCTGC-1	Both
687	Patient_1	CAGATTGAGGTCATAA-1	Both
688	Patient_1	CAGATTGTCTGGACCG-1	Both
689	Patient_1	CAGCAATCAGAGTTGG-1	CopyKat
690	Patient_1	CAGCAATTCACGGAGA-1	Both
691	Patient_1	CAGCAATTCTGGCCGA-1	Both
692	Patient_1	CAGCACGAGCGCCTAC-1	Both
693	Patient_1	CAGCACGTCCATTGTT-1	Both
694	Patient_1	CAGCACGTCCGCAACG-1	CopyKat
695	Patient_1	CAGCCAGAGCTCTGTA-1	Both
696	Patient_1	CAGCCAGCAGACAAGC-1	CopyKat
697	Patient_1	CAGCCAGTCAGAGTTC-1	Both
698	Patient_1	CAGCGTGAGTCTAGCT-1	CopyKat
699	Patient_1	CAGCGTGCAGCTGTAT-1	Both
700	Patient_1	CAGCGTGGTTCGGCGT-1	Both
701	Patient_1	CAGGCCAAGGCTAGCA-1	Both
702	Patient_1	CAGGCCACACTAGGCC-1	Both
703	Patient_1	CAGGCCAGTTCGGTCG-1	Both
704	Patient_1	CAGGGCTCAAACTCGT-1	Both
705	Patient_1	CAGGGCTGTATTTCGG-1	Both
706	Patient_1	CAGGGCTTCAAGCTTG-1	CopyKat
707	Patient_1	CAGGGCTTCACCGCTT-1	Both
708	Patient_1	CAGGGCTTCCTGCTAC-1	Both
709	Patient_1	CAGGTATAGTAAACTG-1	CopyKat
710	Patient_1	CAGGTATTCCTAAGTG-1	Both
711	Patient_1	CAGTGCGAGGCGCTCT-1	Both
712	Patient_1	CAGTGCGCATAGTCGT-1	CopyKat
713	Patient_1	CAGTTAGAGAGCCTGA-1	Both
714	Patient_1	CAGTTAGAGGCAATGC-1	Both
715	Patient_1	CAGTTCCAGCCATTCA-1	Both
716	Patient_1	CAGTTCCAGGAAAGAC-1	CopyKat
717	Patient_1	CAGTTCCCAAACAGGC-1	CopyKat
718	Patient_1	CAGTTCCCACGACAGA-1	Both
719	Patient_1	CAGTTCCTCTCACTCG-1	Both
720	Patient_1	CATAAGCGTCGACTTA-1	Both
721	Patient_1	CATAAGCGTCTGTAAC-1	Both
722	Patient_1	CATAAGCTCCACGTAA-1	CopyKat
723	Patient_1	CATAAGCTCGAGAAAT-1	Both
724	Patient_1	CATACAGTCGTCCTTG-1	Both
725	Patient_1	CATACAGTCTATCGTT-1	Both
726	Patient_1	CATACCCTCTAAGCGT-1	CopyKat
727	Patient_1	CATACCCTCTGGGCGT-1	Both
728	Patient_1	CATACTTAGACTTGTC-1	Both
729	Patient_1	CATACTTAGTACAGAT-1	CopyKat
730	Patient_1	CATACTTCACTTGACA-1	CopyKat
731	Patient_1	CATAGACAGGTGCAGT-1	Both
732	Patient_1	CATAGACGTACGATGG-1	Both
733	Patient_1	CATCAAGGTACCGTGC-1	Both
734	Patient_1	CATCAAGGTTAGTTCG-1	Both
735	Patient_1	CATCAAGGTTCTTGCC-1	Both
736	Patient_1	CATCCACAGACAGCGT-1	Both
737	Patient_1	CATCCACCAACGTTAC-1	Both
738	Patient_1	CATCCACGTAGAAACT-1	CopyKat
739	Patient_1	CATCCCAAGACCATAA-1	Both
740	Patient_1	CATCCGTAGTCCGCGT-1	Both
741	Patient_1	CATCCGTCAGGCTTGC-1	Both
742	Patient_1	CATCCGTCATTGTGCA-1	Both
743	Patient_1	CATCCGTGTGTAAATG-1	CopyKat
744	Patient_1	CATCGCTAGTTGGGAC-1	Both
745	Patient_1	CATCGCTCAATCGAAA-1	Both
746	Patient_1	CATCGCTGTTGTCCCT-1	Both
747	Patient_1	CATCGGGAGGTAATCA-1	Both
748	Patient_1	CATCGGGCAGAAATCA-1	Both
749	Patient_1	CATCGTCGTAGGCAGT-1	Both
750	Patient_1	CATCGTCTCAGCTAGT-1	CopyKat
751	Patient_1	CATGAGTAGCTCATAC-1	Both
752	Patient_1	CATGAGTAGTGATCGG-1	Both
753	Patient_1	CATGAGTCAGTTCACA-1	CopyKat
754	Patient_1	CATGAGTTCGATCCAA-1	Both
755	Patient_1	CATGCAACATGAGGGT-1	Both
756	Patient_1	CATGCAAGTAGTGCGA-1	Both
757	Patient_1	CATGCAAGTTCATCGA-1	Both
758	Patient_1	CATGCGGCACATCATG-1	CopyKat
759	Patient_1	CATGCGGTCTATACTC-1	Both
760	Patient_1	CATGCTCAGAATAGTC-1	Both
761	Patient_1	CATGCTCCAGGCACAA-1	Both
762	Patient_1	CATGCTCTCGGACTGC-1	Both
763	Patient_1	CATGCTCTCTCGGCTT-1	Both
764	Patient_1	CATGGTACAGCCTATA-1	Both
765	Patient_1	CATGGTATCAAAGCCT-1	Both
766	Patient_1	CATTCATGTACCTGTA-1	Both
767	Patient_1	CATTCCGAGGTAGTAT-1	CopyKat
768	Patient_1	CATTCCGGTTTGAACC-1	CopyKat
769	Patient_1	CATTCCGGTTTGATCG-1	Both
770	Patient_1	CATTCCGTCGAGATGG-1	Both
771	Patient_1	CATTCCGTCTTCACAT-1	Both
772	Patient_1	CATTGAGGTAGGAAAG-1	Both
773	Patient_1	CATTGCCGTCGAACGA-1	Both
774	Patient_1	CATTGCCTCATCGTAG-1	CopyKat
775	Patient_1	CATTGCCTCGTGGGTC-1	Both
776	Patient_1	CATTGTTAGAGGTTAT-1	Both
777	Patient_1	CATTGTTAGTGCTAGG-1	Both
778	Patient_1	CATTGTTCAAGAATGT-1	Both
779	Patient_1	CATTGTTGTGTTCGAT-1	CopyKat
780	Patient_1	CATTGTTTCGAAGGAC-1	CopyKat
781	Patient_1	CATTGTTTCTGATGGT-1	Both
782	Patient_1	CATTTCAAGCATTGAA-1	Both
783	Patient_1	CATTTCAGTATCAGGG-1	Both
784	Patient_1	CATTTCAGTGAGTAGC-1	CopyKat
785	Patient_1	CATTTCAGTGCTTCAA-1	CopyKat
786	Patient_1	CCAAGCGAGAGTAACT-1	CopyKat
787	Patient_1	CCAAGCGAGGTGCGAT-1	CopyKat
788	Patient_1	CCAAGCGGTAGGACTG-1	Both
789	Patient_1	CCAAGCGGTGACCGAA-1	CopyKat
790	Patient_1	CCAATGAAGCCATCCG-1	CopyKat
791	Patient_1	CCAATGAAGCCTCTGG-1	CopyKat
792	Patient_1	CCAATGAGTGTGCTTA-1	Both
793	Patient_1	CCAATGATCAGCTAGT-1	Both
794	Patient_1	CCAATGATCATTGTGG-1	Both
795	Patient_1	CCAATTTAGGCACCAA-1	CopyKat
796	Patient_1	CCAATTTCAATGACCT-1	Both
797	Patient_1	CCAATTTGTGTAGGAC-1	Both
798	Patient_1	CCAATTTTCCGTAGTA-1	Both
799	Patient_1	CCAATTTTCGCAGTTA-1	Both
800	Patient_1	CCACAAAAGTCGTTAC-1	CopyKat
801	Patient_1	CCACACTAGTGCAGCA-1	CopyKat
802	Patient_1	CCACCATGTCCTGGGT-1	Both
803	Patient_1	CCACGAGCATCTCGTC-1	Both
804	Patient_1	CCACGTTAGACCTTTG-1	Both
805	Patient_1	CCACGTTCAATACAGA-1	Both
806	Patient_1	CCACGTTCAGGAATAT-1	Both
807	Patient_1	CCACGTTTCATGACAC-1	Both
808	Patient_1	CCACGTTTCTCCGCAT-1	Both
809	Patient_1	CCACTTGCATCGCTAA-1	Both
810	Patient_1	CCACTTGCATGACTAC-1	CopyKat
811	Patient_1	CCACTTGTCCCATACC-1	CopyKat
812	Patient_1	CCATAAGAGTTAGAAC-1	CopyKat
813	Patient_1	CCATAAGTCAATCAGC-1	Both
814	Patient_1	CCATAAGTCGTTAGAC-1	CopyKat
815	Patient_1	CCATCACCACGCTATA-1	Both
816	Patient_1	CCATCACTCCAGCACG-1	Both
817	Patient_1	CCCAACTAGGTCATTC-1	Both
818	Patient_1	CCCATTGAGACTCCGC-1	Both
819	Patient_1	CCCATTGAGATAACGT-1	Both
820	Patient_1	CCCATTGCACTCCACT-1	Both
821	Patient_1	CCCATTGGTCTCTCAC-1	Both
822	Patient_1	CCCGAAGCACAAGCAG-1	Both
823	Patient_1	CCCGAAGTCACCCTCA-1	Both
824	Patient_1	CCCGGAAAGAATCGAT-1	CopyKat
825	Patient_1	CCCGGAACAGACACCC-1	Both
826	Patient_1	CCCGGAACATGCCGAC-1	Both
827	Patient_1	CCCTAACAGGTAGGCT-1	Both
828	Patient_1	CCCTCAAAGGAGAATG-1	Both
829	Patient_1	CCCTCAACAATGCAAA-1	CopyKat
830	Patient_1	CCCTCAACAGGTCTCG-1	Both
831	Patient_1	CCCTCTCGTAAGGTCG-1	Both
832	Patient_1	CCCTCTCTCACCTCAC-1	Both
833	Patient_1	CCCTGATAGAAACACT-1	Both
834	Patient_1	CCCTGATCAGTAGTTC-1	Both
835	Patient_1	CCGATCTCACGCGGTT-1	Both
836	Patient_1	CCGATCTTCGGCTCTT-1	CopyKat
837	Patient_1	CCGATGGCACCTGAAT-1	Both
838	Patient_1	CCGATGGGTCCGAAAG-1	Both
839	Patient_1	CCGATGGTCCGAGATT-1	CopyKat
840	Patient_1	CCGCAAGAGCTTCGTA-1	Both
841	Patient_1	CCGCAAGGTCAGTCTA-1	Both
842	Patient_1	CCGCAAGTCACCTGGG-1	Both
843	Patient_1	CCGCAAGTCTACGGGC-1	Both
844	Patient_1	CCGGACACAAGAGCTG-1	Both
845	Patient_1	CCGGACATCAAGTGGG-1	Both
846	Patient_1	CCGGACATCCGAGAAG-1	Both
847	Patient_1	CCGGGTAAGTTTCAGC-1	Both
848	Patient_1	CCGGGTATCGGCTATA-1	CopyKat
849	Patient_1	CCGGGTATCGTCAAAC-1	Both
850	Patient_1	CCGGTGACAGTATACC-1	Both
851	Patient_1	CCGGTGAGTACCAATC-1	Both
852	Patient_1	CCGGTGATCAAAGAAC-1	CopyKat
853	Patient_1	CCGGTGATCACAAGAA-1	CopyKat
854	Patient_1	CCGGTGATCCTTTAGT-1	Both
855	Patient_1	CCGGTGATCTACGGTA-1	Both
856	Patient_1	CCGTAGGGTTCTATCT-1	Both
857	Patient_1	CCGTGAGAGCTGAGCA-1	Both
858	Patient_1	CCGTGAGAGTAGAGTT-1	Both
859	Patient_1	CCGTGAGAGTGCCTCG-1	Both
860	Patient_1	CCGTGAGAGTGGACTG-1	Both
861	Patient_1	CCGTGAGCAGGTTACT-1	Both
862	Patient_1	CCGTGAGCATAGAGGC-1	Both
863	Patient_1	CCGTGAGTCCTACCAC-1	CopyKat
864	Patient_1	CCGTTCACACTGCATA-1	Both
865	Patient_1	CCGTTCAGTAGGGAGG-1	CopyKat
866	Patient_1	CCTAACCCAATCAGCT-1	CopyKat
867	Patient_1	CCTAACCCAGCTCATA-1	Both
868	Patient_1	CCTAACCTCGCTACGG-1	CopyKat
869	Patient_1	CCTACGTAGTTCGGTT-1	CopyKat
870	Patient_1	CCTACGTCAGGGACTA-1	Both
871	Patient_1	CCTATCGAGAAGCTGC-1	Both
872	Patient_1	CCTATCGAGATGATTG-1	CopyKat
873	Patient_1	CCTATCGCATAGTCGT-1	CopyKat
874	Patient_1	CCTATCGGTGGTCTGC-1	Both
875	Patient_1	CCTCACAAGACATAGT-1	Both
876	Patient_1	CCTCACAGTTCGGGTC-1	Both
877	Patient_1	CCTCAGTGTCTAGGCC-1	Both
878	Patient_1	CCTCATGCAGCTTCCT-1	CopyKat
879	Patient_1	CCTCCAAAGCAACAAT-1	Both
880	Patient_1	CCTCCAAAGGATGCGT-1	Both
881	Patient_1	CCTCCAATCGCTGTTC-1	Both
882	Patient_1	CCTCCTCCACCTGTCT-1	CopyKat
883	Patient_1	CCTCTAGGTCCTGAAT-1	Both
884	Patient_1	CCTCTCCAGCGTCTGC-1	Both
885	Patient_1	CCTCTCCCAACGATCT-1	Both
886	Patient_1	CCTGCATAGCACCGAA-1	Both
887	Patient_1	CCTGCATCACGATTCA-1	Both
888	Patient_1	CCTGCATGTGTAGGAC-1	Both
889	Patient_1	CCTGCATGTGTCATTG-1	Both
890	Patient_1	CCTTCAGAGGCAATGC-1	Both
891	Patient_1	CCTTCAGCATTAGGAA-1	Both
892	Patient_1	CCTTCAGGTTGTTTGG-1	Both
893	Patient_1	CCTTCAGTCGACGAGA-1	Both
894	Patient_1	CCTTGTGCATTGACAC-1	Both
895	Patient_1	CCTTGTGTCCTCGATC-1	Both
896	Patient_1	CCTTGTGTCGATTTCT-1	CopyKat
897	Patient_1	CCTTTGGAGCGGCTCT-1	Both
898	Patient_1	CCTTTGGGTGTCTTGA-1	Both
899	Patient_1	CGAAGGACAGTGGTGA-1	CopyKat
900	Patient_1	CGAAGGACATGTTTGG-1	Both
901	Patient_1	CGAAGGAGTGTTTCTT-1	Both
902	Patient_1	CGAAGTTCATAGAAAC-1	Both
903	Patient_1	CGACAGCAGGATTACA-1	Both
904	Patient_1	CGACAGCAGGTCTACT-1	Both
905	Patient_1	CGACAGCGTACCAATC-1	Both
906	Patient_1	CGACAGCGTTGTGTAC-1	Both
907	Patient_1	CGAGAAGCAGTCAGTT-1	Both
908	Patient_1	CGAGAAGTCTCTATGT-1	CopyKat
909	Patient_1	CGAGGAAAGACCATGG-1	CopyKat
910	Patient_1	CGAGGAAAGTTGGCGA-1	Both
911	Patient_1	CGAGGAAGTTTGTGGT-1	CopyKat
912	Patient_1	CGAGGAATCTATTCGT-1	CopyKat
913	Patient_1	CGAGGCTTCGTTCCTG-1	Both
914	Patient_1	CGAGTGCAGCACCCAC-1	CopyKat
915	Patient_1	CGAGTGCCATTCTGTT-1	Both
916	Patient_1	CGAGTGCGTTCCTAGA-1	Both
917	Patient_1	CGAGTTACAAATGGAT-1	Both
918	Patient_1	CGAGTTAGTAGAATAC-1	CopyKat
919	Patient_1	CGAGTTAGTCGTGGTC-1	Both
920	Patient_1	CGAGTTATCCGCTTAC-1	Both
921	Patient_1	CGATCGGAGGCATGGT-1	CopyKat
922	Patient_1	CGATCGGAGGGCAATC-1	Both
923	Patient_1	CGATCGGAGTGTTGTC-1	Both
924	Patient_1	CGATCGGCACCGGAAA-1	Both
925	Patient_1	CGATCGGGTTAAGTCC-1	Both
926	Patient_1	CGATGCGAGCGTCTCG-1	Both
927	Patient_1	CGATGCGCAATGGCAG-1	Both
928	Patient_1	CGATGCGCATAGAAAC-1	Both
929	Patient_1	CGATGCGGTAGTTCCA-1	Both
930	Patient_1	CGATGCGGTTTCGTGA-1	Both
931	Patient_1	CGATGCGTCAGCCCAG-1	Both
932	Patient_1	CGATGCGTCATCAGTG-1	Both
933	Patient_1	CGATGCGTCGAACGGA-1	Both
934	Patient_1	CGATGGCCACCGCTGA-1	Both
935	Patient_1	CGATGGCCAGAGGCTA-1	Both
936	Patient_1	CGATGGCTCTCTTCAA-1	Both
937	Patient_1	CGCAGGTAGCGATGGT-1	CopyKat
938	Patient_1	CGCAGGTAGGTAGGCT-1	Both
939	Patient_1	CGCAGGTGTATCCCAA-1	CopyKat
940	Patient_1	CGCAGGTTCATACGGT-1	Both
941	Patient_1	CGCAGGTTCGGTCGGT-1	Both
942	Patient_1	CGCATAAAGCTCTATG-1	Both
943	Patient_1	CGCATAATCGTAGTCA-1	CopyKat
944	Patient_1	CGCATGGAGTTAACAG-1	CopyKat
945	Patient_1	CGCATGGCAGTCGCTG-1	CopyKat
946	Patient_1	CGCATGGGTAGACGTG-1	CopyKat
947	Patient_1	CGCATGGGTCAATGGG-1	Both
948	Patient_1	CGCATGGGTCGCGGTT-1	Both
949	Patient_1	CGCATGGTCCAGCACG-1	Both
950	Patient_1	CGCATGGTCGATTGAC-1	CopyKat
951	Patient_1	CGCCAGACAGTGTATC-1	Both
952	Patient_1	CGCCATTCACACCGCA-1	Both
953	Patient_1	CGCCATTCAGCTATAC-1	CopyKat
954	Patient_1	CGCGTGAGTGCATACT-1	Both
955	Patient_1	CGCGTGATCGAAGAAT-1	CopyKat
956	Patient_1	CGGAATTCAAAGGGCT-1	CopyKat
957	Patient_1	CGGAATTGTTACGATC-1	Both
958	Patient_1	CGGACACCAAACCACT-1	Both
959	Patient_1	CGGACACGTAAGACCG-1	Both
960	Patient_1	CGGACACGTACAGTTC-1	Both
961	Patient_1	CGGACACGTGGTCCGT-1	CopyKat
962	Patient_1	CGGACACGTTGTGGCC-1	Both
963	Patient_1	CGGACACTCAAGCCAT-1	CopyKat
964	Patient_1	CGGACACTCTACAGGT-1	Both
965	Patient_1	CGGAGAAAGCAGATAT-1	Both
966	Patient_1	CGGAGAAAGGAGAATG-1	CopyKat
967	Patient_1	CGGAGAAAGGGAGGCA-1	Both
968	Patient_1	CGGAGAACAAGCAATA-1	Both
969	Patient_1	CGGCAGTAGCAGGGAG-1	Both
970	Patient_1	CGGGACTCACTTGAGT-1	Both
971	Patient_1	CGGGACTGTTCGTGCG-1	CopyKat
972	Patient_1	CGGGCATAGCTTTCTT-1	Both
973	Patient_1	CGGGCATCAGTGCGCT-1	Both
974	Patient_1	CGGGCATGTTCCTTGC-1	Both
975	Patient_1	CGGGCATTCCTTGACC-1	Both
976	Patient_1	CGGGTCAAGACTTGTC-1	Both
977	Patient_1	CGGGTCAAGCCATGCC-1	CopyKat
978	Patient_1	CGGGTCAGTAGAAACT-1	Both
979	Patient_1	CGGGTCATCGGTCTAA-1	Both
980	Patient_1	CGGGTGTAGCCTGTGC-1	CopyKat
981	Patient_1	CGGGTGTAGGTTACAA-1	Both
982	Patient_1	CGGGTGTTCTGGGCGT-1	CopyKat
983	Patient_1	CGGTCAGAGCGGATCA-1	Both
984	Patient_1	CGGTCAGAGGTAGTCG-1	Both
985	Patient_1	CGGTCAGCAGCTGGTC-1	Both
986	Patient_1	CGGTCAGCATGAATCC-1	CopyKat
987	Patient_1	CGGTCAGCATTATGCG-1	CopyKat
988	Patient_1	CGTAAGTCAATAGTGA-1	Both
989	Patient_1	CGTAAGTCATGTTCGA-1	CopyKat
990	Patient_1	CGTAAGTGTTGCATTG-1	CopyKat
991	Patient_1	CGTAATGTCGTAGGGA-1	Both
992	Patient_1	CGTAATGTCTATCACT-1	CopyKat
993	Patient_1	CGTAGTAGTGTTAAAG-1	Both
994	Patient_1	CGTAGTAGTTGTTGCA-1	Both
995	Patient_1	CGTAGTATCTTGGTGA-1	Both
996	Patient_1	CGTCAAACACCGAATT-1	Both
997	Patient_1	CGTCAAAGTGGTCTCG-1	CopyKat
998	Patient_1	CGTCAAATCCTTTGAT-1	CopyKat
999	Patient_1	CGTCCATAGTCGAAAT-1	Both
1000	Patient_1	CGTCCATGTCACCGAC-1	Both
1001	Patient_1	CGTCCATGTCTACGTA-1	Both
1002	Patient_1	CGTCCATTCCCAATAG-1	Both
1003	Patient_1	CGTGATACACAGGATG-1	Both
1004	Patient_1	CGTGATACATGCCGCA-1	CopyKat
1005	Patient_1	CGTGATAGTACGCTTA-1	CopyKat
1006	Patient_1	CGTGATATCATTCATC-1	Both
1007	Patient_1	CGTGATATCGTCAACA-1	CopyKat
1008	Patient_1	CGTGATATCGTGCGAC-1	Both
1009	Patient_1	CGTGCTTAGAGAGCCT-1	CopyKat
1010	Patient_1	CGTGCTTGTTACGCCG-1	Both
1011	Patient_1	CGTGTCTTCTAGTCAG-1	CopyKat
1012	Patient_1	CGTTAGAAGCTATCTG-1	CopyKat
1013	Patient_1	CGTTCTGCAAGCTGCC-1	Both
1014	Patient_1	CGTTGGGAGACCACGA-1	Both
1015	Patient_1	CGTTGGGAGGTACAAT-1	Both
1016	Patient_1	CGTTGGGCAGATTCGT-1	Both
1017	Patient_1	CTAACCCAGGGCATGT-1	Both
1018	Patient_1	CTAACCCCATGGGCAA-1	Both
1019	Patient_1	CTAACCCGTAACGATA-1	CopyKat
1020	Patient_1	CTAACTTTCCGTTTCG-1	Both
1021	Patient_1	CTAACTTTCTAGAGCT-1	CopyKat
1022	Patient_1	CTAAGTGAGCATGCGA-1	CopyKat
1023	Patient_1	CTAAGTGTCTTGCAAG-1	CopyKat
1024	Patient_1	CTACAGAGTAAGTTGA-1	Both
1025	Patient_1	CTACATTGTTCCTAAG-1	CopyKat
1026	Patient_1	CTACCCAAGATTTGCC-1	Both
1027	Patient_1	CTACCCATCGCGTCGA-1	CopyKat
1028	Patient_1	CTACCTGCACAGAGAC-1	Both
1029	Patient_1	CTACCTGGTTGCATGT-1	Both
1030	Patient_1	CTACCTGGTTGGGCCT-1	Both
1031	Patient_1	CTACGGGCAATCACGT-1	CopyKat
1032	Patient_1	CTACGGGGTCAGGCAA-1	Both
1033	Patient_1	CTACTATGTGTCGATT-1	Both
1034	Patient_1	CTAGGTAGTCTTACTT-1	Both
1035	Patient_1	CTAGGTATCGGACTTA-1	Both
1036	Patient_1	CTATAGGAGTTAGTGA-1	Both
1037	Patient_1	CTATAGGTCCTTCTTC-1	Both
1038	Patient_1	CTATAGGTCTCACTCG-1	Both
1039	Patient_1	CTATCTAAGTCGCCCA-1	Both
1040	Patient_1	CTATCTAGTGCCTGAC-1	CopyKat
1041	Patient_1	CTATCTATCAGAGCAG-1	Both
1042	Patient_1	CTATCTATCTAGCCTC-1	Both
1043	Patient_1	CTCAACCAGGGAGAAT-1	Both
1044	Patient_1	CTCAACCGTACTGTTG-1	Both
1045	Patient_1	CTCAACCGTTACGTAC-1	Both
1046	Patient_1	CTCAACCTCCGGGACT-1	Both
1047	Patient_1	CTCAAGAAGAGACAAG-1	Both
1048	Patient_1	CTCAATTAGTCAACAA-1	CopyKat
1049	Patient_1	CTCAATTGTCGCACGT-1	Both
1050	Patient_1	CTCAATTTCCCGAGTG-1	Both
1051	Patient_1	CTCACTGAGCGAGGAG-1	Both
1052	Patient_1	CTCACTGGTCGTCTCT-1	CopyKat
1053	Patient_1	CTCACTGGTGTCATCA-1	Both
1054	Patient_1	CTCAGGGAGCATCCCG-1	Both
1055	Patient_1	CTCAGGGGTCCTACGG-1	CopyKat
1056	Patient_1	CTCAGTCAGGAACGAA-1	Both
1057	Patient_1	CTCAGTCGTCATCCCT-1	CopyKat
1058	Patient_1	CTCATCGTCCGTATAG-1	Both
1059	Patient_1	CTCATTAGTATCGCAT-1	CopyKat
1060	Patient_1	CTCATTAGTCCGTTTC-1	Both
1061	Patient_1	CTCCACACATACGCAT-1	CopyKat
1062	Patient_1	CTCCACACATCCAACA-1	Both
1063	Patient_1	CTCCATGAGGAACGTC-1	Both
1064	Patient_1	CTCCATGCACCAATTG-1	Both
1065	Patient_1	CTCCATGCACTCACTC-1	CopyKat
1066	Patient_1	CTCCATGGTAGCGCCT-1	Both
1067	Patient_1	CTCCATGGTCATCCGG-1	CopyKat
1068	Patient_1	CTCCATGGTGGCTCTG-1	Both
1069	Patient_1	CTCCATGTCTGTTGGA-1	CopyKat
1070	Patient_1	CTCCCTCCACCGTGGT-1	Both
1071	Patient_1	CTCCCTCGTAAGGAGA-1	Both
1072	Patient_1	CTCCCTCGTTAGGGTG-1	Both
1073	Patient_1	CTCCGATTCACGGTCG-1	CopyKat
1074	Patient_1	CTCCTCCAGTATAGAC-1	Both
1075	Patient_1	CTCCTCCAGTTGTCGT-1	Both
1076	Patient_1	CTCCTTTAGCAACCAG-1	CopyKat
1077	Patient_1	CTCGAGGGTGTAGGAC-1	Both
1078	Patient_1	CTCGAGGTCAGCATTG-1	CopyKat
1079	Patient_1	CTCTCAGCATTACGGT-1	Both
1080	Patient_1	CTCTCAGGTGCCCAGT-1	Both
1081	Patient_1	CTCTCGACAGTAGTGG-1	CopyKat
1082	Patient_1	CTCTCGAGTTGAAGTA-1	Both
1083	Patient_1	CTCTCGATCGGCCTTT-1	Both
1084	Patient_1	CTCTGGTAGGATTTAG-1	Both
1085	Patient_1	CTCTGGTCATCAGCAT-1	CopyKat
1086	Patient_1	CTGAATGCATCGGTTA-1	Both
1087	Patient_1	CTGAATGCATGTGGCC-1	CopyKat
1088	Patient_1	CTGAATGTCGTGGACC-1	Both
1089	Patient_1	CTGAGGCTCTGGTGGC-1	CopyKat
1090	Patient_1	CTGATCCTCAGGGATG-1	Both
1091	Patient_1	CTGATCCTCCCAAGCG-1	CopyKat
1092	Patient_1	CTGATCCTCGTGCATA-1	CopyKat
1093	Patient_1	CTGCAGGCACCCGTAG-1	Both
1094	Patient_1	CTGCAGGCAGTGTGCC-1	Both
1095	Patient_1	CTGCATCAGTGCCCGT-1	Both
1096	Patient_1	CTGCATCTCCGACAGC-1	CopyKat
1097	Patient_1	CTGCCATAGCTCACTA-1	Both
1098	Patient_1	CTGCCATAGGTCATCT-1	CopyKat
1099	Patient_1	CTGCCTAGTGTGTTTG-1	CopyKat
1100	Patient_1	CTGCCTAGTTCAGCGC-1	Both
1101	Patient_1	CTGCGAGAGGCTCTAT-1	Both
1102	Patient_1	CTGCGAGGTATTCCGA-1	Both
1103	Patient_1	CTGCGAGGTCAACACT-1	Both
1104	Patient_1	CTGCGAGTCAACCCGG-1	CopyKat
1105	Patient_1	CTGCGAGTCTACTGCC-1	Both
1106	Patient_1	CTGCTCACAGTGGTGA-1	Both
1107	Patient_1	CTGCTCACATGCCGCA-1	Both
1108	Patient_1	CTGCTCAGTGATACTC-1	Both
1109	Patient_1	CTGGACGAGATACCAA-1	Both
1110	Patient_1	CTGGACGGTATCAAGA-1	Both
1111	Patient_1	CTGGACGTCCGATAGT-1	Both
1112	Patient_1	CTGGACGTCTAAGCCA-1	CopyKat
1113	Patient_1	CTGGCAGGTATCACGT-1	Both
1114	Patient_1	CTGGCAGGTCTCCCTA-1	Both
1115	Patient_1	CTGGTCTAGTTAACGA-1	Both
1116	Patient_1	CTGGTCTGTGAACTAA-1	Both
1117	Patient_1	CTGGTCTTCTTCGGAA-1	Both
1118	Patient_1	CTGTACCAGTTGGACG-1	Both
1119	Patient_1	CTGTACCCACGTCTCT-1	Both
1120	Patient_1	CTGTACCGTGCCTACG-1	Both
1121	Patient_1	CTGTACCTCCATGATG-1	Both
1122	Patient_1	CTGTAGAAGTAATTGG-1	Both
1123	Patient_1	CTGTATTAGGGCATGT-1	Both
1124	Patient_1	CTGTATTAGTCATCCA-1	Both
1125	Patient_1	CTGTATTGTAGACTGG-1	Both
1126	Patient_1	CTGTATTTCTGGCCGA-1	Both
1127	Patient_1	CTGTCGTAGGGCCCTT-1	Both
1128	Patient_1	CTGTCGTTCACGAACT-1	Both
1129	Patient_1	CTGTCGTTCCATACAG-1	Both
1130	Patient_1	CTGTGAAAGTAACAGT-1	Both
1131	Patient_1	CTGTGAAAGTGGTTGG-1	Both
1132	Patient_1	CTGTGAACATTCATCT-1	CopyKat
1133	Patient_1	CTGTGAAGTCTACACA-1	CopyKat
1134	Patient_1	CTGTGGGGTTTCGTGA-1	Both
1135	Patient_1	CTTACCGTCGCCTTTG-1	CopyKat
1136	Patient_1	CTTACCGTCGGAATTC-1	Both
1137	Patient_1	CTTAGGAAGCACTTTG-1	Both
1138	Patient_1	CTTAGGACAATTTCCT-1	Both
1139	Patient_1	CTTAGGAGTCATGGCC-1	CopyKat
1140	Patient_1	CTTAGGATCAAGGAGC-1	Both
1141	Patient_1	CTTCAATAGAGAAGGT-1	Both
1142	Patient_1	CTTCAATAGGTACATA-1	CopyKat
1143	Patient_1	CTTCAATTCCAGCAAT-1	Both
1144	Patient_1	CTTCCGAAGGACAGCT-1	Both
1145	Patient_1	CTTCCGAGTGCTGATT-1	Both
1146	Patient_1	CTTCCTTAGTAAACAC-1	CopyKat
1147	Patient_1	CTTCCTTGTTCTTCAT-1	Both
1148	Patient_1	CTTCCTTTCCCAACTC-1	Both
1149	Patient_1	CTTCGGTAGAGCAAGA-1	Both
1150	Patient_1	CTTCGGTGTAGCTCGC-1	Both
1151	Patient_1	CTTCTAAAGACATAGT-1	CopyKat
1152	Patient_1	CTTCTAAAGGGCCAAT-1	Both
1153	Patient_1	CTTCTAACACTTCTCG-1	Both
1154	Patient_1	CTTCTAAGTGGCTGAA-1	Both
1155	Patient_1	CTTCTCTAGGGAGTGG-1	Both
1156	Patient_1	CTTCTCTCAATTTCTC-1	Both
1157	Patient_1	CTTCTCTGTGACTCTA-1	CopyKat
1158	Patient_1	CTTCTCTGTTGGCCGT-1	Both
1159	Patient_1	CTTGATTCAACCGCTG-1	Both
1160	Patient_1	CTTGATTGTTAATCGC-1	CopyKat
1161	Patient_1	CTTTCAAAGCGTTGTT-1	Both
1162	Patient_1	CTTTCAAAGTCACTAC-1	Both
1163	Patient_1	CTTTCAACAACCGATT-1	Both
1164	Patient_1	CTTTCAAGTCCACACG-1	CopyKat
1165	Patient_1	CTTTCAAGTGATTCAC-1	Both
1166	Patient_1	CTTTCAAGTTGGTGTT-1	CopyKat
1167	Patient_1	GAAACCTCACCCATAA-1	CopyKat
1168	Patient_1	GAAATGACAGACACAG-1	CopyKat
1169	Patient_1	GAAATGATCCCGTGTT-1	Both
1170	Patient_1	GAAATGATCGTTCTAT-1	Both
1171	Patient_1	GAACACTAGAGGGTCT-1	Both
1172	Patient_1	GAACACTAGAGTCACG-1	CopyKat
1173	Patient_1	GAACGTTCATGTTACG-1	CopyKat
1174	Patient_1	GAACGTTGTACGAAAT-1	Both
1175	Patient_1	GAACTGTCATCTTAGG-1	CopyKat
1176	Patient_1	GAACTGTGTGCAGATG-1	Both
1177	Patient_1	GAACTGTTCGTCGACG-1	Both
1178	Patient_1	GAAGAATAGTATGTAG-1	Both
1179	Patient_1	GAAGAATCACGTAACT-1	Both
1180	Patient_1	GAAGAATTCCCTCTTT-1	CopyKat
1181	Patient_1	GAAGCCCTCTGTTCAT-1	Both
1182	Patient_1	GAAGCGAAGGAACGTC-1	CopyKat
1183	Patient_1	GAAGCGACAAGCGGAT-1	Both
1184	Patient_1	GAAGCGACAAGGTCAG-1	Both
1185	Patient_1	GAAGCGACAGCTTCGG-1	Both
1186	Patient_1	GAAGCGAGTCACTACA-1	Both
1187	Patient_1	GAAGCGATCAGCCTTC-1	Both
1188	Patient_1	GAAGGACGTGAATTGA-1	CopyKat
1189	Patient_1	GAAGGGTAGACCTCAT-1	Both
1190	Patient_1	GAAGGGTGTAGGCTGA-1	CopyKat
1191	Patient_1	GAAGTAAGTCCTATAG-1	Both
1192	Patient_1	GAAGTAAGTCGAATGG-1	Both
1193	Patient_1	GAATAGAGTCGCAACC-1	Both
1194	Patient_1	GAATAGATCTACCACC-1	Both
1195	Patient_1	GAATCACAGGTAGGCT-1	CopyKat
1196	Patient_1	GAATCACTCAGGACGA-1	Both
1197	Patient_1	GAATCGTAGGGTCAAC-1	Both
1198	Patient_1	GAATCGTAGTAGGATT-1	CopyKat
1199	Patient_1	GAATCGTTCGGATAAA-1	Both
1200	Patient_1	GACACGCGTGCAACGA-1	Both
1201	Patient_1	GACAGCCAGGGAACAA-1	Both
1202	Patient_1	GACAGCCGTCTGATCA-1	CopyKat
1203	Patient_1	GACAGCCGTGCGACAA-1	CopyKat
1204	Patient_1	GACCAATCATGGACAG-1	Both
1205	Patient_1	GACCAATTCTAAGGAA-1	Both
1206	Patient_1	GACCCAGCATTACGGT-1	Both
1207	Patient_1	GACCCAGGTCCCAAAT-1	Both
1208	Patient_1	GACCCTTAGACCCTTA-1	Both
1209	Patient_1	GACCCTTAGGATTTGA-1	CopyKat
1210	Patient_1	GACCCTTAGTTCATGC-1	Both
1211	Patient_1	GACCCTTCATAGATGA-1	Both
1212	Patient_1	GACCCTTGTTCGTGCG-1	Both
1213	Patient_1	GACCGTGAGTTTCAGC-1	Both
1214	Patient_1	GACCGTGGTATGCGGA-1	Both
1215	Patient_1	GACCGTGTCCAACTAG-1	Both
1216	Patient_1	GACCGTGTCCTCCACA-1	Both
1217	Patient_1	GACCGTGTCTCGACCT-1	Both
1218	Patient_1	GACCTTCAGGTCCCTG-1	Both
1219	Patient_1	GACCTTCTCTACTTCA-1	CopyKat
1220	Patient_1	GACGCTGGTCGATGCC-1	Both
1221	Patient_1	GACGCTGTCCAGGACC-1	Both
1222	Patient_1	GACGTTAAGAGTTCGG-1	CopyKat
1223	Patient_1	GACGTTAAGATGGCGT-1	Both
1224	Patient_1	GACGTTACATCCTAAG-1	CopyKat
1225	Patient_1	GACGTTAGTATTGACC-1	CopyKat
1226	Patient_1	GACTATGGTGAATGAT-1	Both
1227	Patient_1	GACTATGTCCATTGCC-1	Both
1228	Patient_1	GACTCAAAGCCAGAGT-1	Both
1229	Patient_1	GACTCTCCACGTCGGT-1	Both
1230	Patient_1	GACTCTCGTAGGCTCC-1	Both
1231	Patient_1	GACTCTCTCAATGCAC-1	Both
1232	Patient_1	GACTCTCTCGCGGTAC-1	CopyKat
1233	Patient_1	GACTGATCAGATGCGA-1	Both
1234	Patient_1	GACTTCCAGCCTCTGG-1	Both
1235	Patient_1	GACTTCCAGGACTATA-1	Both
1236	Patient_1	GACTTCCAGTGGAAGA-1	CopyKat
1237	Patient_1	GACTTCCCAGTCAGAG-1	Both
1238	Patient_1	GACTTCCGTTTGCAGT-1	Both
1239	Patient_1	GACTTCCTCGGTGTTA-1	Both
1240	Patient_1	GAGAAATAGGTTCCAT-1	Both
1241	Patient_1	GAGAAATTCCGTGTCT-1	CopyKat
1242	Patient_1	GAGAAATTCGGAATGG-1	CopyKat
1243	Patient_1	GAGACCCAGAGTGTGC-1	CopyKat
1244	Patient_1	GAGACCCCAGAGTTCT-1	Both
1245	Patient_1	GAGACCCGTTCGATTG-1	CopyKat
1246	Patient_1	GAGACTTAGTCGGGAT-1	CopyKat
1247	Patient_1	GAGACTTAGTGATCGG-1	CopyKat
1248	Patient_1	GAGACTTCAGTCTCTC-1	Both
1249	Patient_1	GAGACTTGTCCGTACG-1	Both
1250	Patient_1	GAGACTTTCCCGTGTT-1	Both
1251	Patient_1	GAGAGGTAGTTAGAAC-1	CopyKat
1252	Patient_1	GAGAGGTCAACCGTAT-1	Both
1253	Patient_1	GAGAGGTTCCACTGGG-1	CopyKat
1254	Patient_1	GAGAGGTTCCTTCTTC-1	Both
1255	Patient_1	GAGAGGTTCGGATAAA-1	CopyKat
1256	Patient_1	GAGATGGAGTCACGAG-1	CopyKat
1257	Patient_1	GAGATGGCACACACGC-1	CopyKat
1258	Patient_1	GAGATGGGTAGGCTGA-1	Both
1259	Patient_1	GAGATGGTCCTGCTAC-1	CopyKat
1260	Patient_1	GAGCCTGGTAGAGCTG-1	Both
1261	Patient_1	GAGCCTGGTCGAGCAA-1	Both
1262	Patient_1	GAGCTGCAGCAGGTCA-1	Both
1263	Patient_1	GAGCTGCAGTAAGACT-1	CopyKat
1264	Patient_1	GAGCTGCCACAGTACT-1	Both
1265	Patient_1	GAGGCAACAGCAGTAG-1	Both
1266	Patient_1	GAGGCAATCACACCCT-1	CopyKat
1267	Patient_1	GAGGCCTGTCGTTGGC-1	Both
1268	Patient_1	GAGGCCTGTGGGATTG-1	Both
1269	Patient_1	GAGGGATGTTAGGGAC-1	Both
1270	Patient_1	GAGGGTAAGAGAGAAC-1	Both
1271	Patient_1	GAGGGTACAAACTGCT-1	Both
1272	Patient_1	GAGGGTACATGGAATA-1	Both
1273	Patient_1	GAGGGTAGTCATGACT-1	Both
1274	Patient_1	GAGTCTACACACCAGC-1	CopyKat
1275	Patient_1	GAGTGAGCAAATTGGA-1	Both
1276	Patient_1	GAGTGAGCAGCCTACG-1	CopyKat
1277	Patient_1	GAGTGTTCACCTTCGT-1	Both
1278	Patient_1	GAGTGTTCATTGCTTT-1	CopyKat
1279	Patient_1	GAGTGTTTCCTATTGT-1	Both
1280	Patient_1	GAGTTACAGCTCGGCT-1	Both
1281	Patient_1	GAGTTACAGGTTACCT-1	CopyKat
1282	Patient_1	GAGTTACAGTCAATCC-1	Both
1283	Patient_1	GAGTTACCACAACGCC-1	Both
1284	Patient_1	GAGTTACTCAGAACCT-1	CopyKat
1285	Patient_1	GAGTTACTCTATTCGT-1	Both
1286	Patient_1	GAGTTGTGTACGAGTG-1	Both
1287	Patient_1	GAGTTGTTCAACTTTC-1	Both
1288	Patient_1	GAGTTTGAGGGCAACT-1	Both
1289	Patient_1	GAGTTTGCAGAGGAAA-1	Both
1290	Patient_1	GAGTTTGGTGAATGAT-1	CopyKat
1291	Patient_1	GATAGAACACGTCGTG-1	CopyKat
1292	Patient_1	GATAGCTAGTTTGTCG-1	Both
1293	Patient_1	GATAGCTCACGAAAGC-1	CopyKat
1294	Patient_1	GATAGCTGTAGGACTG-1	Both
1295	Patient_1	GATAGCTGTCCCTGTT-1	Both
1296	Patient_1	GATAGCTGTGTTACTG-1	CopyKat
1297	Patient_1	GATAGCTGTTGTGGCC-1	CopyKat
1298	Patient_1	GATAGCTTCCGGTTCT-1	Both
1299	Patient_1	GATCACAAGAAGGGAT-1	Both
1300	Patient_1	GATCACACATGACCCG-1	CopyKat
1301	Patient_1	GATCACACATGCCGGT-1	Both
1302	Patient_1	GATCACAGTGACTCTA-1	Both
1303	Patient_1	GATCAGTCAAGCGAAC-1	Both
1304	Patient_1	GATCAGTCACCAAATC-1	Both
1305	Patient_1	GATCAGTGTCTCAGGC-1	CopyKat
1306	Patient_1	GATCAGTGTTCTCACC-1	Both
1307	Patient_1	GATCAGTTCAGGTGTT-1	Both
1308	Patient_1	GATCATGAGCAAGTCG-1	CopyKat
1309	Patient_1	GATCATGCAGGCTATT-1	Both
1310	Patient_1	GATCCCTCAACTAGAA-1	CopyKat
1311	Patient_1	GATCCCTGTACCGGAA-1	Both
1312	Patient_1	GATCGTAAGGTCATTC-1	CopyKat
1313	Patient_1	GATGACTAGCTTTCCC-1	CopyKat
1314	Patient_1	GATGACTCATCTTAGG-1	Both
1315	Patient_1	GATGACTTCCTTGACC-1	Both
1316	Patient_1	GATGAGGAGGGCCAAT-1	CopyKat
1317	Patient_1	GATGAGGAGGTCATCT-1	Both
1318	Patient_1	GATGATCAGCCATATC-1	Both
1319	Patient_1	GATGATCGTCGATTCA-1	Both
1320	Patient_1	GATGATCTCTGTGCGG-1	Both
1321	Patient_1	GATGCTAAGCATCAGG-1	Both
1322	Patient_1	GATGCTAGTCCCGTGA-1	Both
1323	Patient_1	GATGCTAGTCGATTAC-1	Both
1324	Patient_1	GATGGAGAGCGCATCC-1	Both
1325	Patient_1	GATGGAGTCGTCGCTT-1	Both
1326	Patient_1	GATGTTGAGCGTTAGG-1	Both
1327	Patient_1	GATGTTGAGCGTTGTT-1	Both
1328	Patient_1	GATGTTGCAGTAACAA-1	Both
1329	Patient_1	GATGTTGTCGACCTAA-1	Both
1330	Patient_1	GATGTTGTCTACTATC-1	Both
1331	Patient_1	GATTCTTCAAACACGG-1	Both
1332	Patient_1	GATTTCTCAGCTACAT-1	Both
1333	Patient_1	GATTTCTGTCGAACAG-1	Both
1334	Patient_1	GCAACATGTAGTCGGA-1	Both
1335	Patient_1	GCAACATGTCGTGATT-1	Both
1336	Patient_1	GCAACATGTGATGGCA-1	Both
1337	Patient_1	GCAACATGTGGGCTCT-1	Both
1338	Patient_1	GCACATAGTGTTACAC-1	CopyKat
1339	Patient_1	GCACATATCGTCGGGT-1	CopyKat
1340	Patient_1	GCACATATCTGGCCTT-1	Both
1341	Patient_1	GCACGGTGTGAATGTA-1	Both
1342	Patient_1	GCACGGTGTTCCACGG-1	Both
1343	Patient_1	GCACGGTTCTGGGTCG-1	Both
1344	Patient_1	GCACGTGCACCTCTAC-1	Both
1345	Patient_1	GCACGTGGTCTCGGGT-1	CopyKat
1346	Patient_1	GCACGTGGTTGCTTGA-1	CopyKat
1347	Patient_1	GCAGCTGGTTCAGGTT-1	Both
1348	Patient_1	GCAGGCTAGACATATG-1	CopyKat
1349	Patient_1	GCAGGCTAGATGTTCC-1	CopyKat
1350	Patient_1	GCAGGCTAGTCAACAA-1	Both
1351	Patient_1	GCAGTTAAGACGACGT-1	CopyKat
1352	Patient_1	GCAGTTACAGTCTCTC-1	CopyKat
1353	Patient_1	GCATCGGCACAGCCAC-1	Both
1354	Patient_1	GCATCGGCAGGACATG-1	CopyKat
1355	Patient_1	GCATCGGGTAACAGGC-1	Both
1356	Patient_1	GCATCGGTCACCTGGG-1	CopyKat
1357	Patient_1	GCATCGGTCAGGACGA-1	Both
1358	Patient_1	GCATCTCGTTTACCAG-1	Both
1359	Patient_1	GCATCTCTCTGTGCAA-1	Both
1360	Patient_1	GCATGATAGGCGATAC-1	CopyKat
1361	Patient_1	GCATGATCAAGCGAGT-1	Both
1362	Patient_1	GCATTAGTCGGCATTA-1	CopyKat
1363	Patient_1	GCCAACGGTACAAGTA-1	CopyKat
1364	Patient_1	GCCAACGTCGATGGAG-1	CopyKat
1365	Patient_1	GCCAGCAGTAAGGCTG-1	CopyKat
1366	Patient_1	GCCAGCATCCGCAGTG-1	Both
1367	Patient_1	GCCAGGTTCAGCTGTA-1	Both
1368	Patient_1	GCCAGTGAGGCTAAAT-1	Both
1369	Patient_1	GCCAGTGAGTGGAATT-1	CopyKat
1370	Patient_1	GCCATTCGTAGCGCCT-1	Both
1371	Patient_1	GCCATTCGTCTACACA-1	Both
1372	Patient_1	GCCATTCGTGTCGCTG-1	Both
1373	Patient_1	GCCCAGAAGACTCGAG-1	Both
1374	Patient_1	GCCCGAACACACCGCA-1	Both
1375	Patient_1	GCCCGAATCGCGCTGA-1	Both
1376	Patient_1	GCCGATGAGTATTGCC-1	Both
1377	Patient_1	GCCGATGCACGGTGAA-1	CopyKat
1378	Patient_1	GCCGATGTCCTCGATC-1	Both
1379	Patient_1	GCGAGAAAGGTCACAG-1	Both
1380	Patient_1	GCGAGAATCAGGCGAA-1	Both
1381	Patient_1	GCGATCGAGTGTTGTC-1	Both
1382	Patient_1	GCGATCGAGTTGGACG-1	Both
1383	Patient_1	GCGATCGCACCCTATC-1	Both
1384	Patient_1	GCGATCGGTGAGAACC-1	CopyKat
1385	Patient_1	GCGGAAACAGCCGTCA-1	CopyKat
1386	Patient_1	GCGGAAACATGGAATA-1	Both
1387	Patient_1	GCGGAAAGTTCGATTG-1	Both
1388	Patient_1	GCGGATCAGGATCATA-1	CopyKat
1389	Patient_1	GCGGATCCAATTTCTC-1	Both
1390	Patient_1	GCGGATCCATCTAACG-1	Both
1391	Patient_1	GCGGATCTCCGTGTAA-1	CopyKat
1392	Patient_1	GCGTGCAAGGAATCGC-1	Both
1393	Patient_1	GCGTGCAAGTAACCTC-1	CopyKat
1394	Patient_1	GCGTGCACAGAGTCTT-1	CopyKat
1395	Patient_1	GCGTGCACAGCGACAA-1	Both
1396	Patient_1	GCGTTTCAGAAAGTCT-1	Both
1397	Patient_1	GCGTTTCAGGCAGTCA-1	CopyKat
1398	Patient_1	GCGTTTCCAGTCAGTT-1	CopyKat
1399	Patient_1	GCGTTTCCATCTGCGG-1	Both
1400	Patient_1	GCGTTTCGTTTACGAC-1	CopyKat
1401	Patient_1	GCTACAAAGGCACTAG-1	Both
1402	Patient_1	GCTACAAGTGCACATT-1	CopyKat
1403	Patient_1	GCTACAATCGCTTTAT-1	Both
1404	Patient_1	GCTACCTGTATCGCTA-1	Both
1405	Patient_1	GCTCAAACAACAAGAT-1	Both
1406	Patient_1	GCTCAAACACGACTAT-1	Both
1407	Patient_1	GCTGAATGTATTTCCT-1	Both
1408	Patient_1	GCTGCAGAGCTAAACA-1	Both
1409	Patient_1	GCTGCAGCACGCGGTT-1	Both
1410	Patient_1	GCTGCAGTCGTCGGGT-1	CopyKat
1411	Patient_1	GCTGGGTAGCCTGTGC-1	Both
1412	Patient_1	GCTGGGTCAATCTCTT-1	CopyKat
1413	Patient_1	GCTGGGTCACTGTCCT-1	Both
1414	Patient_1	GCTGGGTGTCTTCCGT-1	Both
1415	Patient_1	GCTTCACAGCCGTTAT-1	CopyKat
1416	Patient_1	GCTTCACGTGCATCTA-1	Both
1417	Patient_1	GCTTTCGAGGATTTGA-1	Both
1418	Patient_1	GCTTTCGGTGGTCCGT-1	Both
1419	Patient_1	GGAACCCGTTGGCCGT-1	Both
1420	Patient_1	GGAACCCTCGAGCCTG-1	CopyKat
1421	Patient_1	GGAAGTGCATTAGGCT-1	Both
1422	Patient_1	GGAAGTGGTAGACAAT-1	Both
1423	Patient_1	GGAAGTGGTGAGATAT-1	Both
1424	Patient_1	GGAAGTGTCGTCGACG-1	Both
1425	Patient_1	GGAATCTCATAATGCC-1	Both
1426	Patient_1	GGAATCTTCCACTAGA-1	Both
1427	Patient_1	GGAATCTTCGACGATT-1	Both
1428	Patient_1	GGAATGGGTCTACAAC-1	Both
1429	Patient_1	GGACGTCTCGCCCAGA-1	Both
1430	Patient_1	GGAGAACAGGTGCTGA-1	Both
1431	Patient_1	GGAGAACAGTAACGAT-1	Both
1432	Patient_1	GGAGAACGTCGTGCCA-1	Both
1433	Patient_1	GGAGAACTCCGCAACG-1	Both
1434	Patient_1	GGAGATGAGACAACAT-1	Both
1435	Patient_1	GGAGATGAGGAACGAA-1	CopyKat
1436	Patient_1	GGAGATGCAAGTATAG-1	Both
1437	Patient_1	GGAGATGCACACCGAC-1	Both
1438	Patient_1	GGAGATGTCAAAGACA-1	Both
1439	Patient_1	GGAGCAACAGGTACGA-1	CopyKat
1440	Patient_1	GGAGCAATCTCTATGT-1	Both
1441	Patient_1	GGAGGATAGAATCGAT-1	CopyKat
1442	Patient_1	GGAGGATAGAGCTGCA-1	CopyKat
1443	Patient_1	GGAGGTATCCCTTGTG-1	Both
1444	Patient_1	GGCAGTCGTTACCGTA-1	Both
1445	Patient_1	GGCGTCACAATAGGAT-1	Both
1446	Patient_1	GGCGTCACAGCAATTC-1	Both
1447	Patient_1	GGCGTCACATGTGCCG-1	CopyKat
1448	Patient_1	GGCGTCATCGCTGTCT-1	CopyKat
1449	Patient_1	GGCGTCATCTGCGGGT-1	CopyKat
1450	Patient_1	GGCTGTGGTGCCTAAT-1	Both
1451	Patient_1	GGCTGTGTCGCACGAC-1	Both
1452	Patient_1	GGCTTGGCATAGAGGC-1	Both
1453	Patient_1	GGCTTGGGTACACGTT-1	Both
1454	Patient_1	GGCTTGGGTCAATCTG-1	Both
1455	Patient_1	GGCTTGGGTCGTACAT-1	Both
1456	Patient_1	GGCTTGGTCACTTCTA-1	Both
1457	Patient_1	GGCTTGGTCCGTGTAA-1	Both
1458	Patient_1	GGCTTTCCACAAATCC-1	Both
1459	Patient_1	GGCTTTCCATAGGTTC-1	Both
1460	Patient_1	GGCTTTCGTCTCTCTG-1	Both
1461	Patient_1	GGGAAGTCAGCGCTTG-1	CopyKat
1462	Patient_1	GGGAAGTTCATCAGTG-1	Both
1463	Patient_1	GGGACCTAGAAGTGTT-1	Both
1464	Patient_1	GGGACCTAGATGCGAC-1	Both
1465	Patient_1	GGGACCTAGTGGATAT-1	Both
1466	Patient_1	GGGACCTGTCCCTCAT-1	Both
1467	Patient_1	GGGACCTTCTAATTCC-1	Both
1468	Patient_1	GGGAGATGTACCTAAC-1	Both
1469	Patient_1	GGGAGTAAGACGGAAA-1	Both
1470	Patient_1	GGGAGTAGTGGGTTGA-1	Both
1471	Patient_1	GGGAGTAGTGTATTGC-1	CopyKat
1472	Patient_1	GGGAGTATCCATTCAT-1	Both
1473	Patient_1	GGGATGACATCGATCA-1	CopyKat
1474	Patient_1	GGGATGAGTCCTGGGT-1	Both
1475	Patient_1	GGGATGATCAATCTCT-1	Both
1476	Patient_1	GGGCCATAGCGCAATG-1	Both
1477	Patient_1	GGGCCATAGGGTACGT-1	Both
1478	Patient_1	GGGCCATTCTCGCGTT-1	Both
1479	Patient_1	GGGCCATTCTCTCTAA-1	Both
1480	Patient_1	GGGCGTTGTTTCGCTC-1	Both
1481	Patient_1	GGGCGTTTCGCTTGAA-1	CopyKat
1482	Patient_1	GGGCTACCAATTGCTG-1	Both
1483	Patient_1	GGGCTACTCTCCAAGA-1	Both
1484	Patient_1	GGGCTCAGTTACCCTC-1	CopyKat
1485	Patient_1	GGGCTCATCGTAACCA-1	CopyKat
1486	Patient_1	GGGTAGACAAGACGGT-1	Both
1487	Patient_1	GGGTAGAGTGGAGGTT-1	CopyKat
1488	Patient_1	GGGTCACGTTGGAGGT-1	Both
1489	Patient_1	GGGTCACTCATTACGG-1	Both
1490	Patient_1	GGGTCACTCCGGCAGT-1	CopyKat
1491	Patient_1	GGGTCACTCGTGGCTG-1	Both
1492	Patient_1	GGGTGTCCAAGGGCAT-1	Both
1493	Patient_1	GGGTGTCCACGGTCTG-1	Both
1494	Patient_1	GGGTGTCCAGTATACC-1	Both
1495	Patient_1	GGGTGTCGTCCTGAAT-1	CopyKat
1496	Patient_1	GGGTTATGTCAAATCC-1	Both
1497	Patient_1	GGGTTTAAGGACTTCT-1	Both
1498	Patient_1	GGGTTTACAGACCCGT-1	Both
1499	Patient_1	GGTAACTCAATGAACA-1	CopyKat
1500	Patient_1	GGTAGAGAGGATCACG-1	Both
1501	Patient_1	GGTAGAGAGTTAGTGA-1	CopyKat
1502	Patient_1	GGTAGAGAGTTCCGTA-1	Both
1503	Patient_1	GGTAGAGCACGTACAT-1	Both
1504	Patient_1	GGTAGAGCATATGGCT-1	Both
1505	Patient_1	GGTAGAGGTGAGGAAA-1	Both
1506	Patient_1	GGTCACGAGAATAACC-1	CopyKat
1507	Patient_1	GGTCACGCACAATCTG-1	Both
1508	Patient_1	GGTCACGCATACCACA-1	CopyKat
1509	Patient_1	GGTCACGGTAACAGTA-1	Both
1510	Patient_1	GGTCACGTCTAGTGAC-1	CopyKat
1511	Patient_1	GGTCTGGCAAGGCTTT-1	CopyKat
1512	Patient_1	GGTCTGGCACTGATTG-1	Both
1513	Patient_1	GGTGAAGCAATCAGCT-1	Both
1514	Patient_1	GGTGAAGGTCGATTTG-1	CopyKat
1515	Patient_1	GGTGAAGTCAAGCGTT-1	CopyKat
1516	Patient_1	GGTGATTAGTTTCGGT-1	Both
1517	Patient_1	GGTGATTGTAGGATAT-1	Both
1518	Patient_1	GGTGGCTAGCGATTCT-1	Both
1519	Patient_1	GGTGGCTAGGACTATA-1	CopyKat
1520	Patient_1	GGTGGCTCAAATGCGG-1	CopyKat
1521	Patient_1	GGTGGCTGTCTAACTG-1	CopyKat
1522	Patient_1	GGTGGCTGTTATTCCT-1	Both
1523	Patient_1	GGTGGCTTCGTGGCGT-1	CopyKat
1524	Patient_1	GGTGTCGAGACCCGCT-1	Both
1525	Patient_1	GGTGTCGCAATTGCAC-1	CopyKat
1526	Patient_1	GGTGTCGCACCAAATC-1	Both
1527	Patient_1	GGTGTCGGTATACAGA-1	Both
1528	Patient_1	GGTGTCGGTGTACAGG-1	CopyKat
1529	Patient_1	GGTGTCGTCTCTCGCA-1	Both
1530	Patient_1	GGTGTTACAAATGCGG-1	Both
1531	Patient_1	GGTGTTACAGATCACT-1	Both
1532	Patient_1	GGTGTTAGTGGTCAAG-1	Both
1533	Patient_1	GGTTAACAGCGGTAGT-1	Both
1534	Patient_1	GGTTAACCAAGTGCAG-1	Both
1535	Patient_1	GGTTAACTCCGCTAGG-1	Both
1536	Patient_1	GGTTAACTCTCTATAC-1	Both
1537	Patient_1	GGTTGTAAGAAGATCT-1	Both
1538	Patient_1	GGTTGTAAGAGCTTTC-1	Both
1539	Patient_1	GGTTGTAAGCTACTGT-1	Both
1540	Patient_1	GGTTGTACAAGAGATT-1	CopyKat
1541	Patient_1	GGTTGTAGTTGCTAGT-1	CopyKat
1542	Patient_1	GTAACACCATCATGAC-1	Both
1543	Patient_1	GTAACACTCACGATAC-1	Both
1544	Patient_1	GTAACCAAGCAACTCT-1	CopyKat
1545	Patient_1	GTAACCAAGGCGAAGG-1	Both
1546	Patient_1	GTAACCATCTCACTCG-1	CopyKat
1547	Patient_1	GTAAGTCGTGCGGATA-1	Both
1548	Patient_1	GTAATGCAGTAAGGGA-1	CopyKat
1549	Patient_1	GTAATGCCAAGCGGAT-1	Both
1550	Patient_1	GTAATGCTCATATGGC-1	CopyKat
1551	Patient_1	GTACAACAGATTTGCC-1	CopyKat
1552	Patient_1	GTACAACCAATTGCGT-1	Both
1553	Patient_1	GTACAACGTTGCCGAC-1	Both
1554	Patient_1	GTAGAAACAGGATTCT-1	CopyKat
1555	Patient_1	GTAGAAACAGGGATAC-1	Both
1556	Patient_1	GTAGAGGAGCTGTGCC-1	Both
1557	Patient_1	GTAGAGGAGTGTTGAA-1	Both
1558	Patient_1	GTAGAGGGTACAGTCT-1	Both
1559	Patient_1	GTAGATCCAATTGCTG-1	Both
1560	Patient_1	GTAGATCGTAAGTTAG-1	Both
1561	Patient_1	GTAGATCGTCAACGCC-1	CopyKat
1562	Patient_1	GTAGATCTCCGAGCTG-1	Both
1563	Patient_1	GTAGATCTCTGCGGCA-1	CopyKat
1564	Patient_1	GTAGCTAAGCCTGGAA-1	CopyKat
1565	Patient_1	GTAGCTACAGGATTCT-1	Both
1566	Patient_1	GTAGCTAGTATCAGCT-1	CopyKat
1567	Patient_1	GTAGCTAGTTTCGGCG-1	Both
1568	Patient_1	GTAGGAGTCGTTCCCA-1	CopyKat
1569	Patient_1	GTAGGTTTCCGAGGCT-1	Both
1570	Patient_1	GTAGTACGTATGAGAT-1	Both
1571	Patient_1	GTATTTCGTTCTCCAC-1	Both
1572	Patient_1	GTCAAACAGAATGTTG-1	Both
1573	Patient_1	GTCAAACAGATTACCC-1	Both
1574	Patient_1	GTCAAACCAACGTATC-1	Both
1575	Patient_1	GTCAAACTCTTACCGC-1	Both
1576	Patient_1	GTCAAGTCATTCGGGC-1	Both
1577	Patient_1	GTCAAGTTCAGGTAAA-1	Both
1578	Patient_1	GTCAAGTTCTCGGGAC-1	Both
1579	Patient_1	GTCACTCAGCCTATTG-1	CopyKat
1580	Patient_1	GTCACTCGTGTTAACC-1	Both
1581	Patient_1	GTCACTCTCCGACAGC-1	Both
1582	Patient_1	GTCAGCGGTGAATATG-1	CopyKat
1583	Patient_1	GTCAGCGGTGACTGTT-1	Both
1584	Patient_1	GTCATCCAGCATCCTA-1	Both
1585	Patient_1	GTCATCCAGGCGTCCT-1	Both
1586	Patient_1	GTCATGAAGATACGAT-1	Both
1587	Patient_1	GTCATGAAGGCATCTT-1	CopyKat
1588	Patient_1	GTCATGACAGGTCTCG-1	Both
1589	Patient_1	GTCATGAGTAGAGTTA-1	Both
1590	Patient_1	GTCATGAGTTGCAAGG-1	Both
1591	Patient_1	GTCATTTAGACCAACG-1	Both
1592	Patient_1	GTCATTTAGGATCATA-1	Both
1593	Patient_1	GTCATTTGTGGTTTAC-1	CopyKat
1594	Patient_1	GTCATTTTCACCTCTG-1	Both
1595	Patient_1	GTCCACTCATTAAAGG-1	Both
1596	Patient_1	GTCCACTTCAACCTCC-1	Both
1597	Patient_1	GTCCACTTCAGTGTTG-1	CopyKat
1598	Patient_1	GTCCCATCAATCGCAT-1	CopyKat
1599	Patient_1	GTCCCATCAGGACATG-1	CopyKat
1600	Patient_1	GTCCCATGTAGGAGTC-1	Both
1601	Patient_1	GTCGAATAGTAAATGC-1	Both
1602	Patient_1	GTCGAATCAATAGTGA-1	CopyKat
1603	Patient_1	GTCGAATCAGCCGTTG-1	Both
1604	Patient_1	GTCGAATGTATTTCTC-1	Both
1605	Patient_1	GTCGAATTCATGACAC-1	Both
1606	Patient_1	GTCGAATTCGCAGAGA-1	Both
1607	Patient_1	GTCGCGACAGGGATAC-1	CopyKat
1608	Patient_1	GTCGCGATCCTTCAGC-1	Both
1609	Patient_1	GTCGCGATCGCTTGAA-1	Both
1610	Patient_1	GTCGTAAAGAGCGACT-1	CopyKat
1611	Patient_1	GTCGTAAAGCAGCCTC-1	Both
1612	Patient_1	GTCGTAAAGGCCTAGA-1	Both
1613	Patient_1	GTCGTAACAGGCCCTA-1	Both
1614	Patient_1	GTCGTAACATAACCCA-1	Both
1615	Patient_1	GTCGTAAGTTCAAGGG-1	Both
1616	Patient_1	GTCGTTCGTAACACGG-1	CopyKat
1617	Patient_1	GTCTACCAGACTGAGC-1	CopyKat
1618	Patient_1	GTCTACCAGTCTAACC-1	CopyKat
1619	Patient_1	GTCTACCGTGCATGAG-1	Both
1620	Patient_1	GTCTACCGTTGTGCCG-1	Both
1621	Patient_1	GTCTACCTCAGCGCGT-1	CopyKat
1622	Patient_1	GTCTACCTCGCGATCG-1	Both
1623	Patient_1	GTCTAGAAGGTGCTGA-1	CopyKat
1624	Patient_1	GTCTGTCCACCTCTGT-1	Both
1625	Patient_1	GTCTGTCGTTGTGCAT-1	CopyKat
1626	Patient_1	GTCTTTACAGGTCCCA-1	Both
1627	Patient_1	GTCTTTACATCCTTGC-1	Both
1628	Patient_1	GTCTTTACATCTTTCA-1	Both
1629	Patient_1	GTCTTTAGTCCAAAGG-1	Both
1630	Patient_1	GTGACGCAGTGCTCAT-1	Both
1631	Patient_1	GTGACGCCACCCAATA-1	Both
1632	Patient_1	GTGACGCGTTCCCAAA-1	Both
1633	Patient_1	GTGACGCGTTGCACGC-1	Both
1634	Patient_1	GTGAGCCCAGAAGTGC-1	Both
1635	Patient_1	GTGAGCCCAGATCCAT-1	CopyKat
1636	Patient_1	GTGAGCCCAGCTGAGA-1	CopyKat
1637	Patient_1	GTGAGCCCATCATCCC-1	Both
1638	Patient_1	GTGAGCCGTAAGCTCT-1	Both
1639	Patient_1	GTGAGCCGTACCCGAC-1	Both
1640	Patient_1	GTGAGCCGTATCTTCT-1	Both
1641	Patient_1	GTGAGCCGTGGGACAT-1	Both
1642	Patient_1	GTGAGCCTCTGAATCG-1	Both
1643	Patient_1	GTGAGGAAGGAGCTGT-1	Both
1644	Patient_1	GTGAGGAGTCTGTCAA-1	Both
1645	Patient_1	GTGAGGAGTGAACTAA-1	CopyKat
1646	Patient_1	GTGAGGATCGACATAC-1	Both
1647	Patient_1	GTGAGTTCATGTTACG-1	Both
1648	Patient_1	GTGAGTTGTTGCCAAT-1	CopyKat
1649	Patient_1	GTGATGTAGCAACTTC-1	Both
1650	Patient_1	GTGATGTAGCCTCAGC-1	CopyKat
1651	Patient_1	GTGATGTCAACTCCCT-1	Both
1652	Patient_1	GTGATGTCAGAGGGTT-1	Both
1653	Patient_1	GTGATGTGTCGTATGT-1	CopyKat
1654	Patient_1	GTGATGTTCATCGCCT-1	CopyKat
1655	Patient_1	GTGATGTTCGCTTTAT-1	Both
1656	Patient_1	GTGCACGAGATTAGTG-1	CopyKat
1657	Patient_1	GTGCACGCAAAGCTCT-1	Both
1658	Patient_1	GTGCAGCTCCTCTAAT-1	Both
1659	Patient_1	GTGCGTGGTTATGACC-1	CopyKat
1660	Patient_1	GTGCGTGTCAGCCTCT-1	Both
1661	Patient_1	GTGCTGGAGATGGTAT-1	CopyKat
1662	Patient_1	GTGCTGGTCATCTATC-1	CopyKat
1663	Patient_1	GTGCTTCTCGAAGGAC-1	CopyKat
1664	Patient_1	GTGCTTCTCGCAATTG-1	Both
1665	Patient_1	GTGCTTCTCGCTCTCA-1	CopyKat
1666	Patient_1	GTGCTTCTCTTCCACG-1	Both
1667	Patient_1	GTGGAAGAGTGTAGAT-1	CopyKat
1668	Patient_1	GTGGAAGGTCGTAATC-1	Both
1669	Patient_1	GTGGAGAAGGGCGAGA-1	CopyKat
1670	Patient_1	GTGGAGATCGGTGTTA-1	CopyKat
1671	Patient_1	GTGGCGTAGACTTAAG-1	Both
1672	Patient_1	GTGGCGTGTTTACGTG-1	CopyKat
1673	Patient_1	GTGGCGTTCGTAGTGT-1	CopyKat
1674	Patient_1	GTGGTTAAGCTGGAGT-1	CopyKat
1675	Patient_1	GTGGTTAAGGTATAGT-1	Both
1676	Patient_1	GTGGTTATCCGTATGA-1	CopyKat
1677	Patient_1	GTGTAACAGGCGTTAG-1	Both
1678	Patient_1	GTGTAACCAAGTTGGG-1	CopyKat
1679	Patient_1	GTGTAACTCAGACTGT-1	Both
1680	Patient_1	GTGTCCTCAGTCGGTC-1	CopyKat
1681	Patient_1	GTGTCCTTCATTACGG-1	CopyKat
1682	Patient_1	GTGTGATAGGCATGGT-1	Both
1683	Patient_1	GTGTGATAGTCTCGTA-1	Both
1684	Patient_1	GTGTGATCAGAACTTC-1	Both
1685	Patient_1	GTGTGATTCCGGCAGT-1	Both
1686	Patient_1	GTGTGATTCGGCCCAA-1	Both
1687	Patient_1	GTGTGGCAGGACACTG-1	CopyKat
1688	Patient_1	GTGTGGCTCCCAAGTA-1	Both
1689	Patient_1	GTGTTAGAGCTGAAAT-1	Both
1690	Patient_1	GTGTTAGAGTGCACTT-1	Both
1691	Patient_1	GTGTTAGGTTGCTTGA-1	CopyKat
1692	Patient_1	GTGTTCCCAGCGAGTA-1	CopyKat
1693	Patient_1	GTGTTCCTCACCATCC-1	Both
1694	Patient_1	GTTACAGGTTGGTACT-1	Both
1695	Patient_1	GTTACCCAGCTTGTGT-1	Both
1696	Patient_1	GTTACCCAGTGAGGCT-1	CopyKat
1697	Patient_1	GTTACCCCAATACGAA-1	Both
1698	Patient_1	GTTACCCGTCTTTCTA-1	Both
1699	Patient_1	GTTACGAGTATCCTTT-1	Both
1700	Patient_1	GTTAGACAGCCGCACT-1	CopyKat
1701	Patient_1	GTTAGACGTGGTTTAC-1	CopyKat
1702	Patient_1	GTTAGACTCGTGGAAG-1	Both
1703	Patient_1	GTTAGACTCTATCGCC-1	Both
1704	Patient_1	GTTAGACTCTTGGTCC-1	CopyKat
1705	Patient_1	GTTAGTGAGTATAGAC-1	Both
1706	Patient_1	GTTAGTGGTTATGGTC-1	CopyKat
1707	Patient_1	GTTAGTGTCTAGATCG-1	Both
1708	Patient_1	GTTATGGCAAATAGCA-1	Both
1709	Patient_1	GTTATGGGTGTCTTAG-1	Both
1710	Patient_1	GTTCATTGTACGAGTG-1	Both
1711	Patient_1	GTTCGCTGTGCGTCGT-1	Both
1712	Patient_1	GTTCTATCAAGTGACG-1	CopyKat
1713	Patient_1	GTTGAACAGAAGGCTC-1	Both
1714	Patient_1	GTTGAACAGCATCAAA-1	Both
1715	Patient_1	GTTGAACCAAGAGGTC-1	Both
1716	Patient_1	GTTGAACTCGAGGCAA-1	Both
1717	Patient_1	GTTGCGGAGCCGCACT-1	Both
1718	Patient_1	GTTGCGGAGCGATGCA-1	Both
1719	Patient_1	GTTGCGGAGGACCCAA-1	Both
1720	Patient_1	GTTGCGGCAACGGTAG-1	CopyKat
1721	Patient_1	GTTGCGGGTTGCATGT-1	Both
1722	Patient_1	GTTGCGGTCCCTGTTG-1	Both
1723	Patient_1	GTTGCTCGTCTGCCTT-1	Both
1724	Patient_1	GTTGCTCGTGAATTGA-1	Both
1725	Patient_1	GTTGCTCTCAATCTTC-1	Both
1726	Patient_1	GTTGTAGCACGGCGTT-1	Both
1727	Patient_1	GTTGTAGGTAGACAGC-1	Both
1728	Patient_1	GTTGTAGGTGAATGAT-1	CopyKat
1729	Patient_1	GTTGTCCAGAGCCATG-1	Both
1730	Patient_1	GTTGTCCAGTGCTAGG-1	CopyKat
1731	Patient_1	GTTGTCCTCTCCCTAG-1	Both
1732	Patient_1	GTTGTGACAAGACAAT-1	Both
1733	Patient_1	GTTGTGATCTCTGCTG-1	Both
1734	Patient_1	GTTTACTAGTCAGGGT-1	Both
1735	Patient_1	GTTTACTCAAGACCTT-1	CopyKat
1736	Patient_1	GTTTACTGTGTCCTAA-1	Both
1737	Patient_1	GTTTGGAAGGGCAGAG-1	Both
1738	Patient_1	GTTTGGAGTCACGTGC-1	Both
1739	Patient_1	GTTTGGATCCGTGGGT-1	Both
1740	Patient_1	GTTTGGATCTGCGGGT-1	CopyKat
1741	Patient_1	TAACACGAGGCACGAT-1	Both
1742	Patient_1	TAACCAGAGACGGATC-1	Both
1743	Patient_1	TAACCAGCAATAACGA-1	Both
1744	Patient_1	TAACCAGCATTGCCGG-1	CopyKat
1745	Patient_1	TAACGACCAATGGCCC-1	CopyKat
1746	Patient_1	TAACTTCTCGCGATCG-1	Both
1747	Patient_1	TAACTTCTCTCAATCT-1	Both
1748	Patient_1	TAAGCCAAGCACTTTG-1	Both
1749	Patient_1	TAAGCCATCAGAGTTC-1	Both
1750	Patient_1	TAAGCCATCCATTTCA-1	Both
1751	Patient_1	TAAGCGTCATTCTTCA-1	CopyKat
1752	Patient_1	TAAGCGTGTGGTCTGC-1	CopyKat
1753	Patient_1	TAAGTCGAGCCATTCA-1	Both
1754	Patient_1	TAAGTCGCAACCGACC-1	Both
1755	Patient_1	TAATCTCGTAGCTTTG-1	CopyKat
1756	Patient_1	TAATCTCGTTGCTCAA-1	Both
1757	Patient_1	TAATTCCAGAAGTATC-1	CopyKat
1758	Patient_1	TAATTCCAGCGCCTCA-1	Both
1759	Patient_1	TACAACGGTAGCGCCT-1	CopyKat
1760	Patient_1	TACAACGGTGGCTACC-1	Both
1761	Patient_1	TACAACGTCCCAGGCA-1	Both
1762	Patient_1	TACACCCTCCTCAGGG-1	CopyKat
1763	Patient_1	TACAGGTAGAGAGCAA-1	CopyKat
1764	Patient_1	TACATTCAGAATCGAT-1	Both
1765	Patient_1	TACATTCTCGCCGATG-1	CopyKat
1766	Patient_1	TACCCACAGCTGAAGC-1	CopyKat
1767	Patient_1	TACCCACCAAGGCCTC-1	Both
1768	Patient_1	TACCCACCATGGAGAC-1	Both
1769	Patient_1	TACCCACTCAGACTGT-1	Both
1770	Patient_1	TACCCGTGTCCACATA-1	CopyKat
1771	Patient_1	TACCCGTGTTTCCATT-1	Both
1772	Patient_1	TACCCGTTCGGCTTCT-1	CopyKat
1773	Patient_1	TACCGAACAGCTGTAT-1	CopyKat
1774	Patient_1	TACCGAACATCCGAAT-1	Both
1775	Patient_1	TACCGGGAGAAGTCCG-1	CopyKat
1776	Patient_1	TACCGGGTCCCTTTGG-1	Both
1777	Patient_1	TACCGGGTCGGCATTA-1	Both
1778	Patient_1	TACCGGGTCGTACCTC-1	Both
1779	Patient_1	TACCGGGTCTTGCAGA-1	Both
1780	Patient_1	TACCTCGAGTTAGAAC-1	Both
1781	Patient_1	TACCTCGGTTCTAAGC-1	Both
1782	Patient_1	TACCTCGGTTTCGTTT-1	CopyKat
1783	Patient_1	TACCTGCGTCTAACGT-1	Both
1784	Patient_1	TACGCTCAGGCTAAAT-1	CopyKat
1785	Patient_1	TACGCTCCAAGCAGGT-1	CopyKat
1786	Patient_1	TACGCTCCAGTAGAAT-1	CopyKat
1787	Patient_1	TACGCTCGTTCGTGCG-1	CopyKat
1788	Patient_1	TACGGGCTCTAGGAAA-1	CopyKat
1789	Patient_1	TACGGTACAATAGGGC-1	Both
1790	Patient_1	TACGGTACACTACAGT-1	CopyKat
1791	Patient_1	TACGGTACAGTCAGTT-1	Both
1792	Patient_1	TACGGTATCTTCGACC-1	CopyKat
1793	Patient_1	TACGTCCGTTCCCACT-1	Both
1794	Patient_1	TACTGCCAGACATACA-1	Both
1795	Patient_1	TACTGCCGTTGCTGAT-1	Both
1796	Patient_1	TACTGCCTCCATCGTC-1	Both
1797	Patient_1	TACTGCCTCTGGTGCG-1	Both
1798	Patient_1	TACTTACCATGGACAG-1	CopyKat
1799	Patient_1	TACTTCACAAAGCTAA-1	Both
1800	Patient_1	TACTTGTAGACCTGGA-1	Both
1801	Patient_1	TAGACCAAGCGACATG-1	Both
1802	Patient_1	TAGACTGAGACTGAGC-1	Both
1803	Patient_1	TAGACTGGTTAGCTAC-1	Both
1804	Patient_1	TAGAGTCGTACGACAG-1	Both
1805	Patient_1	TAGATCGGTTCGAAGG-1	Both
1806	Patient_1	TAGATCGTCGAGAACG-1	CopyKat
1807	Patient_1	TAGATCGTCGGAATTC-1	CopyKat
1808	Patient_1	TAGCACAAGCCTAACT-1	Both
1809	Patient_1	TAGCACAGTCATCGCG-1	CopyKat
1810	Patient_1	TAGCACATCGTCTACC-1	CopyKat
1811	Patient_1	TAGGAGGCACAGCGCT-1	Both
1812	Patient_1	TAGGGTTGTTAGAGAT-1	CopyKat
1813	Patient_1	TAGGTACAGTCCCGGT-1	Both
1814	Patient_1	TAGGTACGTACCGCGT-1	Both
1815	Patient_1	TAGGTACGTTGGTACT-1	Both
1816	Patient_1	TAGGTTGCACACACTA-1	CopyKat
1817	Patient_1	TAGGTTGCAGTTTCAG-1	CopyKat
1818	Patient_1	TAGGTTGCAGTTTGGT-1	Both
1819	Patient_1	TAGGTTGGTACCTGTA-1	Both
1820	Patient_1	TAGGTTGTCTCTCAAT-1	Both
1821	Patient_1	TAGGTTGTCTGATTCT-1	CopyKat
1822	Patient_1	TAGGTTGTCTGCTGAA-1	CopyKat
1823	Patient_1	TAGTGCAAGAACTGAT-1	CopyKat
1824	Patient_1	TAGTGCAAGCGTGCCT-1	Both
1825	Patient_1	TAGTGCACATCCTTCG-1	Both
1826	Patient_1	TAGTGCAGTAGGTCAG-1	Both
1827	Patient_1	TAGTGCATCACACGAT-1	Both
1828	Patient_1	TAGTGCATCGAGTGAG-1	Both
1829	Patient_1	TAGTGCATCGGTATGT-1	CopyKat
1830	Patient_1	TATACCTAGGAAGAAC-1	Both
1831	Patient_1	TATACCTGTGAGTTTC-1	Both
1832	Patient_1	TATATCCTCCGACGGT-1	Both
1833	Patient_1	TATCAGGCAACCACAT-1	CopyKat
1834	Patient_1	TATCAGGCAACCACGC-1	CopyKat
1835	Patient_1	TATCAGGGTAAGTAGT-1	CopyKat
1836	Patient_1	TATCAGGTCAGGGTAG-1	CopyKat
1837	Patient_1	TATCCTAGTCCAAATC-1	Both
1838	Patient_1	TATCCTAGTTACCCTC-1	Both
1839	Patient_1	TATCGCCGTCGATTCA-1	Both
1840	Patient_1	TATCGCCTCCCATGGG-1	Both
1841	Patient_1	TATCTTGGTCAGGTGA-1	CopyKat
1842	Patient_1	TATGTTCGTACTGTTG-1	Both
1843	Patient_1	TATTCCAAGGATACAT-1	Both
1844	Patient_1	TATTCCAAGGTCACAG-1	CopyKat
1845	Patient_1	TATTCCACAAGTATCC-1	Both
1846	Patient_1	TATTCCAGTCTCGGAC-1	Both
1847	Patient_1	TATTCCATCGCCAACG-1	Both
1848	Patient_1	TATTGCTAGCTCGTGC-1	Both
1849	Patient_1	TATTGCTCAAGAGTGC-1	CopyKat
1850	Patient_1	TATTGCTTCGAGCCTG-1	Both
1851	Patient_1	TATTGGGAGTGCAGCA-1	Both
1852	Patient_1	TATTGGGCACACCTGG-1	Both
1853	Patient_1	TATTGGGCACGCGCTA-1	Both
1854	Patient_1	TATTGGGGTCGTACTA-1	Both
1855	Patient_1	TATTGGGGTTGCCGCA-1	Both
1856	Patient_1	TATTTCGAGATTGATG-1	Both
1857	Patient_1	TCAAGACAGCCGGATA-1	Both
1858	Patient_1	TCAAGACGTTCTCGTC-1	CopyKat
1859	Patient_1	TCAAGCAAGCGTTCAT-1	CopyKat
1860	Patient_1	TCAAGTGAGCGCAATG-1	Both
1861	Patient_1	TCAAGTGAGCTCCGAC-1	Both
1862	Patient_1	TCAAGTGAGTCCTGCG-1	Both
1863	Patient_1	TCAAGTGCATGAGGGT-1	CopyKat
1864	Patient_1	TCAAGTGTCATGGATC-1	CopyKat
1865	Patient_1	TCAAGTGTCTCACTCG-1	CopyKat
1866	Patient_1	TCAATCTAGTGGATTA-1	Both
1867	Patient_1	TCAATTCTCGTGCATA-1	Both
1868	Patient_1	TCACAAGCACTGTGTA-1	Both
1869	Patient_1	TCACAAGCAGTTGGTT-1	Both
1870	Patient_1	TCACAAGTCTGTGCGG-1	Both
1871	Patient_1	TCACACCAGATAACAC-1	Both
1872	Patient_1	TCACACCAGGTGCGAT-1	CopyKat
1873	Patient_1	TCACACCCAATGGCAG-1	Both
1874	Patient_1	TCACACCCACCAGTTA-1	CopyKat
1875	Patient_1	TCACACCTCGACCTAA-1	CopyKat
1876	Patient_1	TCACATTAGAGGTCGT-1	Both
1877	Patient_1	TCACATTAGGTATAGT-1	Both
1878	Patient_1	TCACATTGTAGCGTCC-1	CopyKat
1879	Patient_1	TCACATTGTTGTGTTG-1	Both
1880	Patient_1	TCACGCTAGTGGAAGA-1	Both
1881	Patient_1	TCACGCTCACCGTGCA-1	Both
1882	Patient_1	TCACGCTCAGTCGAGA-1	Both
1883	Patient_1	TCACGCTTCAGGCGAA-1	Both
1884	Patient_1	TCACGGGAGAGTGACC-1	Both
1885	Patient_1	TCACGGGAGTAGGATT-1	Both
1886	Patient_1	TCACGGGTCACTACTT-1	Both
1887	Patient_1	TCACGGGTCTACGCGG-1	Both
1888	Patient_1	TCACGGGTCTAGTTCT-1	CopyKat
1889	Patient_1	TCACTATCACTGGCGT-1	Both
1890	Patient_1	TCACTCGGTGGGAGAG-1	CopyKat
1891	Patient_1	TCAGCAACATGAGAAT-1	CopyKat
1892	Patient_1	TCAGCAATCAGAGTGG-1	Both
1893	Patient_1	TCAGCAATCTACACTT-1	Both
1894	Patient_1	TCAGCCTAGAGAGCAA-1	CopyKat
1895	Patient_1	TCAGCCTTCCATCTCG-1	CopyKat
1896	Patient_1	TCAGGGCCAAGCACCC-1	Both
1897	Patient_1	TCAGTGAAGAAGCGAA-1	CopyKat
1898	Patient_1	TCAGTGACAATGCTCA-1	CopyKat
1899	Patient_1	TCAGTGACAGAGGGTT-1	Both
1900	Patient_1	TCAGTGATCTCCACTG-1	CopyKat
1901	Patient_1	TCATACTAGTCACGAG-1	Both
1902	Patient_1	TCATACTCATCGAAGG-1	Both
1903	Patient_1	TCATATCAGAGATGCC-1	Both
1904	Patient_1	TCATATCAGGACAGCT-1	CopyKat
1905	Patient_1	TCATATCAGGGTTTCT-1	CopyKat
1906	Patient_1	TCATATCGTGGCTGAA-1	Both
1907	Patient_1	TCATATCGTGTCTCCT-1	Both
1908	Patient_1	TCATATCTCGCATAGT-1	Both
1909	Patient_1	TCATCATCATCACCAA-1	Both
1910	Patient_1	TCATCATTCTACTGCC-1	Both
1911	Patient_1	TCATCCGAGGTGGTTG-1	CopyKat
1912	Patient_1	TCATCCGGTCCTTTGC-1	CopyKat
1913	Patient_1	TCATCCGTCGCAAGAG-1	CopyKat
1914	Patient_1	TCATGAGCAAGGGTCA-1	CopyKat
1915	Patient_1	TCATGCCCAAATAAGC-1	Both
1916	Patient_1	TCATGCCGTTCTCACC-1	Both
1917	Patient_1	TCATGCCTCACCATGA-1	Both
1918	Patient_1	TCATGGAGTAGGCAGT-1	CopyKat
1919	Patient_1	TCATGGATCCACAGCG-1	Both
1920	Patient_1	TCATGTTAGAGTTGAT-1	Both
1921	Patient_1	TCATGTTAGATTCGCT-1	Both
1922	Patient_1	TCATGTTGTCACTAGT-1	Both
1923	Patient_1	TCATGTTTCGAAGTGG-1	Both
1924	Patient_1	TCATTACCAATAGAGT-1	Both
1925	Patient_1	TCATTACGTGGCTGCT-1	Both
1926	Patient_1	TCATTACTCTTCGTAT-1	CopyKat
1927	Patient_1	TCATTCAAGGAACTAT-1	CopyKat
1928	Patient_1	TCATTCACACAAGGTG-1	CopyKat
1929	Patient_1	TCATTCATCCCATACC-1	CopyKat
1930	Patient_1	TCATTGTAGCGTCAGA-1	Both
1931	Patient_1	TCATTGTCATGAGAAT-1	Both
1932	Patient_1	TCATTGTTCAGAATAG-1	Both
1933	Patient_1	TCATTGTTCTGGTGGC-1	Both
1934	Patient_1	TCATTTGAGATAGTGT-1	Both
1935	Patient_1	TCATTTGAGTGTCATC-1	Both
1936	Patient_1	TCATTTGGTGGTAATA-1	CopyKat
1937	Patient_1	TCCACCAGTAATGCTC-1	Both
1938	Patient_1	TCCACCAGTCTTTCAT-1	Both
1939	Patient_1	TCCACCAGTGCATGAG-1	Both
1940	Patient_1	TCCACGTAGCAAACAT-1	Both
1941	Patient_1	TCCACGTAGCAGCGAT-1	CopyKat
1942	Patient_1	TCCACGTGTAGACACG-1	Both
1943	Patient_1	TCCACGTTCGGCTGGT-1	Both
1944	Patient_1	TCCAGAAAGAGGCGTT-1	CopyKat
1945	Patient_1	TCCAGAACATAACGGG-1	Both
1946	Patient_1	TCCATCGAGCGATTCT-1	Both
1947	Patient_1	TCCATCGAGTCTGTAC-1	Both
1948	Patient_1	TCCATCGGTACCCGCA-1	CopyKat
1949	Patient_1	TCCATCGTCGCGAAGA-1	Both
1950	Patient_1	TCCATGCAGGGCTAAC-1	Both
1951	Patient_1	TCCATGCCAATGAACA-1	Both
1952	Patient_1	TCCATGCTCACATCAG-1	Both
1953	Patient_1	TCCCACATCCCGTAAA-1	CopyKat
1954	Patient_1	TCCGAAAAGACTACCT-1	Both
1955	Patient_1	TCCGAAAAGCATTGTC-1	CopyKat
1956	Patient_1	TCCGAAACAGGCCTGT-1	Both
1957	Patient_1	TCCGAAAGTAACTTCG-1	CopyKat
1958	Patient_1	TCCGAAAGTCTAGGTT-1	Both
1959	Patient_1	TCCGATCAGTCGCGAA-1	Both
1960	Patient_1	TCCGATCGTTACGATC-1	CopyKat
1961	Patient_1	TCCGATCTCCTATTGT-1	CopyKat
1962	Patient_1	TCCGATCTCCTGTTAT-1	Both
1963	Patient_1	TCCGGGAAGAAGCGCT-1	Both
1964	Patient_1	TCCGGGAAGGTGCGAT-1	Both
1965	Patient_1	TCCGGGAGTGGGACAT-1	Both
1966	Patient_1	TCCGGGATCAAGTTGC-1	CopyKat
1967	Patient_1	TCCGTGTGTCAACATC-1	CopyKat
1968	Patient_1	TCCGTGTGTTGGCTAT-1	Both
1969	Patient_1	TCCGTGTTCCACTTCG-1	CopyKat
1970	Patient_1	TCCTAATAGCCACAAG-1	Both
1971	Patient_1	TCCTAATCAGAGGCTA-1	CopyKat
1972	Patient_1	TCCTAATGTTCGTAAC-1	Both
1973	Patient_1	TCCTAATTCGGCTGTG-1	Both
1974	Patient_1	TCCTAATTCTCCCAAC-1	Both
1975	Patient_1	TCCTCCCAGCGACATG-1	CopyKat
1976	Patient_1	TCCTCCCAGGCATGGT-1	Both
1977	Patient_1	TCCTCCCTCAGTCCGG-1	Both
1978	Patient_1	TCCTCGAAGTCATACC-1	CopyKat
1979	Patient_1	TCCTCGAGTGCTCTCT-1	CopyKat
1980	Patient_1	TCCTCGATCACTCGAA-1	CopyKat
1981	Patient_1	TCCTCTTAGAACTCCT-1	Both
1982	Patient_1	TCCTCTTAGACAAGCC-1	CopyKat
1983	Patient_1	TCCTCTTAGACCAACG-1	Both
1984	Patient_1	TCCTCTTAGGTAAGGA-1	CopyKat
1985	Patient_1	TCCTGCACACATTGTG-1	CopyKat
1986	Patient_1	TCCTGCAGTAGGTACG-1	Both
1987	Patient_1	TCCTTCTAGAGTTGAT-1	Both
1988	Patient_1	TCCTTCTCAGGCATTT-1	Both
1989	Patient_1	TCCTTCTGTGGAAGTC-1	Both
1990	Patient_1	TCCTTTCAGATAACAC-1	Both
1991	Patient_1	TCCTTTCGTGCAAGAC-1	CopyKat
1992	Patient_1	TCCTTTCGTGGCCTCA-1	Both
1993	Patient_1	TCGAAGTCATTATGCG-1	Both
1994	Patient_1	TCGAAGTGTTACACTG-1	Both
1995	Patient_1	TCGAAGTGTTGGGACA-1	Both
1996	Patient_1	TCGACCTAGTAATCCC-1	CopyKat
1997	Patient_1	TCGACCTGTACCTATG-1	CopyKat
1998	Patient_1	TCGACGGCAGGTAGTG-1	CopyKat
1999	Patient_1	TCGACGGCATCTCCCA-1	Both
[truncated: 34,104 more rows]

## Sheet: Fig-2D
	TPMs_of_counts	Sample	Genotype
Patient_1_del5q	19138.7	Patient_1	del(5q)
Patient_1_nondel(5q)	22640.3	Patient_1	Non del(5q)
Patient_2_del5q	14181.9	Patient_2	del(5q)
Patient_2_nondel(5q)	16330.4	Patient_2	Non del(5q)
Patient_4_del5q	11620.8	Patient_4	del(5q)
Patient_4_nondel(5q)	14520	Patient_4	Non del(5q)
Patient_3_del5q	13734.3	Patient_3	del(5q)
Patient_3_nondel(5q)	15849.9	Patient_3	Non del(5q)

## Sheet: Fig-2E
	Sample	number of inferred del(5q) cells	Percentage of del(5q) cells
1	Patient_1	Karyotype	43
2	Patient_2	Karyotype	75
3	Patient_3	Karyotype	90
4	Patient_4	Karyotype	30
5	Patient_1	Selected cells	33.9
6	Patient_2	Selected cells	76.2
7	Patient_3	Selected cells	86.9
8	Patient_4	Selected cells	31.9
9	Patient_1	CASPER	39.5
10	Patient_2	CASPER	77.5
11	Patient_3	CASPER	91.6
12	Patient_4	CASPER	39.5
13	Patient_1	CopyKat	48.5
14	Patient_2	CopyKat	91.7
15	Patient_3	CopyKat	91.9
16	Patient_4	CopyKat	46.3

## Sheet: Fig-3C
	Cell_type	Genotype	Num_cells	Sample
1	HSC	del(5q)	19	Patient_1
2	LMPP	del(5q)	45	Patient_1
3	GMP	del(5q)	58	Patient_1
4	Granulocyte	del(5q)	43	Patient_1
5	Monocytes	del(5q)	29	Patient_1
6	DendriticCell	del(5q)	3	Patient_1
7	CLP	del(5q)	8	Patient_1
8	pro-B	del(5q)	0	Patient_1
9	T	del(5q)	2	Patient_1
10	MEP	del(5q)	89	Patient_1
11	MK_Prog	del(5q)	84	Patient_1
12	EarlyErythroid	del(5q)	306	Patient_1
13	LateErythroid	del(5q)	900	Patient_1
14	Basophil	del(5q)	21	Patient_1
15	HSC	non del(5q)	693	Patient_1
16	LMPP	non del(5q)	350	Patient_1
17	GMP	non del(5q)	217	Patient_1
18	Granulocyte	non del(5q)	156	Patient_1
19	Monocytes	non del(5q)	162	Patient_1
20	DendriticCell	non del(5q)	35	Patient_1
21	CLP	non del(5q)	92	Patient_1
22	pro-B	non del(5q)	31	Patient_1
23	T	non del(5q)	35	Patient_1
24	MEP	non del(5q)	240	Patient_1
25	MK_Prog	non del(5q)	162	Patient_1
26	EarlyErythroid	non del(5q)	344	Patient_1
27	LateErythroid	non del(5q)	525	Patient_1
28	Basophil	non del(5q)	93	Patient_1
29	HSC	del(5q)	2370	Patient_2
30	LMPP	del(5q)	1729	Patient_2
31	GMP	del(5q)	861	Patient_2
32	Granulocyte	del(5q)	218	Patient_2
33	Monocytes	del(5q)	400	Patient_2
34	DendriticCell	del(5q)	118	Patient_2
35	CLP	del(5q)	1578	Patient_2
36	pro-B	del(5q)	859	Patient_2
37	T	del(5q)	150	Patient_2
38	MEP	del(5q)	405	Patient_2
39	MK_Prog	del(5q)	200	Patient_2
40	EarlyErythroid	del(5q)	699	Patient_2
41	LateErythroid	del(5q)	908	Patient_2
42	Basophil	del(5q)	109	Patient_2
43	HSC	non del(5q)	842	Patient_2
44	LMPP	non del(5q)	293	Patient_2
45	GMP	non del(5q)	169	Patient_2
46	Granulocyte	non del(5q)	55	Patient_2
47	Monocytes	non del(5q)	95	Patient_2
48	DendriticCell	non del(5q)	29	Patient_2
49	CLP	non del(5q)	403	Patient_2
50	pro-B	non del(5q)	733	Patient_2
51	T	non del(5q)	42	Patient_2
52	MEP	non del(5q)	93	Patient_2
53	MK_Prog	non del(5q)	30	Patient_2
54	EarlyErythroid	non del(5q)	171	Patient_2
55	LateErythroid	non del(5q)	331	Patient_2
56	Basophil	non del(5q)	28	Patient_2
57	HSC	del(5q)	2165	Patient_3
58	LMPP	del(5q)	1523	Patient_3
59	GMP	del(5q)	866	Patient_3
60	Granulocyte	del(5q)	230	Patient_3
61	Monocytes	del(5q)	379	Patient_3
62	DendriticCell	del(5q)	83	Patient_3
63	CLP	del(5q)	307	Patient_3
64	pro-B	del(5q)	65	Patient_3
65	T	del(5q)	78	Patient_3
66	MEP	del(5q)	967	Patient_3
67	MK_Prog	del(5q)	315	Patient_3
68	EarlyErythroid	del(5q)	1895	Patient_3
69	LateErythroid	del(5q)	1511	Patient_3
70	Basophil	del(5q)	283	Patient_3
71	HSC	non del(5q)	515	Patient_3
72	LMPP	non del(5q)	250	Patient_3
73	GMP	non del(5q)	106	Patient_3
74	Granulocyte	non del(5q)	30	Patient_3
75	Monocytes	non del(5q)	48	Patient_3
76	DendriticCell	non del(5q)	19	Patient_3
77	CLP	non del(5q)	63	Patient_3
78	pro-B	non del(5q)	25	Patient_3
79	T	non del(5q)	12	Patient_3
80	MEP	non del(5q)	131	Patient_3
81	MK_Prog	non del(5q)	38	Patient_3
82	EarlyErythroid	non del(5q)	153	Patient_3
83	LateErythroid	non del(5q)	155	Patient_3
84	Basophil	non del(5q)	63	Patient_3
85	HSC	del(5q)	264	Patient_4
86	LMPP	del(5q)	427	Patient_4
87	GMP	del(5q)	451	Patient_4
88	Granulocyte	del(5q)	362	Patient_4
89	Monocytes	del(5q)	770	Patient_4
90	DendriticCell	del(5q)	104	Patient_4
91	CLP	del(5q)	103	Patient_4
92	pro-B	del(5q)	3	Patient_4
93	T	del(5q)	129	Patient_4
94	MEP	del(5q)	295	Patient_4
95	MK_Prog	del(5q)	228	Patient_4
96	EarlyErythroid	del(5q)	516	Patient_4
97	LateErythroid	del(5q)	473	Patient_4
98	Basophil	del(5q)	114	Patient_4
99	HSC	non del(5q)	873	Patient_4
100	LMPP	non del(5q)	572	Patient_4
101	GMP	non del(5q)	496	Patient_4
102	Granulocyte	non del(5q)	706	Patient_4
103	Monocytes	non del(5q)	1028	Patient_4
104	DendriticCell	non del(5q)	227	Patient_4
105	CLP	non del(5q)	720	Patient_4
106	pro-B	non del(5q)	1953	Patient_4
107	T	non del(5q)	323	Patient_4
108	MEP	non del(5q)	313	Patient_4
109	MK_Prog	non del(5q)	192	Patient_4
110	EarlyErythroid	non del(5q)	631	Patient_4
111	LateErythroid	non del(5q)	781	Patient_4
112	Basophil	non del(5q)	214	Patient_4

## Sheet: Fig-3D
	Patient_1	Patient_2	Patient_3	Patient_4
HSC	0	0.000134357	0	4.90674e-12
LMPP	0	10	0.0871394	10
GMP	5.82296e-07	10	4.02522	10
Granulocyte	3.87251e-05	2.47095	1.35389	2.48884
Monocytes	8.1651e-10	4.94048	1.98034	10
DendriticCell	2.8764e-05	1.9564	0.0414325	0.505053
CLP	1.30993e-10	10	0.011355	0
pro-B	0	0	5.81066e-05	0
T	4.20538e-06	1.22039	0.507366	0.0514546
MEP	0.00240279	5.80978	2.095	10
MK_Prog	0.713447	10	2.24886	10
EarlyErythroid	10	6.55447	10	10
LateErythroid	10	0.00582226	10	10
Basophil	6.84103e-05	1.5867	0.00242861	1.90821

[truncated: 37 more sheets: Fig-4A, Fig-4B, Fig-4C, Fig-4D, Fig-4E, Fig-5A, Fig-5B, Fig-5C, Fig-5D, Fig-5E, Fig-5F, Fig-6B, Fig-6C, Fig-6D, Fig-7A, Fig-7B, Fig-7C, Fig-7D, Fig-S2C, Fig-S2D …]
